# Supplementary material for: Beta-lactamase dependent and independent evolutionary paths to high-level ampicillin resistance
Source: Nat Commun. 2024 Jun 25;15:5383. doi: 10.1038/s41467-024-49621-2 (PMC11199616; doi:10.1038/s41467-024-49621-2)
Supplement: Supplementary file 8 — Supplementary Dataset 5 [file 41467_2024_49621_MOESM8_ESM.xlsx]

## Sheet: Sheet1
Scaffold	Position	Gene_	Downstream_gene_	Intragene_position	Syn_NonSyn	Transition_Transversion	Gap_proximity	Phage	Reference_codon	Alternative_codon	Translation	ProteinID	GeneID	ProductID	Reference	A.01.1	A.02.1	A.03.1	A.05.1	A.06.1	A.08.1	A.09.1	A.10.1	A.11.1	A.12.1	A.13.1	A.14.1	A.15.1	A.17.1	A.18.1	A.19.1	A.20.1	A.21.1	A.22.1	A.23.1	A.24.1	A.25.1	A.26.1	A.27.1	A.29.1	A.30.1	A.31.1	A.32.1	A.33.1	A.34.1	A.35.1	A.36.1	A.37.1	A.38.1
CP009273:1-4631469	53457	52	0	1246	nonsynonymous	Transition	33009	0	Gaa	Aaa	EK	AIN30590.1	surA	peptidyl-prolyl_cis-trans_isomerase_(PPIase)	C	C	C	C	C	C	C	C	C	C	C	n	C	C	C	C	C	C	C	C	C	C	C	C	C	C	C	C	C	C	C	C	C	C	C
CP009273:1-4631469	56059	53	0	1051	nonsynonymous	Transversion	35611	0	Act	Cct	PT	AIN30591.1	lptD	LPS_assembly_OM_complex_LptDE__beta-barrelcomponent_________________________________	T	T	T	T	T	T	T	T	T	T	T	T	T	T	T	T	T	T	T	T	T	T	T	T	T	T	T	T	T	T	T	T	T	T	T
CP009273:1-4631469	56067	53	0	1043	nonsynonymous	Transition	35623	0	gGt	gAt	DG	AIN30591.1	lptD	LPS_assembly_OM_complex_LptDE__beta-barrelcomponent_________________________________	C	C	C	C	C	C	C	C	C	C	C	C	C	C	C	C	C	C	C	C	C	C	C	C	C	C	C	C	C	C	C	C	C	C	C
CP009273:1-4631469	88830	80	0	931	nonsynonymous	Transition	68386	0	Ccg	Tcg	PS	AIN30616.1	ftsI	transpeptidase_involved_in_septal_peptidoglycansynthesis_(penicillin-binding_protein_3)_______	C	C	C	C	C	C	C	C	C	C	C	C	C	C	C	C	C	C	C	C	C	C	C	C	C	C	C	C	C	C	C	C	C	C	C
CP009273:1-4631469	88885	80	0	986	nonsynonymous	Transversion	68437	0	cTc	cAc	HL	AIN30616.1	ftsI	transpeptidase_involved_in_septal_peptidoglycansynthesis_(penicillin-binding_protein_3)_______	T	T	T	T	T	T	T	T	T	T	T	T	T	T	T	T	T	T	T	T	T	T	T	T	T	T	T	T	T	T	T	T	T	T	T
CP009273:1-4631469	89506	80	0	1607	nonsynonymous	Transversion	69062	0	CAg	CTg	LQ	AIN30616.1	ftsI	transpeptidase_involved_in_septal_peptidoglycansynthesis_(penicillin-binding_protein_3)_______	A	A	A	A	A	A	A	A	A	A	A	A	A	A	A	A	A	A	A	A	A	A	A	A	A	A	A	A	A	A	A	A	T	A	A
CP009273:1-4631469	89506	80	0	1607	nonsynonymous	Transversion	69062	0	CAg	CTg	LQ	AIN30616.1	ftsI	transpeptidase_involved_in_septal_peptidoglycansynthesis_(penicillin-binding_protein_3)_______	A	A	A	A	A	A	A	A	A	A	A	A	A	A	A	A	A	A	A	A	A	A	A	A	A	A	A	A	A	A	A	A	T	A	A
CP009273:1-4631469	89506	80	0	1607	nonsynonymous	Transversion	69062	0	CAg	CTg	LQ	AIN30616.1	ftsI	transpeptidase_involved_in_septal_peptidoglycansynthesis_(penicillin-binding_protein_3)_______	A	A	A	A	A	A	A	A	A	A	A	A	A	A	A	A	A	A	A	A	A	A	A	A	A	A	A	A	A	A	A	A	T	A	A
CP009273:1-4631469	89835	81	0	183	synonymous	Transversion	69391	0	gcT	gcA	A	AIN30617.1	murE	UDP-N-acetylmuramoyl-L-alanyl-D-glutamate:meso-diaminopimelate_ligase_________________________	T	T	T	T	T	T	T	T	T	T	T	T	T	T	T	T	T	T	T	T	T	T	T	T	T	T	T	T	T	T	T	T	T	T	T
CP009273:1-4631469	171171	148	0	199	nonsynonymous	Transversion	48969	0	Aac	Tac	NY	AIN30684.1	hemL	glutamate-1-semialdehyde_aminotransferase(aminomutase)____________________________	T	T	T	T	T	T	T	T	T	T	T	T	T	T	T	T	T	T	T	T	T	T	T	T	T	T	T	T	T	T	T	T	T	T	T
CP009273:1-4631469	190057	166	0	50	nonsynonymous	Transition	30083	0	aCg	aTg	MT	AIN30702.1	dxr	1-deoxy-D-xylulose_5-phosphate_reductoisomerase	C	T	C	C	C	C	C	C	C	C	C	C	C	C	C	C	C	C	C	C	C	C	C	C	C	C	C	C	C	C	C	C	C	C	C
CP009273:1-4631469	372521	349	0	294	synonymous	Transversion	4304	0	ctG	ctT	L	AIN30860.1	yaiL	DUF2058_family_protein	G	G	G	G	G	G	G	G	G	G	G	G	G	G	G	G	G	G	G	G	G	G	G	G	G	G	G	G	G	G	G	G	G	G	G
CP009273:1-4631469	384499	363	0	685	nonsynonymous	Transition	2778	0	Gcg	Acg	AT	AIN30873.1	hemB	5-aminolevulinate_dehydratase_(porphobilinogensynthase)_____________________________________	C	C	C	T	C	C	C	C	n	C	C	C	C	C	C	C	T	C	C	C	C	C	C	C	T	C	C	C	C	T	C	T	C	C	C
CP009273:1-4631469	384928	363	0	256	nonsynonymous	Transversion	2345	0	Gat	Tat	DY	AIN30873.1	hemB	5-aminolevulinate_dehydratase_(porphobilinogensynthase)_____________________________________	C	C	C	C	C	C	C	C	C	C	C	C	C	C	C	C	C	C	C	C	C	C	C	C	C	C	C	C	C	C	C	C	C	C	C
CP009273:1-4631469	477976	452	0	1884	nonsynonymous	Transversion	43383	0	ttC	ttA	FL	AIN30960.1	acrB	multidrug_efflux_system_protein	G	G	G	G	G	G	G	G	G	G	G	G	G	G	G	G	G	G	G	G	G	G	G	G	G	G	G	G	G	G	G	G	G	G	G
CP009273:1-4631469	477976	452	0	1884	nonsynonymous	Transversion	43383	0	ttC	ttA	FL	AIN30960.1	acrB	multidrug_efflux_system_protein	G	G	G	G	G	G	G	G	G	G	G	G	G	G	G	G	G	G	G	G	G	G	G	G	G	G	G	G	G	G	G	G	G	G	G
CP009273:1-4631469	478154	452	0	1706	nonsynonymous	Transversion	43213	0	cAg	cTg	LQ	AIN30960.1	acrB	multidrug_efflux_system_protein	T	T	T	T	T	T	T	T	T	T	T	T	T	T	T	T	T	T	T	T	T	T	T	T	T	T	T	T	T	T	T	T	T	T	T
CP009273:1-4631469	662499	630	0	1175	nonsynonymous	Transition	20921	0	tTc	tCc	FS	AIN31124.1	mrdA	transpeptidase_involved_in_peptidoglycansynthesis_(penicillin-binding_protein_2)	A	A	A	A	A	A	A	A	A	A	A	A	A	A	A	A	A	A	A	A	A	A	A	A	A	A	A	A	A	A	A	A	A	A	A
CP009273:1-4631469	662548	630	0	1126	nonsynonymous	Transition	20871	0	Ggg	Agg	GR	AIN31124.1	mrdA	transpeptidase_involved_in_peptidoglycansynthesis_(penicillin-binding_protein_2)	C	C	C	C	C	C	C	C	C	C	C	C	C	C	C	C	C	C	C	C	C	C	C	C	C	C	C	C	C	C	C	C	C	C	C
CP009273:1-4631469	662683	630	0	991	nonsynonymous	Transition	20738	0	Aca	Gca	AT	AIN31124.1	mrdA	transpeptidase_involved_in_peptidoglycansynthesis_(penicillin-binding_protein_2)	T	T	T	T	T	T	T	T	T	T	T	T	T	T	T	T	T	T	T	T	T	T	T	T	T	T	T	T	T	T	T	T	C	T	T
CP009273:1-4631469	767002	719	0	89	nonsynonymous	Transversion	10152	0	gCg	gAg	AE	AIN31208.1	cydA	cytochrome_d_terminal_oxidase__subunit_I	C	C	C	C	C	C	C	C	C	C	C	C	C	C	C	C	C	C	C	C	C	C	C	A	C	C	C	C	C	C	C	C	C	C	C
CP009273:1-4631469	767797	719	0	884	nonsynonymous	Transversion	9355	0	aTt	aAt	IN	AIN31208.1	cydA	cytochrome_d_terminal_oxidase__subunit_I	T	T	T	T	T	T	T	T	T	T	T	T	T	T	T	T	T	T	T	T	T	T	T	T	T	T	T	T	T	T	T	T	T	T	T
CP009273:1-4631469	877592	820	0	599	nonsynonymous	Transversion	100402	0	gCg	gAg	AE	AIN31309.1	deoR	deoxyribose-5-phosphate-inducible_deoxyribose__________operon_transcriptional_repressor__repressor_of_nupG_andtsx____________________________________________________	G	G	G	G	G	G	G	G	G	G	G	G	G	G	G	G	G	G	G	G	G	G	G	G	G	G	G	G	G	G	G	G	G	G	G
CP009273:1-4631469	878962	821	822	-1	nan	Transition	101782	0				AIN31310.1_<>_AIN31311.1	ybjG_<>_mdfA	undecaprenyl_pyrophosphate_phosphatase_<>_multidrug_efflux_system_protein	G	G	G	G	G	G	G	G	G	G	n	G	G	G	G	G	G	G	G	G	G	G	G	G	G	G	G	G	G	G	G	G	G	G	G
CP009273:1-4631469	941556	877	0	230	nonsynonymous	Transition	103798	0	gCc	gTc	AV	AIN31366.1	ycaD	putative_MFS-type_transporter	C	C	C	C	C	C	C	C	C	C	C	n	C	C	C	C	C	C	C	C	C	C	C	C	C	C	C	C	C	C	C	C	C	C	C
CP009273:1-4631469	982300	908	0	139	nonsynonymous	Transversion	63054	0	Aag	Tag	*K	AIN31397.1	ompF	outer_membrane_porin_1a_(Ia_b_F)	T	T	T	T	T	T	T	T	T	T	T	T	T	T	T	T	T	T	T	T	T	T	T	T	T	T	T	T	T	T	T	T	T	T	T
CP009273:1-4631469	1074953	996	0	193	nonsynonymous	Transition	14867	0	Ccg	Tcg	PS	AIN31485.1	putP	proline:sodium_symporter	C	C	C	C	C	C	C	C	C	C	C	n	C	C	C	C	C	C	C	C	C	C	C	C	C	C	C	C	C	C	C	C	C	C	C
CP009273:1-4631469	1075713	996	0	953	nonsynonymous	Transversion	14099	0	gCg	gAg	AE	AIN31485.1	putP	proline:sodium_symporter	C	C	C	n	C	C	C	C	n	C	C	C	C	C	C	C	C	C	C	C	C	C	C	C	C	C	C	C	C	C	C	C	C	C	C
CP009273:1-4631469	1139126	1060	0	698	nonsynonymous	Transversion	46186	0	aAc	aCc	NT	AIN31547.1	rne	fused_ribonucleaseE:________________________________endoribonuclease/RNA-binding_protein/RNA_degradosomebinding_protein_____________________________________	T	T	T	T	T	T	T	T	T	T	T	T	T	T	T	T	T	T	T	T	T	T	T	T	T	T	T	T	T	T	T	T	T	T	T
CP009273:1-4631469	1162739	1085	0	1199	nonsynonymous	Transition	69819	0	cTa	cCa	LP	AIN31572.1	ndh	respiratory_NADH_dehydrogenase_2/cupricreductase______________________________	T	T	T	T	T	T	T	T	T	T	T	T	n	T	T	T	T	T	T	T	T	T	T	T	T	T	T	T	T	T	T	T	T	T	T
CP009273:1-4631469	1164248	1087	0	41	nonsynonymous	Transition	71326	0	gGc	gAc	DG	AIN31574.1	ycfQ	repressor_for_bhsA(ycfR)	C	C	C	C	C	C	C	C	C	C	C	C	C	C	C	C	C	C	C	C	C	C	C	C	C	C	C	C	C	C	C	C	C	C	C
CP009273:1-4631469	1164248	1087	0	41	nonsynonymous	Transition	71326	0	gGc	gAc	DG	AIN31574.1	ycfQ	repressor_for_bhsA(ycfR)	C	C	C	C	C	C	C	C	C	C	C	C	C	C	C	C	C	C	C	C	C	C	C	C	C	C	C	C	C	C	C	C	C	C	C
CP009273:1-4631469	1164449	1087	1088	-1	nan	Transversion	71527	0				AIN31574.1_<>_AIN31575.1	ycfQ_<>_bhsA	repressor_for_bhsA(ycfR)_<>_biofilm__cell_surface_and_signaling_protein	A	A	N	A	A	A	A	A	A	A	A	A	A	A	A	A	A	A	A	A	A	A	A	A	A	A	A	A	A	A	A	A	A	A	A
CP009273:1-4631469	1164449	1087	1088	-1	nan	Transversion	71527	0				AIN31574.1_<>_AIN31575.1	ycfQ_<>_bhsA	repressor_for_bhsA(ycfR)_<>_biofilm__cell_surface_and_signaling_protein	A	A	N	A	A	A	A	A	A	A	A	A	A	A	A	A	A	A	A	A	A	A	A	A	A	A	A	A	A	A	A	A	A	A	A
CP009273:1-4631469	1184545	1105	0	688	nonsynonymous	Transition	80112	0	Gaa	Aaa	EK	AIN31592.1	phoQ	sensory_histidine_kinase_in_two-componentregulatory_system_with_PhoP______________	C	C	C	C	C	C	C	C	C	C	C	n	C	C	C	C	C	C	C	C	C	C	C	C	C	C	C	C	C	C	C	C	C	C	C
CP009273:1-4631469	1184757	1105	0	476	nonsynonymous	Transversion	79900	0	gTg	gAg	EV	AIN31592.1	phoQ	sensory_histidine_kinase_in_two-componentregulatory_system_with_PhoP______________	A	A	A	A	A	A	A	A	A	A	A	A	A	A	A	A	A	A	A	A	A	A	A	A	A	A	A	A	A	A	A	A	A	A	A
CP009273:1-4631469	1184757	1105	0	476	nonsynonymous	Transversion	79900	0	gTg	gAg	EV	AIN31592.1	phoQ	sensory_histidine_kinase_in_two-componentregulatory_system_with_PhoP______________	A	A	A	A	A	A	A	A	A	A	A	A	A	A	A	A	A	A	A	A	A	A	A	A	A	A	A	A	A	A	A	A	A	A	A
CP009273:1-4631469	1259197	1189	0	28	nonsynonymous	Transversion	5460	0	Cat	Gat	DH	AIN31668.1	hemA	glutamyl_tRNA_reductase	C	C	C	C	G	G	C	C	C	C	n	G	G	G	C	C	C	G	G	G	G	C	C	C	C	G	G	G	C	C	C	C	G	G	G
CP009273:1-4631469	1259513	1189	0	344	nonsynonymous	Transversion	5141	0	cCg	cAg	PQ	AIN31668.1	hemA	glutamyl_tRNA_reductase	C	C	C	C	C	C	C	A	C	C	C	C	C	C	C	C	C	C	C	C	C	C	C	C	C	C	C	C	C	C	C	C	C	C	C
CP009273:1-4631469	1272945	1204	0	130	nonsynonymous	Transversion	7198	0	Gcc	Ccc	AP	AIN31683.1	narX	sensory_histidine_kinase_in_two-componentregulatory_system_with_NarL______________	C	C	C	C	C	C	C	C	C	C	C	C	C	C	C	C	C	C	C	C	C	C	C	C	C	C	C	C	C	C	C	C	C	C	C
CP009273:1-4631469	1291702	1219	0	1876	nonsynonymous	Transition	25905	0	Gcg	Acg	AT	AIN31697.1	adhE	fused_acetaldehyde-CoA_________________________dehydrogenase/iron-dependent_alcohol___________dehydrogenase/pyruvate-formate_lyase_deactivase	C	C	C	C	C	C	C	T	C	C	C	C	C	C	C	C	C	C	C	C	C	C	C	C	C	C	C	C	C	C	C	C	C	C	C
CP009273:1-4631469	1291831	1219	0	1747	nonsynonymous	Transversion	26034	0	Ttc	Gtc	FV	AIN31697.1	adhE	fused_acetaldehyde-CoA_________________________dehydrogenase/iron-dependent_alcohol___________dehydrogenase/pyruvate-formate_lyase_deactivase	A	A	A	A	A	A	A	A	A	A	A	A	A	A	A	A	A	C	A	A	A	A	A	A	A	A	A	A	A	A	A	A	A	A	A
CP009273:1-4631469	1291836	1219	0	1742	nonsynonymous	Transition	25999	0	tAc	tGc	CY	AIN31697.1	adhE	fused_acetaldehyde-CoA_________________________dehydrogenase/iron-dependent_alcohol___________dehydrogenase/pyruvate-formate_lyase_deactivase	T	T	T	T	T	T	T	T	T	T	T	T	T	T	T	T	T	T	T	T	T	T	T	C	T	T	T	T	T	T	T	T	T	T	T
CP009273:1-4631469	1293827	1219	1220	-1	nan	Transversion	28030	0				AIN31697.1_<>_AIN31698.1	adhE_<>_ychE	fused_acetaldehyde-CoA_________________________dehydrogenase/iron-dependent_alcohol___________dehydrogenase/pyruvate-formate_lyase_deactivase_<>_UPF0056_family_inner_membrane_protein	C	C	C	C	C	C	C	A	C	C	C	C	C	C	C	C	C	C	C	C	C	C	C	C	C	C	C	C	C	C	C	C	C	C	C
CP009273:1-4631469	1302139	1227	0	764	nonsynonymous	Transition	36392	0	gGg	gAg	EG	AIN31705.1	clsA	cardiolipin_synthase_1	C	C	C	C	C	C	C	C	C	C	C	C	C	C	C	C	C	C	C	C	C	C	C	C	C	C	C	C	C	C	C	C	C	C	C
CP009273:1-4631469	1393641	1319	0	143	nonsynonymous	Transition	2257	0	cGg	cAg	QR	AIN31794.1	fnr	oxygen-sensing_anaerobic_growth_regulon_transcriptional_regulator__autorepressor	C	C	C	C	C	C	C	C	C	C	C	C	n	C	C	C	C	C	C	C	C	C	C	C	C	C	C	C	C	C	C	C	C	C	C
CP009273:1-4631469	1393641	1319	0	143	nonsynonymous	Transition	2257	0	cGg	cAg	QR	AIN31794.1	fnr	oxygen-sensing_anaerobic_growth_regulon_transcriptional_regulator__autorepressor	C	C	C	C	C	C	C	C	C	C	C	C	n	C	C	C	C	C	C	C	C	C	C	C	C	C	C	C	C	C	C	C	C	C	C
CP009273:1-4631469	1393641	1319	0	143	nonsynonymous	Transition	2257	0	cGg	cAg	QR	AIN31794.1	fnr	oxygen-sensing_anaerobic_growth_regulon_transcriptional_regulator__autorepressor	C	C	C	C	C	C	C	C	C	C	C	C	n	C	C	C	C	C	C	C	C	C	C	C	C	C	C	C	C	C	C	C	C	C	C
CP009273:1-4631469	1419075	1350	0	1037	nonsynonymous	Transition	1368	0	gGg	gAg	EG	AIN31823.1	trkG	Rac_prophage__potassium_transporter_subunit	G	G	A	G	G	G	G	G	G	G	G	G	G	G	G	G	G	G	G	G	G	G	G	G	G	G	G	G	G	G	G	G	G	G	G
CP009273:1-4631469	1583616	1490	0	721	nonsynonymous	Transversion	17674	0	Gga	Tga	*G		ydeT		C	C	C	C	C	C	C	C	C	C	C	C	C	C	C	C	C	C	C	C	C	C	C	C	C	C	C	C	C	C	C	C	C	C	C
CP009273:1-4631469	1584796	1491	1492	-1	nan	Transition	18832	0				_<>_AIN31951.1	yneL_<>_hipA	_<>_inactivating_GltX_kinase_facilitating_persisterformation__toxin_of_HipAB_TA_pair__autokinase__	C	C	C	C	C	C	C	C	C	C	C	C	C	C	C	C	C	C	C	C	C	C	C	C	C	C	C	C	C	C	C	C	C	C	C
CP009273:1-4631469	1613621	1514	0	245	nonsynonymous	Transversion	13467	0	gGc	gTc	GV	AIN31972.1	marR	transcriptional_repressor_of_multiple_antibioticresistance______________________________________	G	G	G	G	G	G	G	G	G	G	G	G	G	G	G	G	G	G	G	G	G	G	G	G	G	G	G	G	G	G	G	G	G	G	G
CP009273:1-4631469	1613657	1514	0	281	nonsynonymous	Transition	13636	0	cGc	cAc	HR	AIN31972.1	marR	transcriptional_repressor_of_multiple_antibioticresistance______________________________________	G	G	G	G	G	G	G	G	G	G	G	G	G	G	G	G	G	G	G	G	G	G	G	G	G	G	G	G	G	G	G	G	G	G	G
CP009273:1-4631469	1613657	1514	0	281	nonsynonymous	Transition	13636	0	cGc	cAc	HR	AIN31972.1	marR	transcriptional_repressor_of_multiple_antibioticresistance______________________________________	G	G	G	G	G	G	G	G	G	G	G	G	G	G	G	G	G	G	G	G	G	G	G	G	G	G	G	G	G	G	G	G	G	G	G
CP009273:1-4631469	1613686	1514	0	310	nonsynonymous	Transition	13606	0	Ggc	Agc	GS	AIN31972.1	marR	transcriptional_repressor_of_multiple_antibioticresistance______________________________________	G	G	G	G	G	G	G	G	G	G	G	G	G	G	G	G	G	G	G	G	G	G	G	G	G	G	G	G	G	G	G	G	G	G	G
CP009273:1-4631469	1624859	1527	0	312	synonymous	Transition	2433	0	ggC	ggT	G	AIN31985.1	ydfI	putative_NAD-dependent_D-mannonateoxidoreductase____________________	G	G	G	G	G	G	G	G	G	G	G	G	G	G	G	G	G	G	G	G	G	G	G	G	G	G	G	G	G	G	G	G	G	G	G
CP009273:1-4631469	1836205	1747	0	188	nonsynonymous	Transversion	190518	0	aAa	aCa	KT	AIN32197.1	ynjH	DUF1496_family_protein	T	T	T	T	T	T	T	T	T	T	T	n	T	T	T	T	T	T	T	T	T	T	T	T	T	T	T	T	T	T	T	T	T	T	T
CP009273:1-4631469	1842539	1752	0	395	nonsynonymous	Transition	196848	0	cGc	cAc	HR	AIN32202.1	ydjA	putative_oxidoreductase	C	C	C	C	C	C	C	C	C	C	C	C	C	C	C	C	C	C	C	C	C	C	C	C	C	C	C	C	C	C	C	C	C	C	C
CP009273:1-4631469	1842621	1752	0	313	nonsynonymous	Transversion	196934	0	Tgg	Agg	RW	AIN32202.1	ydjA	putative_oxidoreductase	A	A	A	A	A	A	A	A	A	A	n	A	n	A	A	A	A	A	A	A	A	A	A	A	A	A	A	A	A	A	A	A	A	A	A
CP009273:1-4631469	1909440	1821	0	352	nonsynonymous	Transition	150318	0	Caa	Taa	*Q	AIN32271.1	proQ	RNA_chaperone__putative_ProP_translationregulator_______________________________	G	G	G	G	G	G	G	G	G	A	G	G	G	G	G	G	G	G	G	G	G	G	G	G	G	G	G	G	G	G	G	G	G	G	G
CP009273:1-4631469	1909754	1821	0	38	nonsynonymous	Transversion	150004	0	gTa	gAa	EV	AIN32271.1	proQ	RNA_chaperone__putative_ProP_translationregulator_______________________________	A	A	A	A	A	A	A	A	A	A	A	A	A	A	A	A	A	A	A	A	A	A	A	A	A	A	A	A	A	A	A	A	A	A	A
CP009273:1-4631469	1909776	1821	0	16	nonsynonymous	Transversion	149982	0	Aag	Tag	*K	AIN32271.1	proQ	RNA_chaperone__putative_ProP_translationregulator_______________________________	T	T	T	T	T	T	T	T	T	T	T	T	T	T	T	T	T	T	T	T	T	T	T	T	T	T	T	T	T	T	T	T	T	T	T
CP009273:1-4631469	1909799	1821	1822	-1	nan	Transition	149959	0				AIN32271.1_<>_AIN32272.1	proQ_<>_msrC	RNA_chaperone__putative_ProP_translationregulator________________________________<>_free_methionine-(R)-sulfoxide_reductase	C	C	C	C	C	C	C	C	C	C	C	C	C	C	C	C	C	C	C	C	C	C	C	C	C	C	C	C	C	C	C	C	C	C	C
CP009273:1-4631469	1918754	1830	0	95	nonsynonymous	Transversion	140999	0	cCc	cAc	HP	AIN32280.1	yebZ	inner_membrane_protein	G	G	G	G	G	G	G	G	G	G	n	G	G	G	G	G	G	G	G	G	G	G	G	G	G	G	G	G	G	G	G	G	G	G	G
CP009273:1-4631469	1924231	1836	1837	-1	nan	Transition	135527	0				AIN32286.1_<>_AIN32287.1	yebE_<>_yebF	DUF533_family_inner_membrane_protein_<>_extracellular_Colicin_M_immunity_family_protein	T	T	T	T	T	T	T	T	T	T	T	T	T	T	T	T	T	T	T	T	T	T	T	T	T	T	T	T	T	T	T	T	T	T	T
CP009273:1-4631469	1967475	1878	0	122	nonsynonymous	Transition	92281	0	gGc	gAc	DG	AIN32328.1	cheW	purine-binding_chemotaxis_protein	C	C	C	C	C	C	C	C	C	C	C	C	C	C	C	C	C	C	C	C	C	C	C	C	C	C	C	C	C	C	C	C	C	C	C
CP009273:1-4631469	1967475	1878	0	122	nonsynonymous	Transition	92281	0	gGc	gAc	DG	AIN32328.1	cheW	purine-binding_chemotaxis_protein	C	C	C	C	C	C	C	C	C	C	C	C	C	C	C	C	C	C	C	C	C	C	C	C	C	C	C	C	C	C	C	C	C	C	C
CP009273:1-4631469	1972716	1883	1884	-1	nan	Transition	87041	0				AIN32333.1_<>_AIN32334.1	flhD_<>_uspC	flagellar_class_II_regulon_transcriptionalactivator__with_FlhC_______________________<>_universal_stress_protein	C	C	C	C	C	C	C	C	n	C	n	n	C	C	C	C	C	C	C	C	C	C	C	C	C	C	C	C	C	C	C	C	n	C	C
CP009273:1-4631469	1988538	1900	0	303	nonsynonymous	Transversion	71218	0	taC	taA	*Y	AIN32350.1	uvrY	response_regulator_in_two-component_regulatorysystem_with_BarA______________________________	G	G	G	G	G	G	G	G	G	G	G	G	G	G	G	G	G	G	G	G	G	G	G	G	G	G	G	G	G	G	G	G	G	G	G
CP009273:1-4631469	1988807	1900	0	34	synonymous	Transition	70951	0	Ctg	Ttg	L	AIN32350.1	uvrY	response_regulator_in_two-component_regulatorysystem_with_BarA______________________________	G	G	G	G	G	G	G	G	G	G	G	G	G	G	G	G	G	G	G	G	G	G	G	G	G	G	G	G	G	G	G	G	G	G	G
CP009273:1-4631469	2009018	1923	0	658	nonsynonymous	Transition	50740	0	Gaa	Aaa	EK	AIN32371.1	fliG	flagellar_motor_switching_and_energizingcomponent_______________________________	G	G	G	G	G	G	G	G	G	G	n	G	G	G	G	G	G	G	G	G	G	G	G	G	G	G	G	G	G	G	G	G	G	G	G
CP009273:1-4631469	2066961	1977	0	1942	nonsynonymous	Transversion	3308	0	Agt	Cgt	RS	AIN32418.1	flu	CP4-44_prophage__antigen_43_(Ag43)______________phase-variable_biofilm_formation_autotransporter	A	A	A	A	A	A	A	A	n	A	A	A	A	A	C	A	A	A	A	A	A	A	A	A	A	A	A	A	A	A	A	A	A	A	A
CP009273:1-4631469	2102623	2018	0	443	nonsynonymous	Transition	6313	0	aCt	aTt	IT	AIN32455.1	wzxB	putative_polisoprenol-linked_O-antigentransporter___________________________	G	G	G	G	G	G	G	G	G	G	G	G	G	G	G	G	G	G	G	G	G	G	G	G	G	G	G	G	G	G	G	G	G	G	G
CP009273:1-4631469	2184538	2091	0	587	nonsynonymous	Transition	19748	0	gTc	gCc	AV	AIN32526.1	yehC	putative_periplasmic_pilin_chaperone	A	A	A	A	G	A	A	A	A	A	A	A	A	A	A	A	A	A	A	A	A	A	A	A	A	A	A	A	A	A	A	A	A	A	A
CP009273:1-4631469	2187472	2094	0	176	nonsynonymous	Transition	22672	0	tGg	tAg	*W	AIN32529.1	mrp	antiporter_inner_membrane_protein	C	C	C	C	C	C	C	C	C	C	C	C	C	C	C	C	C	C	C	C	C	C	C	C	C	C	C	C	C	C	C	C	C	C	C
CP009273:1-4631469	2209699	2109	0	257	nonsynonymous	Transversion	44900	0	cTg	cAg	LQ	AIN32542.1	yehW	inner_membrane_putative_ABC_superfamilytransporter_permease___________________	A	A	A	A	A	A	T	A	n	A	A	A	A	A	A	A	A	A	A	A	A	A	A	A	A	A	A	A	A	A	A	A	A	A	A
CP009273:1-4631469	2305262	2195	0	967	nonsynonymous	Transition	6842	0	Gct	Act	AT	AIN32626.1	ompC	outer_membrane_porin_protein_C	C	C	C	C	C	C	C	C	C	C	C	C	C	C	C	C	C	C	C	C	C	C	C	C	C	C	C	C	C	C	C	C	C	C	C
CP009273:1-4631469	2305919	2195	0	310	nonsynonymous	Transition	7499	0	Cag	Tag	*Q	AIN32626.1	ompC	outer_membrane_porin_protein_C	G	G	G	G	G	G	G	G	n	G	G	G	G	G	G	G	G	G	G	G	G	G	G	G	G	G	G	G	G	G	G	G	G	G	G
CP009273:1-4631469	2305919	2195	0	310	nonsynonymous	Transition	7499	0	Cag	Tag	*Q	AIN32626.1	ompC	outer_membrane_porin_protein_C	G	G	G	G	G	G	G	G	n	G	G	G	G	G	G	G	G	G	G	G	G	G	G	G	G	G	G	G	G	G	G	G	G	G	G
CP009273:1-4631469	2306204	2195	0	25	synonymous	Transition	7784	0	Ctg	Ttg	L	AIN32626.1	ompC	outer_membrane_porin_protein_C	G	G	G	G	G	G	G	G	n	G	G	G	G	G	G	G	G	G	G	G	G	G	G	G	G	G	G	G	G	G	G	G	G	G	G
CP009273:1-4631469	2306300	2195	2196	-1	nan	Transversion	7880	0				AIN32626.1_<>_AIN32627.1	ompC_<>_rcsD	outer_membrane_porin_protein_C_<>_phosphotransfer_intermediate_protein_in___two-component_regulatory_system_with_RcsBC	C	C	C	C	C	C	C	C	C	C	C	C	C	C	C	C	C	C	C	C	C	C	C	C	C	C	C	C	C	C	C	C	C	C	C
CP009273:1-4631469	2498423	2366	0	604	nonsynonymous	Transversion	9436	0	Tta	Ata	IL	AIN32789.1	ypdE	aminopeptidase	A	A	A	A	A	A	A	A	A	A	A	A	A	A	A	A	A	A	A	A	A	A	A	A	A	A	A	A	A	A	A	A	A	A	A
CP009273:1-4631469	2529321	2393	0	129	synonymous	Transition	14552	0	gcG	gcA	A	AIN32816.1	crr	glucose-specific_enzyme_IIA_component_of_PTS	G	G	G	G	G	G	G	G	G	G	G	G	G	G	G	G	G	G	G	G	G	G	G	G	G	G	G	G	G	G	G	G	G	G	G
CP009273:1-4631469	2529322	2393	0	130	nonsynonymous	Transversion	14553	0	Gaa	Taa	*E	AIN32816.1	crr	glucose-specific_enzyme_IIA_component_of_PTS	G	G	G	G	G	G	G	G	G	G	G	G	G	G	G	G	G	G	G	G	G	G	G	G	G	G	G	G	G	G	G	G	G	G	G
CP009273:1-4631469	2579370	2445	0	281	nonsynonymous	Transition	64601	0	gCa	gTa	AV	AIN32868.1	narQ	sensory_histidine_kinase_in_two-componentregulatory_system_with_NarP_(NarL)_______	C	C	C	C	C	C	C	C	C	C	C	C	C	C	C	C	C	C	C	C	C	C	C	C	C	C	C	C	C	C	C	C	C	C	C
CP009273:1-4631469	2594475	2458	2459	-1	nan	Transversion	79714	0				AIN32881.1_<>_AIN32882.1	bcp_<>_hyfA	peroxiredoxin__thiol_peroxidase_thioredoxin-dependent____________<>_hydrogenase_4__4Fe-4S_subunit	C	C	C	C	C	C	C	C	n	C	C	C	C	C	C	C	C	C	C	C	C	C	C	C	C	C	C	C	C	C	C	C	C	C	C
CP009273:1-4631469	2780109	2623	0	354	nonsynonymous	Transversion	55493	0	atG	atT	IM		ygaQ		G	G	G	G	G	G	G	G	G	G	G	G	G	G	G	G	G	G	G	G	G	G	G	G	G	G	G	G	G	G	G	G	G	G	G
CP009273:1-4631469	2786499	2627	0	406	nonsynonymous	Transversion	61885	0	Ggc	Tgc	CG	AIN33044.1	gabT	4-aminobutyrate_aminotransferase__PLP-dependent	G	G	G	G	G	G	G	G	G	G	G	n	G	G	G	G	G	G	T	G	G	G	G	G	G	G	G	G	G	G	G	G	G	G	G
CP009273:1-4631469	2860061	2700	0	850	nonsynonymous	Transversion	129765	0	Gaa	Taa	*E	AIN33116.1	rpoS	RNA_polymerase__sigma_S_(sigma_38)_factor	C	C	C	C	C	C	C	C	C	C	C	C	C	C	C	C	C	C	C	C	C	C	C	C	C	C	C	C	C	C	C	C	C	C	C
CP009273:1-4631469	2860076	2700	0	835	nonsynonymous	Transition	129749	0	Ggt	Agt	GS	AIN33116.1	rpoS	RNA_polymerase__sigma_S_(sigma_38)_factor	C	C	C	C	C	C	C	C	C	C	C	C	C	C	C	C	C	C	C	C	C	C	C	C	C	C	C	C	C	C	C	C	C	C	C
CP009273:1-4631469	2860124	2700	0	787	synonymous	Transition	129706	0	Ctg	Ttg	L	AIN33116.1	rpoS	RNA_polymerase__sigma_S_(sigma_38)_factor	G	G	G	G	G	G	G	G	G	G	G	G	G	G	G	G	G	G	G	G	G	G	G	G	G	G	G	G	G	G	G	G	G	G	G
CP009273:1-4631469	2860125	2700	0	786	nonsynonymous	Transition	129705	0	tgG	tgA	*W	AIN33116.1	rpoS	RNA_polymerase__sigma_S_(sigma_38)_factor	C	C	C	C	C	C	C	C	C	C	C	C	C	C	C	C	C	C	C	C	C	C	C	C	C	C	C	C	C	C	C	C	C	C	C
CP009273:1-4631469	2860160	2700	0	751	nonsynonymous	Transition	129678	0	Caa	Taa	*Q	AIN33116.1	rpoS	RNA_polymerase__sigma_S_(sigma_38)_factor	G	G	G	G	G	G	G	G	G	G	G	G	G	G	G	G	G	G	G	G	G	G	G	G	G	G	G	G	G	G	G	G	G	G	G
CP009273:1-4631469	2860736	2700	0	175	nonsynonymous	Transition	129102	0	Cag	Tag	*Q	AIN33116.1	rpoS	RNA_polymerase__sigma_S_(sigma_38)_factor	G	G	G	G	G	G	G	G	G	G	G	G	G	G	G	G	G	G	G	G	G	G	G	G	G	G	G	G	G	G	G	G	G	G	G
CP009273:1-4631469	2860769	2700	0	142	nonsynonymous	Transition	129061	0	Cag	Tag	*Q	AIN33116.1	rpoS	RNA_polymerase__sigma_S_(sigma_38)_factor	G	G	G	G	G	G	G	G	G	G	G	G	G	G	G	G	G	G	G	G	G	G	G	G	G	G	G	G	G	G	G	G	G	G	G
CP009273:1-4631469	2860850	2700	0	61	nonsynonymous	Transversion	128975	0	Gga	Tga	*G	AIN33116.1	rpoS	RNA_polymerase__sigma_S_(sigma_38)_factor	C	C	C	C	C	C	C	C	C	C	C	C	C	C	C	C	C	C	C	C	C	C	C	C	C	C	C	C	C	C	C	C	C	C	C
CP009273:1-4631469	3207739	3014	0	1334	nonsynonymous	Transversion	27071	0	gAt	gCt	AD	AIN33418.1	rpoD	RNA_polymerase__sigma_70_(sigma_D)_factor	A	A	A	C	C	A	C	A	A	A	A	C	A	A	A	A	C	A	C	A	A	C	A	A	C	C	A	A	C	A	A	C	A	C	A
CP009273:1-4631469	3207739	3014	0	1334	nonsynonymous	Transversion	27071	0	gAt	gCt	AD	AIN33418.1	rpoD	RNA_polymerase__sigma_70_(sigma_D)_factor	A	A	A	C	C	A	C	A	A	A	A	C	A	A	A	A	C	A	C	A	A	C	A	A	C	C	A	A	C	A	A	C	A	C	A
CP009273:1-4631469	3207739	3014	0	1334	nonsynonymous	Transversion	27071	0	gAt	gCt	AD	AIN33418.1	rpoD	RNA_polymerase__sigma_70_(sigma_D)_factor	A	A	A	C	C	A	C	A	A	A	A	C	A	A	A	A	C	A	C	A	A	C	A	A	C	C	A	A	C	A	A	C	A	C	A
CP009273:1-4631469	3433512	3229	0	877	nonsynonymous	Transversion	11276	0	Cct	Gct	AP	AIN33627.1	rpoA	RNA_polymerase__alpha_subunit	G	G	G	G	G	G	G	G	G	G	G	G	G	G	G	G	G	G	G	G	G	G	G	G	G	G	G	G	G	G	G	G	G	G	G
CP009273:1-4631469	3433516	3229	0	873	nonsynonymous	Transversion	11280	0	aaA	aaC	KN	AIN33627.1	rpoA	RNA_polymerase__alpha_subunit	T	T	T	T	T	T	T	T	T	T	T	T	T	T	T	T	T	T	T	T	T	T	T	T	T	T	T	T	T	T	T	T	T	T	T
CP009273:1-4631469	3435484	3232	0	347	nonsynonymous	Transversion	13248	0	aTc	aAc	IN	AIN33630.1	rpsM	30S_ribosomal_subunit_protein_S13	A	A	A	A	A	A	A	A	A	A	A	A	A	A	A	A	A	A	A	A	A	A	A	A	A	A	A	A	A	A	A	A	A	A	A
CP009273:1-4631469	3479298	3291	3292	-1	nan	Transition	14812	0				AIN33689.1_<>_AIN33690.1	yhfA_<>_crp	OsmC_family_protein_<>_cAMP-activated_global_transcription_factor_mediator_of_catabolite_repression__________	G	G	G	G	G	G	G	G	n	G	G	G	G	G	G	G	G	G	G	G	G	G	G	G	G	G	G	G	G	G	G	G	G	G	G
CP009273:1-4631469	3508730	3321	0	543	nonsynonymous	Transversion	44240	0	gaT	gaG	DE	AIN33719.1	dam	DNA_adenine_methyltransferase	A	A	A	A	A	A	A	A	A	A	A	A	A	A	A	A	A	A	A	A	A	A	A	A	A	A	A	A	A	A	A	A	A	A	A
CP009273:1-4631469	3528281	3338	0	947	nonsynonymous	Transversion	48625	0	gAg	gTg	EV	AIN33736.1	envZ	sensory_histidine_kinase_in_two-componentregulatory_system_with_OmpR______________	T	T	T	T	T	T	T	T	T	T	T	T	T	T	T	T	T	T	T	T	T	T	T	T	T	T	T	T	T	T	T	T	T	T	T
CP009273:1-4631469	3529107	3338	0	121	nonsynonymous	Transition	47799	0	Ccg	Tcg	PS	AIN33736.1	envZ	sensory_histidine_kinase_in_two-componentregulatory_system_with_OmpR______________	G	G	G	G	G	G	G	G	G	G	G	G	G	G	G	G	G	G	G	G	G	G	G	G	G	G	G	G	G	G	G	G	G	G	G
CP009273:1-4631469	3529200	3338	0	28	nonsynonymous	Transversion	47707	0	Agt	Cgt	RS	AIN33736.1	envZ	sensory_histidine_kinase_in_two-componentregulatory_system_with_OmpR______________	T	T	T	T	T	T	T	T	T	T	T	T	T	T	T	T	T	T	T	T	T	T	T	T	T	T	T	T	T	T	T	T	T	T	T
CP009273:1-4631469	3529200	3338	0	28	nonsynonymous	Transversion	47707	0	Agt	Cgt	RS	AIN33736.1	envZ	sensory_histidine_kinase_in_two-componentregulatory_system_with_OmpR______________	T	T	T	T	T	T	T	T	T	T	T	T	T	T	T	T	T	T	T	T	T	T	T	T	T	T	T	T	T	T	T	T	T	T	T
CP009273:1-4631469	3529612	3339	0	332	nonsynonymous	Transition	47294	0	gAa	gGa	EG	AIN33737.1	ompR	response_regulator_in_two-component_regulatorysystem_with_EnvZ______________________________	T	T	T	T	T	T	T	T	T	T	T	T	T	T	T	T	T	T	T	T	T	T	T	T	T	T	T	T	T	T	T	T	T	T	T
CP009273:1-4631469	3529808	3339	0	136	nonsynonymous	Transversion	47098	0	Cgt	Agt	RS	AIN33737.1	ompR	response_regulator_in_two-component_regulatorysystem_with_EnvZ______________________________	G	G	G	G	G	G	G	G	G	G	G	G	G	G	G	G	G	G	G	G	G	G	G	G	G	G	G	G	G	G	G	G	G	G	G
CP009273:1-4631469	3529900	3339	0	44	nonsynonymous	Transition	47006	0	cGc	cAc	HR	AIN33737.1	ompR	response_regulator_in_two-component_regulatorysystem_with_EnvZ______________________________	C	C	C	C	C	C	C	C	C	C	C	C	C	C	C	C	C	C	C	C	C	C	C	C	C	C	C	C	C	C	C	C	C	C	C
CP009273:1-4631469	3546669	3352	0	226	nonsynonymous	Transversion	30237	0	Agc	Cgc	RS	AIN33750.1	malT	mal_regulon_transcriptional_activator	A	A	A	A	A	A	A	C	A	A	A	A	A	A	A	A	A	A	A	A	A	A	A	A	A	A	A	A	A	A	A	A	A	A	A
CP009273:1-4631469	3617792	3417	0	55	nonsynonymous	Transition	137	0	Acc	Gcc	AT	AIN33812.1	yhhI	putative_transposase	A	n	N	n	N	n	N	N	N	N	N	N	N	n	n	N	n	n	n	n	n	n	A	n	N	n	n	n	n	N	n	n	n	n	n
CP009273:1-4631469	3617792	3417	0	55	nonsynonymous	Transition	137	0	Acc	Gcc	AT	AIN33812.1	yhhI	putative_transposase	A	n	N	n	N	n	N	N	N	N	N	N	N	n	n	N	n	n	n	n	n	n	A	n	N	n	n	n	n	N	n	n	n	n	n
CP009273:1-4631469	3617792	3417	0	55	nonsynonymous	Transition	137	0	Acc	Gcc	AT	AIN33812.1	yhhI	putative_transposase	A	n	N	n	N	n	N	N	N	N	N	N	N	n	n	N	n	n	n	n	n	n	A	n	N	n	n	n	n	N	n	n	n	n	n
CP009273:1-4631469	3880560	3651	0	373	nonsynonymous	Transition	54362	0	Cag	Tag	*Q	AIN34031.1	mnmE	tRNA_U34_5-methylaminomethyl-2-thiouridinemodification_GTPase_______________________	C	C	C	C	C	C	C	C	n	C	C	C	C	C	C	C	C	C	C	C	C	C	C	C	C	C	C	C	C	C	C	C	C	C	C
CP009273:1-4631469	3941264	3701	0	64	nonsynonymous	Transition	1073	0	Gct	Act	AT	AIN34081.1	hdfR	flhDC_operon_transcriptional_repressor	C	C	C	C	C	C	C	C	C	C	C	C	C	C	C	C	C	C	C	C	C	C	C	C	C	C	C	C	C	C	C	C	C	C	C
CP009273:1-4631469	3949907	3710	0	1217	nonsynonymous	Transversion	9717	0	gTg	gAg	EV	AIN34089.1	ilvA	L-threonine_dehydratase__biosynthetic__alsoknown_as_threonine_deaminase_______________	T	T	T	T	T	T	T	T	T	T	A	T	T	T	T	T	T	A	T	T	T	T	T	T	T	T	T	T	T	T	T	T	A	T	T
CP009273:1-4631469	3954905	3715	0	869	nonsynonymous	Transversion	14717	0	cTg	cAg	LQ	AIN34093.1	rep	DNA_helicase_and_single-stranded_DNA-dependentATPase________________________________________	T	T	T	T	T	T	T	T	T	T	T	T	T	T	T	T	T	T	T	T	T	T	T	T	T	T	T	T	T	T	T	T	T	T	T
CP009273:1-4631469	3954905	3715	0	869	nonsynonymous	Transversion	14717	0	cTg	cAg	LQ	AIN34093.1	rep	DNA_helicase_and_single-stranded_DNA-dependentATPase________________________________________	T	T	T	T	T	T	T	T	T	T	T	T	T	T	T	T	T	T	T	T	T	T	T	T	T	T	T	T	T	T	T	T	T	T	T
CP009273:1-4631469	3960026	3719	0	250	nonsynonymous	Transversion	19836	0	Agc	Tgc	CS	AIN34097.1	rho	transcription_termination_factor	A	A	A	A	A	A	A	A	n	A	A	A	A	A	A	A	A	A	A	A	A	T	A	A	A	A	A	A	A	A	A	A	A	A	A
CP009273:1-4631469	3967551	3725	0	584	nonsynonymous	Transversion	27360	0	cTg	cAg	LQ	AIN34103.1	rffH	glucose-1-phosphate_thymidylyltransferase	T	T	T	T	T	T	T	T	T	T	T	T	T	T	T	T	T	T	T	T	T	T	T	T	T	T	T	T	T	T	T	T	T	T	T
CP009273:1-4631469	3984871	3739	0	359	nonsynonymous	Transition	43768	0	tGt	tAt	CY	AIN34117.1	cyaA	adenylate_cyclase	G	G	G	G	G	G	G	G	G	G	G	G	G	G	G	G	G	G	G	G	G	G	G	G	G	G	G	A	G	G	G	G	G	G	G
CP009273:1-4631469	3985848	3739	0	1336	nonsynonymous	Transition	42791	0	Gaa	Aaa	EK	AIN34117.1	cyaA	adenylate_cyclase	G	G	G	G	G	G	G	G	G	G	G	G	G	G	G	G	G	G	G	G	G	G	G	G	G	G	G	G	G	G	A	G	G	G	G
CP009273:1-4631469	4014871	3767	0	1286	nonsynonymous	Transversion	13773	0	gCg	gAg	AE	AIN34145.1	ubiB	regulator_of_octaprenylphenol_hydroxylation_______________ubiquinone_synthesis__regulator_of_2'-N-acetyltransferase_putative_ABC1_family_protein_kinase_______________________	C	C	C	C	C	C	C	C	N	C	C	C	C	C	C	C	C	C	C	C	C	C	A	C	C	C	C	C	C	C	C	C	C	C	C
CP009273:1-4631469	4094182	3834	0	722	nonsynonymous	Transversion	60092	0	cGt	cCt	PR	AIN34211.1	cpxA	sensory_histidine_kinase_in_two-componentregulatory_system_with_CpxR______________	C	C	C	C	C	C	C	C	C	C	n	C	n	C	C	C	C	C	C	C	C	C	C	C	C	C	C	C	C	C	C	C	C	C	C
CP009273:1-4631469	4094418	3834	0	486	nonsynonymous	Transversion	60320	0	gaC	gaG	DE	AIN34211.1	cpxA	sensory_histidine_kinase_in_two-componentregulatory_system_with_CpxR______________	G	G	G	G	G	G	G	G	G	G	G	G	G	G	G	G	G	G	G	G	G	G	G	G	G	G	G	G	G	G	G	G	G	G	G
CP009273:1-4631469	4094551	3834	0	353	nonsynonymous	Transversion	60456	0	cCg	cAg	PQ	AIN34211.1	cpxA	sensory_histidine_kinase_in_two-componentregulatory_system_with_CpxR______________	G	G	G	n	G	G	G	G	G	G	G	G	G	G	G	G	G	G	G	G	G	G	G	G	G	G	G	G	G	G	G	G	G	G	G
CP009273:1-4631469	4094633	3834	0	271	nonsynonymous	Transition	60535	0	Gaa	Aaa	EK	AIN34211.1	cpxA	sensory_histidine_kinase_in_two-componentregulatory_system_with_CpxR______________	C	C	C	n	C	C	C	C	C	C	C	C	C	C	C	C	C	C	C	C	C	C	C	C	C	C	C	C	C	C	C	C	C	C	C
CP009273:1-4631469	4175482	3900	0	205	nonsynonymous	Transition	8547	0	Gag	Aag	EK	AIN34277.1	rpoC	RNA_polymerase__beta_prime_subunit	G	G	G	G	G	G	G	G	G	G	G	G	G	G	G	G	G	G	G	G	G	G	G	G	G	G	G	G	G	G	G	G	G	G	G
CP009273:1-4631469	4176312	3900	0	1035	nonsynonymous	Transversion	9374	0	aaG	aaC	KN	AIN34277.1	rpoC	RNA_polymerase__beta_prime_subunit	G	G	G	G	G	G	G	G	G	G	G	G	G	G	G	G	G	G	G	G	G	G	G	G	G	G	G	G	G	G	G	G	G	G	G
CP009273:1-4631469	4178209	3900	0	2932	nonsynonymous	Transition	11261	0	Cgt	Tgt	CR	AIN34277.1	rpoC	RNA_polymerase__beta_prime_subunit	C	C	C	C	C	C	C	C	n	C	C	C	C	C	C	C	C	C	C	C	C	C	C	C	C	C	C	C	C	C	C	C	C	C	C
CP009273:1-4631469	4178695	3900	0	3418	nonsynonymous	Transversion	11747	0	Cgc	Agc	RS	AIN34277.1	rpoC	RNA_polymerase__beta_prime_subunit	C	C	C	C	C	C	C	C	C	C	C	C	C	C	C	C	C	C	C	C	C	C	C	C	C	C	C	C	C	C	C	C	C	C	C
CP009273:1-4631469	4178695	3900	0	3418	nonsynonymous	Transversion	11747	0	Cgc	Agc	RS	AIN34277.1	rpoC	RNA_polymerase__beta_prime_subunit	C	C	C	C	C	C	C	C	C	C	C	C	C	C	C	C	C	C	C	C	C	C	C	C	C	C	C	C	C	C	C	C	C	C	C
CP009273:1-4631469	4179212	3900	0	3935	nonsynonymous	Transversion	12271	0	gCg	gAg	AE	AIN34277.1	rpoC	RNA_polymerase__beta_prime_subunit	C	C	C	C	C	C	C	C	C	C	C	C	C	C	C	C	C	C	C	C	C	C	C	C	C	C	C	C	C	C	C	C	C	C	C
CP009273:1-4631469	4187930	3910	0	287	nonsynonymous	Transition	10109	0	gGt	gAt	DG	AIN34287.1	hemE	uroporphyrinogen_decarboxylase	G	G	G	G	G	G	G	G	G	G	G	G	G	G	G	G	G	G	G	G	G	G	G	G	G	G	G	G	G	G	G	G	G	G	G
CP009273:1-4631469	4284294	3987	3988	-1	nan	Transversion	1586	0				AIN34363.1_<>_AIN34364.1	nrfG_<>_gltP	heme_lyase_(NrfEFG)_for_insertion_of_heme_intoc552__subunit_NrfG_____________________________<>_glutamate/aspartate:proton_symporter	A	A	A	A	A	A	A	A	A	A	A	A	A	A	A	A	A	A	A	A	A	A	A	A	A	A	A	A	A	A	A	A	A	A	A
CP009273:1-4631469	4287749	3990	0	1435	nonsynonymous	Transversion	1621	0	Tgg	Agg	RW	AIN34366.1	fdhF	formate_dehydrogenase-H__selenopolypeptidesubunit___________________________________	A	A	A	A	A	A	A	A	A	A	A	A	A	A	A	A	A	A	A	A	A	A	A	A	A	A	A	A	A	A	A	A	A	A	T
CP009273:1-4631469	4368502	4065	0	260	nonsynonymous	Transversion	52457	0	gGc	gCc	AG	AIN34439.1	ampC	penicillin-binding_protein__beta-lactamase_intrinsically_weak_________________________	C	C	C	C	C	C	C	C	C	C	C	C	C	C	C	C	C	C	C	C	C	C	C	C	C	C	C	C	C	C	C	C	C	C	C
CP009273:1-4631469	4368502	4065	0	260	nonsynonymous	Transversion	52457	0	gGc	gCc	AG	AIN34439.1	ampC	penicillin-binding_protein__beta-lactamase_intrinsically_weak_________________________	C	C	C	C	C	C	C	C	C	C	C	C	C	C	C	C	C	C	C	C	C	C	C	C	C	C	C	C	C	C	C	C	C	C	C
CP009273:1-4631469	4368784	4065	4066	-1	nan	Transition	52733	0				AIN34439.1_<>_AIN34440.1	ampC_<>_frdD	penicillin-binding_protein__beta-lactamase_intrinsically_weak__________________________<>_fumarate_reductase_(anaerobic)__membrane_anchorsubunit________________________________________	C	C	C	C	C	C	C	C	C	C	T	C	C	C	C	C	C	T	C	C	C	C	C	C	C	C	C	C	C	C	C	T	T	C	C
CP009273:1-4631469	4368784	4065	4066	-1	nan	Transition	52733	0				AIN34439.1_<>_AIN34440.1	ampC_<>_frdD	penicillin-binding_protein__beta-lactamase_intrinsically_weak__________________________<>_fumarate_reductase_(anaerobic)__membrane_anchorsubunit________________________________________	C	C	C	C	C	C	C	C	C	C	T	C	C	C	C	C	C	T	C	C	C	C	C	C	C	C	C	C	C	C	C	T	T	C	C
CP009273:1-4631469	4368784	4065	4066	-1	nan	Transition	52733	0				AIN34439.1_<>_AIN34440.1	ampC_<>_frdD	penicillin-binding_protein__beta-lactamase_intrinsically_weak__________________________<>_fumarate_reductase_(anaerobic)__membrane_anchorsubunit________________________________________	C	C	C	C	C	C	C	C	C	C	T	C	C	C	C	C	C	T	C	C	C	C	C	C	C	C	C	C	C	C	C	T	T	C	C
CP009273:1-4631469	4368787	4065	4066	-1	nan	Transversion	52736	0				AIN34439.1_<>_AIN34440.1	ampC_<>_frdD	penicillin-binding_protein__beta-lactamase_intrinsically_weak__________________________<>_fumarate_reductase_(anaerobic)__membrane_anchorsubunit________________________________________	C	C	C	C	C	C	C	C	C	C	C	C	C	C	C	C	C	C	C	C	C	C	C	C	C	C	C	C	C	C	C	C	C	C	C
CP009273:1-4631469	4368789	4065	4066	-1	nan	Transition	52738	0				AIN34439.1_<>_AIN34440.1	ampC_<>_frdD	penicillin-binding_protein__beta-lactamase_intrinsically_weak__________________________<>_fumarate_reductase_(anaerobic)__membrane_anchorsubunit________________________________________	C	C	C	C	C	C	C	C	C	C	C	C	C	C	C	C	C	C	C	C	C	C	C	C	C	C	C	C	C	C	C	C	C	C	C
CP009273:1-4631469	4368790	4065	4066	-1	nan	Transversion	52739	0				AIN34439.1_<>_AIN34440.1	ampC_<>_frdD	penicillin-binding_protein__beta-lactamase_intrinsically_weak__________________________<>_fumarate_reductase_(anaerobic)__membrane_anchorsubunit________________________________________	G	G	G	G	G	G	G	G	G	G	G	G	G	G	G	G	G	G	G	G	G	G	G	G	G	G	G	G	G	G	G	G	G	G	G
CP009273:1-4631469	4368791	4065	4066	-1	nan	Transition	52740	0				AIN34439.1_<>_AIN34440.1	ampC_<>_frdD	penicillin-binding_protein__beta-lactamase_intrinsically_weak__________________________<>_fumarate_reductase_(anaerobic)__membrane_anchorsubunit________________________________________	C	C	C	C	C	C	T	C	C	C	C	C	C	C	C	C	C	C	C	C	C	T	C	C	C	C	C	C	T	C	C	C	C	C	C
CP009273:1-4631469	4368791	4065	4066	-1	nan	Transition	52740	0				AIN34439.1_<>_AIN34440.1	ampC_<>_frdD	penicillin-binding_protein__beta-lactamase_intrinsically_weak__________________________<>_fumarate_reductase_(anaerobic)__membrane_anchorsubunit________________________________________	C	C	C	C	C	C	T	C	C	C	C	C	C	C	C	C	C	C	C	C	C	T	C	C	C	C	C	C	T	C	C	C	C	C	C
CP009273:1-4631469	4368796	4065	4066	-1	nan	Transversion	52751	0				AIN34439.1_<>_AIN34440.1	ampC_<>_frdD	penicillin-binding_protein__beta-lactamase_intrinsically_weak__________________________<>_fumarate_reductase_(anaerobic)__membrane_anchorsubunit________________________________________	G	G	G	G	G	G	G	G	G	G	G	G	G	G	G	G	G	G	G	G	G	G	G	G	G	G	G	G	G	G	G	G	G	G	G
CP009273:1-4631469	4368803	4065	4066	-1	nan	Transversion	52758	0				AIN34439.1_<>_AIN34440.1	ampC_<>_frdD	penicillin-binding_protein__beta-lactamase_intrinsically_weak__________________________<>_fumarate_reductase_(anaerobic)__membrane_anchorsubunit________________________________________	C	C	C	C	C	C	C	C	C	C	C	C	C	C	C	C	C	C	C	C	C	C	C	C	C	C	C	C	C	C	C	C	C	C	C
CP009273:1-4631469	4368815	4065	4066	-1	nan	Transition	52975	0				AIN34439.1_<>_AIN34440.1	ampC_<>_frdD	penicillin-binding_protein__beta-lactamase_intrinsically_weak__________________________<>_fumarate_reductase_(anaerobic)__membrane_anchorsubunit________________________________________	G	G	G	G	G	G	G	G	G	G	G	G	G	G	G	G	G	G	G	G	G	G	G	G	G	G	G	G	G	G	G	G	G	G	G
CP009273:1-4631469	4368831	4066	0	353	nonsynonymous	Transition	52783	0	aCa	aTa	IT	AIN34440.1	frdD	fumarate_reductase_(anaerobic)__membrane_anchorsubunit________________________________________	G	G	G	G	A	A	G	G	G	G	G	A	A	A	G	G	G	G	A	A	A	G	G	G	G	A	A	A	G	G	G	G	G	A	A
CP009273:1-4631469	4368831	4066	0	353	nonsynonymous	Transition	52783	0	aCa	aTa	IT	AIN34440.1	frdD	fumarate_reductase_(anaerobic)__membrane_anchorsubunit________________________________________	G	G	G	G	A	A	G	G	G	G	G	A	A	A	G	G	G	G	A	A	A	G	G	G	G	A	A	A	G	G	G	G	G	A	A
CP009273:1-4631469	4368886	4066	0	298	nonsynonymous	Transition	52838	0	Gtt	Att	IV	AIN34440.1	frdD	fumarate_reductase_(anaerobic)__membrane_anchorsubunit________________________________________	C	C	C	C	C	C	C	C	C	C	C	C	C	C	C	C	C	C	C	C	C	C	C	C	C	C	C	C	C	C	C	C	C	C	C
CP009273:1-4631469	4582572	4266	0	1099	nonsynonymous	Transversion	48893	0	Gta	Tta	LV	AIN34623.1	tsr	methyl-accepting_chemotaxis_protein_I__serinesensor_receptor______________________________	G	G	G	G	G	G	G	G	G	G	G	G	G	G	G	G	G	G	G	G	G	G	G	G	G	G	G	G	G	G	G	G	G	G	G
CP009273:1-4631469	4582704	4266	0	1231	nonsynonymous	Transversion	48766	0	Gcc	Tcc	AS	AIN34623.1	tsr	methyl-accepting_chemotaxis_protein_I__serinesensor_receptor______________________________	G	G	G	G	G	G	G	G	G	G	G	G	G	G	G	G	G	G	G	G	G	G	G	G	G	T	G	G	G	G	G	G	G	T	G
CP009273:1-4631469	4629849	4311	0	275	nonsynonymous	Transversion	1616	0	gGc	gTc	GV	AIN34667.1	arcA	response_regulator_in_two-component_regulatorysystem_with_ArcB_or_CpxA______________________	C	C	C	C	C	C	C	C	C	C	C	C	C	C	C	C	C	C	C	C	C	C	C	C	C	C	C	C	C	C	C	C	C	C	C
CP009273:1-4631469	4629975	4311	0	149	nonsynonymous	Transversion	1495	0	cTg	cGg	LR	AIN34667.1	arcA	response_regulator_in_two-component_regulatorysystem_with_ArcB_or_CpxA______________________	A	A	A	A	A	A	A	A	A	A	A	A	A	A	A	A	A	A	A	A	A	A	A	A	A	A	A	A	A	A	A	A	A	A	A
MIC																2.5755	4.2983	20.131	107.849	116.4552	813.5253	2.4891	3.8404	2.6331	7.5547	506.7198	109.2286	151.8851	2.6756	3.8349	20.5383	7.5386	530.5606	7.5537	178.1915	800.5095	4.3048	3.7847	19.4029	586.9069	212.9463	301.7363	806.8808	3.8428	3.5858	20.6267	20.3664	917.1769	305.7745
[truncated: 249 more columns]
