# Supplementary material for: Beta-lactamase dependent and independent evolutionary paths to high-level ampicillin resistance
Source: Nat Commun. 2024 Jun 25;15:5383. doi: 10.1038/s41467-024-49621-2 (PMC11199616; doi:10.1038/s41467-024-49621-2)
Supplement: Supplementary file 9 — Supplementary Dataset 6 [file 41467_2024_49621_MOESM9_ESM.xlsx]

## Sheet: Sheet1
Scaffold	Position	Gene_	Downstream_gene_	Intragene_position	Syn_NonSyn	Transition_Transversion	Gap_proximity	Phage	Reference_codon	Alternative_codon	Translation	ProteinID	GeneID	ProductID	Reference	E.02	E.03	E.04	E.05	E.06	E.07	E.08	E.09	E.10	E.11	E.12	E.13	E.14	E.15	E.16	E.17	E.18	E.19	E.20	E.21	E.22	E.23	E.24	E.25	E.26	E.27	E.28	E.29	E.30	E.31	E.32	E.33	E.34	E.35
CP009273:1-4631469	88432	80	0	533	nonsynonymous	Transversion	67988	0	cTc	cAc	HL	AIN30616.1	ftsI	transpeptidase_involved_in_septal_peptidoglycansynthesis_(penicillin-binding_protein_3)_______	T	T	T	T	T	T	T	T	T	T	T	T	T	T	T	T	T	T	T	T	T	T	T	T	T	T	T	T	n	T	T	T	T	T	T
CP009273:1-4631469	88662	80	0	763	nonsynonymous	Transition	68218	0	AAc	GAc	DN	AIN30616.1	ftsI	transpeptidase_involved_in_septal_peptidoglycansynthesis_(penicillin-binding_protein_3)_______	A	A	A	A	A	A	A	A	A	A	A	A	A	A	A	A	A	A	A	A	A	A	A	A	A	A	A	A	A	A	A	A	A	A	A
CP009273:1-4631469	88663	80	0	764	nonsynonymous	Transition	68221	0	AAc	AGc	NS	AIN30616.1	ftsI	transpeptidase_involved_in_septal_peptidoglycansynthesis_(penicillin-binding_protein_3)_______	A	A	A	A	A	G	A	A	A	A	G	G	A	A	A	A	A	A	A	A	A	A	A	A	G	G	G	A	G	A	A	A	A	A	A
CP009273:1-4631469	88926	80	0	1027	nonsynonymous	Transition	68482	0	Gac	Aac	DN	AIN30616.1	ftsI	transpeptidase_involved_in_septal_peptidoglycansynthesis_(penicillin-binding_protein_3)_______	G	G	G	G	G	G	G	G	G	G	G	G	G	G	G	G	G	G	G	G	G	G	G	G	G	G	G	G	G	G	G	G	G	G	G
CP009273:1-4631469	89436	80	0	1537	nonsynonymous	Transversion	68992	0	Gct	Tct	AS	AIN30616.1	ftsI	transpeptidase_involved_in_septal_peptidoglycansynthesis_(penicillin-binding_protein_3)_______	G	G	G	G	G	G	G	G	G	G	G	G	G	G	G	G	G	G	G	G	G	G	G	G	G	G	G	G	G	G	G	G	G	G	G
CP009273:1-4631469	89505	80	0	1606	nonsynonymous	Transversion	69061	0	CAg	GAg	EQ	AIN30616.1	ftsI	transpeptidase_involved_in_septal_peptidoglycansynthesis_(penicillin-binding_protein_3)_______	C	C	n	C	C	C	G	G	G	G	C	C	C	C	C	C	C	C	C	C	C	C	G	G	C	C	C	G	C	C	C	C	C	C	C
CP009273:1-4631469	89506	80	0	1607	nonsynonymous	Transversion	69062	0	CAg	CTg	LQ	AIN30616.1	ftsI	transpeptidase_involved_in_septal_peptidoglycansynthesis_(penicillin-binding_protein_3)_______	A	A	n	A	A	A	A	A	A	A	A	A	A	A	A	A	A	A	A	A	A	A	A	A	A	A	A	A	A	T	T	T	T	T	T
CP009273:1-4631469	89506	80	0	1607	nonsynonymous	Transversion	69062	0	CAg	CTg	LQ	AIN30616.1	ftsI	transpeptidase_involved_in_septal_peptidoglycansynthesis_(penicillin-binding_protein_3)_______	A	A	n	A	A	A	A	A	A	A	A	A	A	A	A	A	A	A	A	A	A	A	A	A	A	A	A	A	A	T	T	T	T	T	T
CP009273:1-4631469	89511	80	0	1612	nonsynonymous	Transversion	69069	0	Ggt	Tgt	CG	AIN30616.1	ftsI	transpeptidase_involved_in_septal_peptidoglycansynthesis_(penicillin-binding_protein_3)_______	G	G	n	G	G	G	G	G	G	G	G	G	G	G	G	G	G	G	T	G	G	G	G	G	G	G	G	G	G	G	G	G	G	G	G
CP009273:1-4631469	89532	80	0	1633	nonsynonymous	Transition	69088	0	Gtt	Att	IV	AIN30616.1	ftsI	transpeptidase_involved_in_septal_peptidoglycansynthesis_(penicillin-binding_protein_3)_______	G	G	n	G	G	G	G	G	G	G	G	G	G	G	G	G	G	G	G	G	G	G	G	G	G	G	G	G	G	G	G	G	G	G	G
CP009273:1-4631469	89532	80	0	1633	nonsynonymous	Transition	69088	0	Gtt	Att	IV	AIN30616.1	ftsI	transpeptidase_involved_in_septal_peptidoglycansynthesis_(penicillin-binding_protein_3)_______	G	G	n	G	G	G	G	G	G	G	G	G	G	G	G	G	G	G	G	G	G	G	G	G	G	G	G	G	G	G	G	G	G	G	G
CP009273:1-4631469	194929	170	0	515	nonsynonymous	Transition	25214	0	gGt	gAt	DG	AIN30706.1	bamA	BamABCDE_complex_OM_biogenesis_outer_membranepore-forming_assembly_factor_________________	G	G	G	G	G	G	G	G	G	G	G	G	G	G	G	G	G	G	G	G	G	G	G	G	G	G	G	G	G	G	G	G	G	G	G
CP009273:1-4631469	372597	349	0	370	nonsynonymous	Transition	4237	0	Gtc	Atc	IV	AIN30860.1	yaiL	DUF2058_family_protein	G	G	G	G	G	G	G	G	G	G	G	G	G	G	G	G	G	G	G	G	G	G	G	G	G	G	G	G	G	G	G	G	G	G	G
CP009273:1-4631469	452661	428	0	529	nonsynonymous	Transition	64355	0	Cag	Tag	*Q	AIN30936.1	clpP	proteolytic_subunit_of_ClpA-ClpP_and_ClpX-ClpPATP-dependent_serine_proteases________________	C	C	C	C	C	C	C	C	C	C	C	C	C	C	C	C	C	C	C	C	C	C	C	C	C	C	C	C	C	C	C	C	C	C	C
CP009273:1-4631469	453012	429	0	131	nonsynonymous	Transition	64705	0	tGt	tAt	CY	AIN30937.1	clpX	ATPase_and_specificity_subunit_of_ClpX-ClpPATP-dependent_serine_protease______________	G	G	G	G	G	G	G	G	G	G	G	G	G	G	G	G	G	G	G	G	G	G	A	A	G	G	G	A	G	G	G	G	G	G	G
CP009273:1-4631469	453762	429	0	881	nonsynonymous	Transition	65455	0	gAt	gGt	DG	AIN30937.1	clpX	ATPase_and_specificity_subunit_of_ClpX-ClpPATP-dependent_serine_protease______________	A	A	A	A	A	A	A	A	A	A	A	A	A	A	A	A	A	A	A	A	A	A	A	A	A	A	A	A	A	G	G	G	G	G	G
CP009273:1-4631469	477843	452	0	2017	nonsynonymous	Transition	43516	0	Gaa	Aaa	EK	AIN30960.1	acrB	multidrug_efflux_system_protein	C	C	C	C	C	C	C	C	C	C	C	C	C	C	C	C	C	C	C	C	C	C	C	C	C	C	C	C	C	C	C	C	C	C	C
CP009273:1-4631469	477960	452	0	1900	nonsynonymous	Transversion	43399	0	Tgg	Ggg	GW	AIN30960.1	acrB	multidrug_efflux_system_protein	A	A	A	A	A	A	A	A	A	A	A	A	A	A	A	A	A	A	A	A	A	C	A	A	A	A	A	A	A	A	A	A	A	A	A
CP009273:1-4631469	477976	452	0	1884	nonsynonymous	Transversion	43452	0	ttC	ttA	FL	AIN30960.1	acrB	multidrug_efflux_system_protein	G	G	G	G	G	G	G	G	G	G	G	G	G	G	G	G	G	G	G	G	G	G	G	G	G	G	G	G	G	G	G	G	G	G	G
CP009273:1-4631469	478151	452	0	1709	nonsynonymous	Transition	43208	0	GGc	GAc	DG	AIN30960.1	acrB	multidrug_efflux_system_protein	C	C	n	C	C	C	C	C	C	C	C	C	C	C	C	C	C	C	C	C	C	C	C	C	C	C	C	C	C	C	C	C	C	C	C
CP009273:1-4631469	478152	452	0	1708	nonsynonymous	Transition	43207	0	GGc	AGc	GS	AIN30960.1	acrB	multidrug_efflux_system_protein	C	C	n	C	C	C	C	C	C	T	C	C	C	C	C	C	C	C	C	C	C	C	C	C	C	C	C	C	C	C	C	C	C	C	C
CP009273:1-4631469	478664	452	0	1196	nonsynonymous	Transversion	42764	0	gTg	gAg	EV	AIN30960.1	acrB	multidrug_efflux_system_protein	A	A	A	A	A	A	A	A	A	A	A	A	A	T	A	A	A	A	A	A	T	A	A	A	A	A	A	A	A	T	T	n	T	T	T
CP009273:1-4631469	479334	452	0	526	nonsynonymous	Transversion	42076	0	Cag	Aag	KQ	AIN30960.1	acrB	multidrug_efflux_system_protein	G	G	G	G	G	G	G	G	G	G	G	G	G	G	G	G	T	G	T	G	G	G	G	G	G	G	T	G	T	G	G	G	G	G	G
CP009273:1-4631469	479444	452	0	416	nonsynonymous	Transversion	41966	0	gTt	gAt	DV	AIN30960.1	acrB	multidrug_efflux_system_protein	A	A	A	A	A	A	A	A	A	A	A	A	A	A	T	A	A	T	A	T	A	A	A	A	A	A	A	A	A	A	A	A	A	A	A
CP009273:1-4631469	479454	452	0	406	nonsynonymous	Transversion	41956	0	Ttc	Gtc	FV	AIN30960.1	acrB	multidrug_efflux_system_protein	A	A	A	A	A	A	A	A	A	A	A	A	A	A	A	A	A	A	A	A	A	A	A	A	A	A	A	A	A	A	A	A	A	A	A
CP009273:1-4631469	479457	452	0	403	nonsynonymous	Transversion	41902	0	Agc	Cgc	RS	AIN30960.1	acrB	multidrug_efflux_system_protein	T	T	n	T	T	T	T	T	T	T	T	T	T	T	T	T	T	T	T	T	T	T	T	T	T	T	T	T	T	T	T	G	T	T	T
CP009273:1-4631469	479472	452	0	388	nonsynonymous	Transition	41887	0	Gag	Aag	EK	AIN30960.1	acrB	multidrug_efflux_system_protein	C	C	C	C	C	C	C	C	C	C	C	C	C	C	C	C	C	C	C	C	C	C	C	C	C	C	C	C	C	C	C	C	C	C	n
CP009273:1-4631469	479765	452	0	95	nonsynonymous	Transition	41602	0	gTg	gCg	AV	AIN30960.1	acrB	multidrug_efflux_system_protein	A	A	A	A	A	A	A	A	A	A	A	A	A	A	A	A	A	A	A	A	A	A	A	A	A	A	A	A	A	A	A	A	A	A	A
CP009273:1-4631469	481302	454	0	86	nonsynonymous	Transversion	40057	0	gTa	gGa	GV	AIN30962.1	acrR	transcriptional_repressor	T	T	T	T	T	T	T	T	T	T	T	T	T	T	T	T	T	T	T	T	T	T	T	T	T	T	T	T	T	T	T	T	T	T	T
CP009273:1-4631469	662034	630	0	1640	nonsynonymous	Transversion	21385	0	aCc	aGc	ST	AIN31124.1	mrdA	transpeptidase_involved_in_peptidoglycansynthesis_(penicillin-binding_protein_2)	G	G	G	G	G	G	G	G	G	G	G	G	G	G	G	G	G	G	G	G	G	G	G	G	G	G	G	G	G	G	G	G	G	G	G
CP009273:1-4631469	662117	630	0	1557	nonsynonymous	Transition	21301	0	atG	atA	IM	AIN31124.1	mrdA	transpeptidase_involved_in_peptidoglycansynthesis_(penicillin-binding_protein_2)	C	C	C	C	C	C	C	C	C	C	C	C	C	C	C	C	C	C	C	C	C	C	C	C	C	C	C	C	C	C	C	C	C	C	C
CP009273:1-4631469	813427	761	0	928	nonsynonymous	Transversion	36247	0	Acc	Ccc	PT	AIN31250.1	moaA	molybdopterin_biosynthesis_protein_A	A	C	n	A	A	A	A	A	A	A	A	A	A	A	A	A	A	A	A	A	A	A	A	A	A	A	A	A	A	A	A	A	A	A	A
CP009273:1-4631469	981584	908	0	855	nonsynonymous	Transversion	63768	0	taC	taG	*Y	AIN31397.1	ompF	outer_membrane_porin_1a_(Ia_b_F)	G	G	G	G	G	G	G	G	G	G	G	G	G	G	G	G	G	G	G	G	G	G	G	G	G	G	G	G	G	G	G	G	G	G	n
CP009273:1-4631469	982177	908	0	262	nonsynonymous	Transition	63177	0	Cag	Tag	*Q	AIN31397.1	ompF	outer_membrane_porin_1a_(Ia_b_F)	G	G	G	G	G	G	G	G	G	G	G	G	G	G	G	G	A	G	G	G	G	G	G	G	G	G	G	G	G	G	G	G	G	G	G
CP009273:1-4631469	982555	908	909	-1	nan	Transition	62797	0				AIN31397.1_<>_AIN31398.1	ompF_<>_asnS	outer_membrane_porin_1a_(Ia_b_F)_<>_asparaginyl_tRNA_synthetase	A	A	A	A	A	A	A	A	A	A	A	A	A	A	A	A	A	A	A	A	A	A	A	A	A	A	A	A	A	A	A	A	A	A	A
CP009273:1-4631469	982562	908	909	-1	nan	Transition	62790	0				AIN31397.1_<>_AIN31398.1	ompF_<>_asnS	outer_membrane_porin_1a_(Ia_b_F)_<>_asparaginyl_tRNA_synthetase	C	C	C	C	C	C	C	C	C	C	C	C	C	C	C	C	C	C	C	C	C	C	C	C	C	C	C	C	C	C	C	C	C	C	C
CP009273:1-4631469	1014767	936	0	743	nonsynonymous	Transversion	30587	0	cTg	cAg	LQ	AIN31425.1	ompA	outer_membrane_protein_A_(3a_II*_G_d)	A	A	A	A	A	A	A	A	A	A	A	A	A	A	A	A	A	A	A	A	A	A	A	A	A	A	A	A	A	A	A	A	A	A	A
CP009273:1-4631469	1014785	936	0	725	nonsynonymous	Transition	30567	0	tAc	tGc	CY	AIN31425.1	ompA	outer_membrane_protein_A_(3a_II*_G_d)	T	T	T	T	T	T	T	T	T	T	T	T	T	T	T	T	T	T	T	T	T	T	T	T	T	T	T	T	T	T	T	T	T	T	T
CP009273:1-4631469	1104852	1025	0	62	nonsynonymous	Transition	11934	0	tGg	tAg	*W	AIN31512.1	opgG	osmoregulated_periplasmic_glucan_(OPG)biosynthesis_periplasmic_protein______	G	G	G	G	G	G	G	G	G	G	G	G	G	G	G	G	G	G	G	G	G	G	G	G	G	G	G	G	G	G	G	G	G	G	G
CP009273:1-4631469	1107706	1026	0	1388	nonsynonymous	Transversion	14788	0	gTc	gGc	GV	AIN31513.1	opgH	membrane_glycosyltransferase__nutrient-dependentcell_size_regulator__FtsZ_assembly_antagonist___	T	T	T	T	T	T	T	T	T	T	T	T	T	T	T	T	T	T	T	T	T	T	T	T	T	T	T	T	T	T	T	n	T	T	T
CP009273:1-4631469	1125618	1047	1048	-1	nan	Transversion	32700	0				AIN31534.1_<>_AIN31535.1	flgM_<>_flgA	anti-sigma_factor_for_FliA_(sigma_28)_<>_assembly_protein_for_flagellar_basal-bodyperiplasmic_P_ring_______________________	T	T	T	T	T	T	T	T	T	T	T	T	T	T	T	T	T	T	T	T	T	T	T	T	T	T	T	T	T	T	T	T	T	T	T
CP009273:1-4631469	1152769	1076	0	537	synonymous	Transversion	59851	0	atT	atA	I	AIN31563.1	ycfH	putative_DNase	T	T	n	T	T	T	T	T	T	T	T	T	T	T	T	T	T	T	T	T	T	T	T	T	T	T	T	T	n	T	T	T	T	T	T
CP009273:1-4631469	1585031	1491	1492	-1	nan	Transversion	19083	0				_<>_AIN31951.1	yneL_<>_hipA	_<>_inactivating_GltX_kinase_facilitating_persisterformation__toxin_of_HipAB_TA_pair__autokinase__	C	C	C	C	C	C	C	C	C	C	C	C	C	C	C	C	C	C	C	C	C	C	C	C	C	C	C	C	C	C	C	C	C	C	C
CP009273:1-4631469	1613351	1513	1514	-1	nan	Transition	13964	0				AIN31971.1_<>_AIN31972.1	marC_<>_marR	UPF0056_family_inner_membrane_protein_<>_transcriptional_repressor_of_multiple_antibioticresistance______________________________________	A	A	A	A	A	A	A	A	A	A	A	A	A	A	A	A	G	A	G	A	A	A	A	A	A	A	A	A	A	A	A	A	A	A	A
CP009273:1-4631469	1613419	1514	0	43	nonsynonymous	Transversion	13873	0	Ggt	Cgt	GR	AIN31972.1	marR	transcriptional_repressor_of_multiple_antibioticresistance______________________________________	G	G	G	G	G	G	G	G	G	G	G	G	G	G	G	G	G	G	G	G	G	G	G	G	G	G	G	G	G	G	G	G	G	G	G
CP009273:1-4631469	1613422	1514	0	46	nonsynonymous	Transition	13870	0	Cgc	Tgc	CR	AIN31972.1	marR	transcriptional_repressor_of_multiple_antibioticresistance______________________________________	C	C	C	C	C	T	C	C	C	C	T	T	C	C	C	C	C	C	C	C	C	C	C	C	T	T	T	C	T	C	C	C	C	C	C
CP009273:1-4631469	1613467	1514	0	91	nonsynonymous	Transversion	13825	0	Gag	Tag	*E	AIN31972.1	marR	transcriptional_repressor_of_multiple_antibioticresistance______________________________________	G	G	G	G	G	G	G	G	G	G	G	G	G	G	G	G	G	G	G	G	G	G	G	G	G	G	G	G	G	G	G	G	G	G	G
CP009273:1-4631469	1613555	1514	0	179	nonsynonymous	Transversion	13737	0	cTg	cGg	LR	AIN31972.1	marR	transcriptional_repressor_of_multiple_antibioticresistance______________________________________	T	T	T	T	T	T	T	T	T	T	T	T	T	T	T	T	T	T	T	G	T	n	T	T	T	T	T	T	T	T	T	T	T	T	T
CP009273:1-4631469	1613569	1514	0	193	nonsynonymous	Transition	13367	0	Tcg	Ccg	PS	AIN31972.1	marR	transcriptional_repressor_of_multiple_antibioticresistance______________________________________	T	T	T	T	T	T	T	T	T	T	T	T	T	T	T	T	T	T	T	T	T	T	T	T	T	T	T	T	T	T	T	T	T	T	T
CP009273:1-4631469	1613624	1514	0	248	nonsynonymous	Transversion	13668	0	tGg	tCg	SW	AIN31972.1	marR	transcriptional_repressor_of_multiple_antibioticresistance______________________________________	G	G	G	G	G	G	G	G	G	G	G	G	G	G	G	G	G	G	G	G	C	G	G	G	G	G	G	G	G	G	G	G	G	G	G
CP009273:1-4631469	1613627	1514	0	251	nonsynonymous	Transversion	13665	0	gTg	gAg	EV	AIN31972.1	marR	transcriptional_repressor_of_multiple_antibioticresistance______________________________________	T	T	T	T	T	T	T	T	T	T	T	T	T	T	T	A	T	T	T	T	T	T	T	T	T	T	T	T	T	T	T	T	T	T	T
CP009273:1-4631469	1613642	1514	0	266	nonsynonymous	Transversion	13653	0	aAc	aCc	NT	AIN31972.1	marR	transcriptional_repressor_of_multiple_antibioticresistance______________________________________	A	A	A	A	A	A	A	A	A	A	A	A	A	A	A	A	A	C	A	A	A	A	A	A	A	A	A	A	A	A	A	A	A	A	A
CP009273:1-4631469	1613657	1514	0	281	nonsynonymous	Transversion	13638	0	cGc	cCc	PR	AIN31972.1	marR	transcriptional_repressor_of_multiple_antibioticresistance______________________________________	G	G	G	G	G	G	G	G	G	G	G	G	G	G	G	G	G	G	G	G	G	G	G	G	G	G	G	G	G	G	G	G	G	G	G
CP009273:1-4631469	1613725	1514	0	349	nonsynonymous	Transition	13570	0	Cag	Tag	*Q	AIN31972.1	marR	transcriptional_repressor_of_multiple_antibioticresistance______________________________________	C	C	C	C	C	C	C	C	C	C	C	C	C	C	C	C	C	C	C	C	C	C	C	C	C	C	C	C	C	T	T	T	T	T	T
CP009273:1-4631469	1853205	1762	0	1282	nonsynonymous	Transversion	206551	0	Gtt	Ttt	FV	AIN32212.1	ydjK	putative_transporter	C	C	C	C	C	C	A	C	C	C	C	C	C	C	C	C	C	C	C	C	C	C	C	C	C	C	C	C	C	C	C	C	C	C	C
CP009273:1-4631469	1902914	1815	0	110	nonsynonymous	Transition	156842	0	gGa	gAa	EG	AIN32265.1	mgrB	regulatory_peptide_for_PhoPQ__feedbackinhibition____________________________	C	C	C	C	C	C	C	C	C	C	C	C	C	C	C	C	C	C	C	C	C	C	C	C	C	C	C	C	C	C	C	n	C	C	C
CP009273:1-4631469	1909782	1821	0	10	nonsynonymous	Transition	149974	0	Caa	Taa	*Q	AIN32271.1	proQ	RNA_chaperone__putative_ProP_translationregulator_______________________________	G	G	G	G	G	G	G	G	G	G	G	G	G	G	G	G	G	G	G	G	G	G	G	G	G	G	G	G	G	G	G	G	G	G	G
CP009273:1-4631469	1960726	1872	0	569	nonsynonymous	Transversion	99030	0	cAg	cTg	LQ	AIN32322.1	cheZ	chemotaxis_regulator__protein_phosphatase_forCheY_________________________________________	T	T	T	T	T	T	T	T	T	T	T	T	T	T	T	T	T	T	T	T	T	T	T	n	T	T	T	T	T	T	T	T	T	T	T
CP009273:1-4631469	1962661	1874	0	98	nonsynonymous	Transition	97095	0	gCg	gTg	AV	AIN32324.1	cheB	fused_chemotaxis_regulator:_protein-glutamate_________methylesterase_in_two-component_regulatory_system_withCheA__________________________________________________	G	G	G	G	G	G	G	G	G	G	G	G	G	G	G	G	G	G	G	G	G	G	G	G	G	G	G	G	G	G	G	G	G	G	n
CP009273:1-4631469	2014930	1930	0	362	nonsynonymous	Transition	44823	0	cGg	cAg	QR	AIN32378.1	fliN	flagellar_motor_switching_and_energizingcomponent_______________________________	G	G	n	G	G	G	G	G	G	G	G	G	G	G	G	G	G	G	G	G	G	G	G	G	G	G	G	G	n	G	G	G	G	G	G
CP009273:1-4631469	2183746	2090	0	644	nonsynonymous	Transversion	18950	0	gAa	gCa	AE	AIN32525.1	yehB	putative_outer_membrane_protein	T	T	T	T	T	T	T	T	T	G	T	T	T	T	T	T	T	T	T	T	T	T	T	T	T	T	T	T	T	T	T	T	T	T	T
CP009273:1-4631469	2305093	2194	2195	-1	nan	Transition	6673	0				AIN32625.1_<>_AIN32626.1	apbE_<>_ompC	putative_thiamine-synthetic_flavin_transferaselipoprotein____________________________________<>_outer_membrane_porin_protein_C	C	C	C	C	C	C	C	C	C	C	C	C	C	C	C	C	C	C	C	C	C	C	C	C	C	C	C	C	C	C	T	C	C	C	C
CP009273:1-4631469	2306196	2195	0	33	synonymous	Transversion	7776	0	ccA	ccT	P	AIN32626.1	ompC	outer_membrane_porin_protein_C	T	T	T	T	T	T	T	T	T	T	T	T	T	T	T	T	T	T	T	T	T	T	T	T	T	T	T	T	T	T	T	T	T	T	T
CP009273:1-4631469	2451228	2321	0	1411	nonsynonymous	Transversion	56631	0	Gct	Tct	AS	AIN32749.1	fadJ	fused_enoyl-CoA_hydratase_and_epimerase_andisomerase/3-hydroxyacyl-CoA_dehydrogenase__	C	C	C	C	C	C	C	C	C	C	C	C	C	C	C	n	C	C	C	A	C	C	C	C	C	C	C	C	C	C	C	C	C	C	C
CP009273:1-4631469	2861448	2701	0	665	nonsynonymous	Transversion	128377	0	tTg	tAg	*L	AIN33117.1	nlpD	activator_of_AmiC_murein_hydrolase_activity_lipoprotein_________________________________	A	A	A	A	A	A	A	A	A	A	A	A	A	A	A	A	A	A	A	A	A	A	A	A	A	A	A	A	A	A	A	n	A	A	A
CP009273:1-4631469	3077530	2890	0	1741	nonsynonymous	Transversion	46090	0	Gat	Tat	DY	AIN33299.1	speA	biosynthetic_arginine_decarboxylase_PLP-binding_________________________	C	C	C	C	C	C	C	C	C	C	C	C	C	C	C	C	C	C	C	C	C	C	C	C	C	C	C	C	C	C	C	C	C	C	C
CP009273:1-4631469	3198715	3007	0	901	nonsynonymous	Transversion	18046	0	Ggc	Tgc	CG	AIN33411.1	ttdR	transcriptional_activator_of_ttdABT	C	C	n	C	C	C	C	C	C	C	C	C	C	C	C	C	C	C	C	C	C	C	C	C	A	C	C	C	C	C	C	C	C	n	C
CP009273:1-4631469	3206698	3014	0	293	nonsynonymous	Transversion	26029	0	gTa	gAa	EV	AIN33418.1	rpoD	RNA_polymerase__sigma_70_(sigma_D)_factor	T	T	T	T	T	T	T	T	T	T	T	T	T	T	T	T	T	T	T	T	T	T	T	T	T	T	T	T	T	T	T	T	T	T	T
CP009273:1-4631469	3208186	3014	0	1781	nonsynonymous	Transversion	27518	0	gCg	gAg	AE	AIN33418.1	rpoD	RNA_polymerase__sigma_70_(sigma_D)_factor	C	C	n	C	C	C	C	C	C	C	C	C	C	C	C	C	C	C	C	C	C	C	C	C	C	C	C	C	C	C	C	C	C	C	C
CP009273:1-4631469	3309126	3111	0	248	nonsynonymous	Transition	49903	0	aTc	aCc	IT	AIN33513.1	infB	translation_initiation_factor_IF-2	A	A	A	A	A	A	A	A	A	A	A	A	A	A	A	A	A	A	A	A	A	A	A	A	A	A	A	A	n	A	A	A	A	A	A
CP009273:1-4631469	3433428	3229	0	961	nonsynonymous	Transversion	11192	0	Tgg	Agg	RW	AIN33627.1	rpoA	RNA_polymerase__alpha_subunit	A	A	A	A	A	A	A	A	A	A	A	A	A	A	A	A	A	A	A	A	A	A	T	T	A	A	A	T	A	A	A	A	A	A	A
CP009273:1-4631469	3433524	3229	0	865	nonsynonymous	Transition	11288	0	Ctc	Ttc	FL	AIN33627.1	rpoA	RNA_polymerase__alpha_subunit	G	G	G	G	G	G	G	G	G	G	G	G	G	G	G	G	G	G	G	G	G	G	G	G	A	G	A	G	A	G	G	G	G	G	G
CP009273:1-4631469	3434357	3229	0	32	nonsynonymous	Transversion	12121	0	cCg	cAg	PQ	AIN33627.1	rpoA	RNA_polymerase__alpha_subunit	G	G	G	G	G	G	G	G	G	G	G	G	G	G	G	G	G	G	G	G	G	G	G	G	G	G	G	G	G	G	G	G	G	G	G
CP009273:1-4631469	3435770	3232	0	61	nonsynonymous	Transition	13534	0	Tcg	Ccg	PS	AIN33630.1	rpsM	30S_ribosomal_subunit_protein_S13	A	A	A	A	A	A	A	A	A	A	A	A	A	A	A	A	A	A	A	A	A	A	A	A	A	A	A	A	A	A	A	A	A	A	A
CP009273:1-4631469	3466241	3274	0	633	nonsynonymous	Transversion	1755	0	atG	atT	IM	AIN33672.1	fusA	protein_chain_elongation_factor_EF-G_GTP-binding__________________________	C	C	C	C	C	C	C	C	C	C	C	C	C	C	C	C	C	C	C	C	C	C	C	C	C	C	C	C	C	C	C	C	C	C	C
CP009273:1-4631469	3512274	3324	0	150	synonymous	Transition	47789	0	gTT	gTC	V	AIN33722.1	aroK	shikimate_kinase_I	A	A	n	A	A	A	A	A	A	A	A	A	A	A	A	A	A	A	A	A	A	A	A	A	A	A	A	A	A	A	A	A	A	A	n
CP009273:1-4631469	3512275	3324	0	149	nonsynonymous	Transition	47790	0	gTT	gCT	AV	AIN33722.1	aroK	shikimate_kinase_I	A	A	n	A	A	A	A	A	A	A	A	A	A	A	A	A	A	A	A	A	A	A	A	A	A	A	A	A	A	A	A	A	A	A	n
CP009273:1-4631469	3512345	3324	0	79	nonsynonymous	Transition	47859	0	Caa	Taa	*Q	AIN33722.1	aroK	shikimate_kinase_I	G	G	n	G	G	G	G	G	G	G	G	G	G	G	G	G	G	G	G	G	G	G	G	G	G	G	G	G	G	G	G	G	G	G	G
CP009273:1-4631469	3519779	3331	3332	-1	nan	Transition	55293	0				AIN33729.1_<>_AIN33730.1	nudE_<>_yrfF	adenosine_nucleotide_hydrolase__substratesinclude_Ap3A__Ap2A__ADP-ribose__NADH_______<>_inner_membrane_protein	G	G	G	G	G	G	G	G	G	G	G	G	G	G	G	G	G	G	G	G	G	G	G	G	G	G	G	G	G	G	G	G	G	G	G
CP009273:1-4631469	3527994	3338	0	1234	nonsynonymous	Transversion	48912	0	Atc	Ctc	IL	AIN33736.1	envZ	sensory_histidine_kinase_in_two-componentregulatory_system_with_OmpR______________	T	T	T	T	T	T	T	T	T	T	T	T	T	T	T	T	T	T	T	T	T	T	T	n	T	T	T	T	T	T	T	T	T	T	T
CP009273:1-4631469	3528539	3338	0	689	nonsynonymous	Transversion	48367	0	cTg	cAg	LQ	AIN33736.1	envZ	sensory_histidine_kinase_in_two-componentregulatory_system_with_OmpR______________	A	A	n	A	A	A	A	A	A	A	A	A	A	A	A	A	A	A	A	A	A	A	A	n	A	A	A	A	A	A	A	A	A	A	A
CP009273:1-4631469	3528794	3338	0	434	nonsynonymous	Transversion	48112	0	gTa	gGa	GV	AIN33736.1	envZ	sensory_histidine_kinase_in_two-componentregulatory_system_with_OmpR______________	A	A	A	A	A	A	A	A	A	A	A	A	A	C	A	A	A	A	A	A	A	A	A	A	A	A	A	A	A	A	A	A	A	A	A
CP009273:1-4631469	3528907	3338	0	321	nonsynonymous	Transversion	47999	0	ttC	ttA	FL	AIN33736.1	envZ	sensory_histidine_kinase_in_two-componentregulatory_system_with_OmpR______________	G	G	G	G	G	G	G	G	G	G	G	G	G	G	G	n	G	G	G	G	G	G	G	G	G	G	G	G	G	G	G	G	G	G	G
CP009273:1-4631469	3528947	3338	0	281	nonsynonymous	Transversion	47959	0	gCc	gAc	AD	AIN33736.1	envZ	sensory_histidine_kinase_in_two-componentregulatory_system_with_OmpR______________	G	G	G	G	G	G	G	G	G	G	G	G	G	G	G	G	G	G	G	G	G	G	G	G	G	G	G	G	G	G	G	G	G	G	G
CP009273:1-4631469	3528977	3338	0	251	nonsynonymous	Transversion	47929	0	cTg	cAg	LQ	AIN33736.1	envZ	sensory_histidine_kinase_in_two-componentregulatory_system_with_OmpR______________	A	A	A	A	A	A	A	A	A	A	A	A	A	A	A	A	A	A	A	A	A	A	A	A	A	A	A	A	A	A	A	A	A	A	A
CP009273:1-4631469	3529115	3338	0	113	nonsynonymous	Transversion	47791	0	gCg	gAg	AE	AIN33736.1	envZ	sensory_histidine_kinase_in_two-componentregulatory_system_with_OmpR______________	G	G	G	G	G	G	G	G	G	G	G	G	G	G	G	G	G	G	G	G	G	G	G	G	G	G	G	G	n	G	G	G	G	G	G
CP009273:1-4631469	3529185	3338	0	43	nonsynonymous	Transversion	47721	0	Acg	Ccg	PT	AIN33736.1	envZ	sensory_histidine_kinase_in_two-componentregulatory_system_with_OmpR______________	T	T	T	T	T	T	T	T	T	T	T	T	T	T	T	T	T	T	T	T	T	T	T	T	T	T	T	T	T	T	T	T	T	T	T
CP009273:1-4631469	3529396	3339	0	548	nonsynonymous	Transversion	47510	0	gAt	gCt	AD	AIN33737.1	ompR	response_regulator_in_two-component_regulatorysystem_with_EnvZ______________________________	T	T	T	T	T	T	T	T	T	T	T	T	T	T	T	T	T	T	T	T	T	T	T	T	T	T	T	T	T	T	T	T	T	n	T
CP009273:1-4631469	3529849	3339	0	95	nonsynonymous	Transversion	47057	0	cGa	cTa	LR	AIN33737.1	ompR	response_regulator_in_two-component_regulatorysystem_with_EnvZ______________________________	C	C	C	C	C	C	C	C	C	C	C	C	C	C	C	C	C	C	C	C	C	C	C	C	C	C	C	C	C	C	C	C	C	C	C
CP009273:1-4631469	3631336	3425	0	335	nonsynonymous	Transition	12574	0	tGg	tAg	*W	AIN33819.1	pitA	phosphate_transporter__low-affinity__telluriteimporter______________________________________	G	G	G	G	G	G	G	G	G	G	G	G	G	G	G	G	G	G	G	G	G	G	G	G	G	G	G	G	G	A	A	A	G	G	G
CP009273:1-4631469	3631336	3425	0	335	nonsynonymous	Transition	12574	0	tGg	tAg	*W	AIN33819.1	pitA	phosphate_transporter__low-affinity__telluriteimporter______________________________________	G	G	G	G	G	G	G	G	G	G	G	G	G	G	G	G	G	G	G	G	G	G	G	G	G	G	G	G	G	A	A	A	G	G	G
CP009273:1-4631469	3703833	3479	0	3	nonsynonymous	Transversion	43246	0	atG	atT	IM	AIN33871.1	eptB	KDO_phosphoethanolamine_transferase_Ca(2+)-inducible____________________	C	C	C	C	C	C	C	C	C	C	C	C	C	C	C	C	C	C	C	C	C	C	C	C	C	C	C	C	C	C	C	C	C	C	C
CP009273:1-4631469	3796273	3570	0	146	nonsynonymous	Transversion	35536	0	tCa	tAa	*S	AIN33954.1	waaR	UDP-D-galactose:(glucosyl)lipopolysaccharide-alpha-1_3-D-galactosyltransferase____________	G	G	G	G	G	G	G	G	G	G	G	G	G	G	G	G	G	G	G	G	G	G	G	G	G	G	G	G	G	G	G	G	G	G	G
CP009273:1-4631469	3801050	3575	0	409	nonsynonymous	Transversion	40313	0	Gag	Tag	*E	AIN33959.1	waaQ	lipopolysaccharide_core_biosynthesis_protein	C	C	C	C	C	C	C	C	C	C	C	C	C	C	C	C	C	C	C	C	C	C	C	C	C	C	C	C	C	C	C	C	C	C	C
CP009273:1-4631469	3872095	3643	0	1385	nonsynonymous	Transversion	62934	0	cTc	cGc	LR	AIN34023.1	gyrB	DNA_gyrase__subunit_B	A	A	n	A	A	A	A	A	A	n	A	A	A	A	A	A	A	A	A	A	A	A	A	A	A	A	A	A	A	A	A	A	A	A	n
CP009273:1-4631469	3881481	3651	0	1294	nonsynonymous	Transversion	53435	0	Gaa	Taa	*E	AIN34031.1	mnmE	tRNA_U34_5-methylaminomethyl-2-thiouridinemodification_GTPase_______________________	G	G	G	G	G	G	G	G	G	G	G	G	G	G	G	G	G	G	G	G	G	G	G	G	G	G	G	G	G	G	G	G	G	G	G
CP009273:1-4631469	3918651	3686	0	343	nonsynonymous	Transition	16261	0	Caa	Taa	*Q	AIN34066.1	mnmG	5-methylaminomethyl-2-thiouridine_modificationat_tRNA_U34___________________________________	G	G	G	G	G	G	G	G	G	G	G	G	G	G	G	G	G	G	G	G	G	G	G	G	G	G	G	G	G	G	G	G	G	G	G
CP009273:1-4631469	3985081	3739	0	569	nonsynonymous	Transition	43557	0	gCc	gTc	AV	AIN34117.1	cyaA	adenylate_cyclase	C	C	C	C	C	C	C	C	C	C	C	C	C	C	C	C	C	C	C	C	C	C	C	C	C	C	C	C	C	C	C	C	C	C	C
CP009273:1-4631469	3986875	3739	0	2363	nonsynonymous	Transversion	41771	0	tCg	tAg	*S	AIN34117.1	cyaA	adenylate_cyclase	C	C	C	C	C	C	C	C	C	C	C	C	C	C	C	C	C	C	C	C	C	C	C	C	C	C	C	C	C	C	C	C	C	C	C
CP009273:1-4631469	4095540	3835	0	59	nonsynonymous	Transversion	60806	0	cTg	cAg	LQ	AIN34212.1	cpxR	response_regulator_in_two-component_regulatorysystem_with_CpxA______________________________	A	A	A	A	A	A	A	A	A	A	A	A	A	A	A	A	A	A	A	A	A	A	A	A	A	A	A	A	A	A	A	A	A	A	A
CP009273:1-4631469	4113633	3856	0	752	nonsynonymous	Transition	42713	0	tGc	tAc	CY	AIN34233.1	cytR	Anti-activator_for_CytR-CRP_nucleosideutilization_regulon___________________	C	C	C	C	C	C	C	C	C	C	C	C	C	C	C	C	C	C	C	C	C	C	C	C	C	C	C	C	C	C	C	C	C	C	C
CP009273:1-4631469	4172572	3899	0	1400	nonsynonymous	Transition	5640	0	gGc	gAc	DG	AIN34276.1	rpoB	RNA_polymerase__beta_subunit	G	G	G	G	G	G	G	G	G	G	G	G	G	G	G	A	G	G	G	G	G	G	G	G	G	G	G	G	G	G	G	G	G	G	G
CP009273:1-4631469	4173265	3899	0	2093	nonsynonymous	Transition	6333	0	cCg	cTg	LP	AIN34276.1	rpoB	RNA_polymerase__beta_subunit	C	C	C	C	C	C	C	C	C	C	C	C	C	C	C	C	C	C	C	C	C	C	C	C	C	C	C	C	C	C	C	C	C	C	C
CP009273:1-4631469	4173307	3899	0	2135	nonsynonymous	Transition	6371	0	tCc	tTc	FS	AIN34276.1	rpoB	RNA_polymerase__beta_subunit	C	C	C	C	C	C	C	C	C	C	C	C	C	C	C	C	C	C	C	C	C	C	C	C	C	C	C	C	C	C	C	C	C	C	C
CP009273:1-4631469	4173747	3899	0	2575	nonsynonymous	Transition	6811	0	Gaa	Aaa	EK	AIN34276.1	rpoB	RNA_polymerase__beta_subunit	G	G	G	G	G	G	G	G	G	G	G	G	G	G	G	G	G	G	G	G	G	G	G	G	G	G	G	G	G	G	G	G	G	G	G
CP009273:1-4631469	4174951	3899	0	3779	nonsynonymous	Transition	8015	0	gGt	gAt	DG	AIN34276.1	rpoB	RNA_polymerase__beta_subunit	G	G	G	G	G	G	G	G	G	G	G	G	G	G	G	G	G	G	G	G	G	G	G	G	G	G	G	G	G	G	G	G	G	G	G
CP009273:1-4631469	4176014	3900	0	737	nonsynonymous	Transversion	9082	0	cCg	cAg	PQ	AIN34277.1	rpoC	RNA_polymerase__beta_prime_subunit	C	C	n	C	C	C	C	C	C	C	C	C	C	C	C	C	C	C	C	C	C	C	C	C	C	C	C	C	C	C	C	n	C	C	n
CP009273:1-4631469	4179347	3900	0	4070	nonsynonymous	Transversion	12415	0	aTc	aGc	IS	AIN34277.1	rpoC	RNA_polymerase__beta_prime_subunit	T	T	T	T	T	T	T	T	T	T	T	T	T	T	T	T	T	T	T	T	T	T	T	T	T	T	T	T	T	T	T	T	T	T	n
CP009273:1-4631469	4581942	4266	0	469	nonsynonymous	Transition	49528	0	Cag	Tag	*Q	AIN34623.1	tsr	methyl-accepting_chemotaxis_protein_I__serinesensor_receptor______________________________	C	C	C	C	C	C	C	C	C	C	C	C	C	C	C	C	C	C	C	C	C	C	C	C	C	C	C	C	C	C	C	C	C	C	C
MIC																1.6707	1.9371	1.9013	14.7833	33.2131	9.8156	6.6904	6.4747	22.045	22.095	22.2511	14.9632	29.5632	21.5607	33.8605	49.293	42.8186	75.9211	48.6092	42.8186	47.7522	21.9073	32.2504	45.5343	14.965	169.1215	48.3906	167.3385	110.2252	149.5535	144.5127	96.3418	247.2001	146.5292
[truncated: 68 more columns]
