# Supplementary material for: Beta-lactamase dependent and independent evolutionary paths to high-level ampicillin resistance
Source: Nat Commun. 2024 Jun 25;15:5383. doi: 10.1038/s41467-024-49621-2 (PMC11199616; doi:10.1038/s41467-024-49621-2)
Supplement: Supplementary file 11 — Source data [file 41467_2024_49621_MOESM11_ESM.xlsx]

## Sheet: fig_1d
Time_1	Time_2	MIC_1	MIC_2	MIC_3	MIC_4	color_1	color_2	color_3	color_4	color_5	color_6	color_7
0.880235	2.11961	0	0	0.573357	2.70833	0	0	0	0	0	255	0
0.880235	1.71118	0	0	0.573357	3.71645	0	0	0	0	0	255	0
0.880235	1.72526	0	0	0.573357	1.13635	0	0	0	0	0	255	0
0.971779	1.71822	0	0	0.581145	3.5911	0	0	0	0	255	0	0
0.971779	1.70413	0	0	0.581145	1.25576	0	0	0	0	255	0	0
0.971779	1.80976	0	0	0.581145	2.41865	0	0	0	0	255	0	0
0.992905	1.97877	0	0	2.2147	3.09046	0	0	0	0	0	0	255
0.992905	1.80272	0	0	2.2147	2.17587	0	0	0	0	0	0	255
0.992905	1.82385	0	0	2.2147	2.33557	0	0	0	0	0	0	255
0.992905	2.12665	0	0	2.2147	3.86455	0	0	0	0	0	0	255
1.71118	2.48578	0	0	3.71645	1.25711	0	0	0	0	0	255	0
1.72526	2.54916	0	0	1.13635	4.31398	0	0	0	0	0	255	0
1.72526	2.9083	0	0	1.13635	2.53631	0	0	0	0	0	255	0
1.71822	2.68296	0	0	3.5911	17.0177	0	0	0	0	255	0	0
1.70413	2.20411	0	0	1.25576	5.43397	0	0	0	0	255	0	0
1.97877	2.54916	0	0	3.09046	4.77836	0	0	0	0	0	0	255
1.80272	3.59136	0	0	2.17587	14.2634	0	0	0	0	0	0	255
1.82385	2.19707	0	0	2.33557	6.07718	0	0	0	0	0	0	255
1.82385	2.63366	0	0	2.33557	7.46817	0	0	0	0	0	0	255
1.82385	3.3801	0	0	2.33557	17.4061	0	0	0	0	0	0	255
2.12665	4.05612	0	0	3.86455	29.016	0	0	0	0	0	0	255
2.12665	3.54207	0	0	3.86455	9.13025	0	0	0	0	0	0	255
2.48578	3.64769	0	0	1.25711	19.8584	0	0	0	0	0	255	0
2.48578	3.67586	0	0	1.25711	1.21442	0	0	0	0	0	255	0
2.54916	4.26738	0	0	4.31398	19.0844	0	0	0	0	0	255	0
2.9083	3.04913	0	0	2.53631	15.2839	0	0	0	0	0	255	0
2.19707	3.59136	0	0	6.07718	9.52706	0	0	0	0	0	0	255
3.3801	4.56314	0	0	17.4061	18.2653	0	0	0	0	0	0	255
3.3801	4.08429	0	0	17.4061	52.7417	0	0	0	0	0	0	255
2.48578	3.33081	0	0	1.25711	20.4374	0	0	0	0	0	255	0
3.33081	4.48568	0	0	20.4374	23.2259	0	0	0	0	0	255	0
3.33081	4.04908	0	0	20.4374	38.8702	0	0	0	0	0	255	0
4.48568	4.76735	0	0	23.2259	22.0383	0	0	0	0	0	255	0
4.76735	5.6335	0	0	22.0383	217.899	0	0	0	0	0	255	0
3.4294	4.99973	0	0	14.5814	65.0958	0	0	0	0	255	0	0
3.4294	5.04903	0	0	14.5814	137.943	0	0	0	0	255	0	0
3.4294	4.82369	0	0	14.5814	143.169	0	0	0	0	255	0	0
3.4294	4.5561	0	0	14.5814	50.2824	0	0	0	0	255	0	0
2.68296	3.4294	0	0	17.0177	14.5814	0	0	0	0	255	0	0
2.68296	4.60539	0	0	17.0177	186.081	0	0	0	0	255	0	0
2.68296	4.04204	0	0	17.0177	128.351	0	0	0	0	255	0	0
2.68296	3.18293	0	0	17.0177	12.5578	0	0	0	0	255	0	0
3.59136	3.68994	0	0	14.2634	15.708	0	0	0	0	0	0	255
3.59136	4.6406	0	0	14.2634	20.469	0	0	0	0	0	0	255
3.59136	3.8167	0	0	9.52706	24.8376	0	0	0	0	0	0	255
3.8167	3.85191	0	0	24.8376	18.999	0	0	0	0	0	0	255
3.85191	5.50675	0	0	18.999	14.5299	0	0	0	0	0	0	255
3.85191	5.10536	0	0	18.999	8.36553	0	0	0	0	0	0	255
4.56314	4.92932	0	0	18.2653	10.4276	0	0	0	0	0	0	255
4.08429	4.81665	0	0	52.7417	66.1764	0	0	0	0	0	0	255
4.08429	4.54201	0	0	52.7417	377.508	0	0	0	0	0	0	255
4.54201	4.89411	0	0	377.508	236.498	0	0	0	0	0	0	255
5.6335	5.85884	0	0	217.899	140.561	0	0	0	0	0	255	0
5.85884	6.88696	0	0	140.561	506.534	0	0	0	0	0	255	0
6.88696	7.56298	0	0	506.534	707.651	0	0	0	0	0	255	0
7.56298	9.23895	0	0	707.651	923.524	0	0	0	0	0	255	0
4.5561	5.47858	0	0	50.2824	33.4094	0	0	0	0	255	0	0
5.47858	6.19685	0	0	33.4094	149.119	0	0	0	0	255	0	0
6.19685	8.42913	0	0	149.119	125.442	0	0	0	0	255	0	0
4.04204	4.54905	0	0	128.351	112.631	0	0	0	0	255	0	0
4.54905	4.8589	0	0	112.631	97.9952	0	0	0	0	255	0	0
4.8589	4.65468	0	0	97.9952	135.798	0	0	0	0	255	0	0
4.8589	6.37994	0	0	97.9952	189.302	0	0	0	0	255	0	0
4.8589	6.49261	0	0	97.9952	184.127	0	0	0	0	255	0	0
4.8589	6.34473	0	0	97.9952	207.128	0	0	0	0	255	0	0
4.8589	7.00667	0	0	97.9952	190.552	0	0	0	0	255	0	0
4.8589	7.78128	0	0	97.9952	250.178	0	0	0	0	255	0	0
4.8589	8.34463	0	0	97.9952	188.379	0	0	0	0	255	0	0
6.37994	8.28829	0	0	189.302	300.636	0	0	0	0	255	0	0
8.28829	9.3657	0	0	300.636	291.864	0	0	0	0	255	0	0
6.49261	7.54185	0	0	184.127	300.645	0	0	0	0	255	0	0
7.54185	7.97141	0	0	300.645	276.479	0	0	0	0	255	0	0
7.54185	9.34457	0	0	300.645	292.56	0	0	0	0	255	0	0
7.97141	9.04882	0	0	276.479	293.219	0	0	0	0	255	0	0
9.04882	9.3657	0	0	293.219	294.502	0	0	0	0	255	0	0
4.65468	5.7673	0	0	135.798	144.545	0	0	0	0	255	0	0
6.34473	8.02774	0	0	207.128	287.353	0	0	0	0	255	0	0
8.02774	9.3657	0	0	287.353	295.34	0	0	0	0	255	0	0
7.00667	8.52067	0	0	190.552	290.832	0	0	0	0	255	0	0
8.52067	8.56997	0	0	290.832	400.412	0	0	0	0	255	0	0
4.89411	6.2884	0	0	236.498	392.631	0	0	0	0	0	0	255
6.2884	7.14751	0	0	392.631	796.794	0	0	0	0	0	0	255
6.2884	7.16159	0	0	392.631	772.928	0	0	0	0	0	0	255
7.14751	8.1545	0	0	796.794	916.545	0	0	0	0	0	0	255
8.50659	9.25303	0	0	879.425	846.664	0	0	0	0	0	0	255
7.16159	8.50659	0	0	772.928	879.425	0	0	0	0	0	0	255
7.16159	9.06994	0	0	772.928	865.111	0	0	0	0	0	0	255
4.60539	5.11945	0	0	186.081	255.01	0	0	0	0	255	0	0
5.11945	5.91518	0	0	255.01	292.694	0	0	0	0	255	0	0

## Sheet: fig_2b
Pos	CopyNum_1	CopyNum_2	CopyNum_3	CopyNum_4	CopyNum_5
4364000	1.875	0.903226	1.71429	2.88235	1.7
4364001	1.875	0.903226	1.71429	2.88235	1.7
4364002	1.875	0.903226	1.71429	2.82353	1.7
4364003	1.875	0.903226	1.85714	3.05882	1.7
4364004	2	0.935484	1.85714	3.11765	1.8
4364005	1.875	0.967742	1.85714	3.29412	1.8
4364006	2	1.03226	2.14286	3.82353	1.9
4364007	2	1.03226	2	3.70588	1.9
4364008	2.125	1.03226	2	3.64706	2
4364009	2.125	1.03226	2	3.64706	2
4364010	2.125	1.03226	2	3.64706	2
4364011	2.125	1.03226	2	3.58824	2
4364012	2.125	1.06452	2	3.64706	2
4364013	2.125	1.06452	2	3.64706	2
4364014	2.125	1.03226	2	3.52941	2
4364015	2.125	1.03226	2	3.52941	2
4364016	2.25	1.03226	1.85714	3.41176	2
4364017	2.25	1.03226	1.85714	3.41176	2
4364018	2.25	1	1.85714	3.41176	2
4364019	2.25	1	1.85714	3.41176	2
4364020	2.25	1	1.85714	3.41176	2
4364021	2.375	1	1.71429	3.29412	2.1
4364022	2.375	1	1.71429	3.29412	2.1
4364023	2.375	1	1.71429	3.29412	2.1
4364024	2.25	1	1.71429	3.35294	2.1
4364025	2.25	1	1.71429	3.35294	2.2
4364026	2.25	0.967742	1.57143	3.35294	2.2
4364027	2.25	0.967742	1.57143	3.35294	2.2
4364028	2.25	1	1.57143	3.35294	2.3
4364029	2.25	0.903226	1.42857	3.35294	2.3
4364030	2.25	0.935484	1.57143	3.35294	2.3
4364031	2	0.935484	1.42857	3.29412	2
4364032	1.875	0.935484	1.42857	2.94118	2
4364033	1.875	0.903226	1.28571	2.82353	2
4364034	1.875	0.903226	1.28571	2.82353	2
4364035	1.875	0.903226	1.14286	2.88235	2.1
4364036	1.875	0.903226	1.14286	2.88235	2
4364037	1.875	0.903226	1.14286	2.88235	2
4364038	1.875	0.903226	1	2.88235	2
4364039	1.875	0.903226	1.28571	2.88235	2
4364040	1.875	0.935484	1.28571	2.94118	2
4364041	1.625	0.903226	1.28571	2.94118	1.8
4364042	1.625	0.903226	1.14286	2.94118	1.8
4364043	1.625	0.903226	1.14286	2.94118	1.8
4364044	1.625	0.903226	1.14286	2.88235	1.9
4364045	1.75	0.967742	1.14286	2.88235	2
4364046	1.75	0.967742	1.14286	2.94118	2
4364047	1.75	1	1.14286	2.94118	2
4364048	1.75	1.09677	1.28571	3.29412	2
4364049	1.75	1.09677	1.28571	3.23529	1.9
4364050	1.75	1.16129	1.28571	3.17647	1.9
4364051	1.75	1.16129	1.28571	3.23529	1.9
4364052	1.75	1.16129	1.28571	3.23529	1.9
4364053	1.75	1.16129	1.28571	3.23529	1.9
4364054	1.75	1.16129	1.28571	3.23529	1.9
4364055	1.75	1.16129	1.28571	3.29412	1.9
4364056	1.625	1.09677	1.28571	3.35294	1.9
4364057	1.625	1.09677	1.14286	3.29412	1.8
4364058	1.625	1.06452	1.14286	3.23529	1.8
4364059	1.625	1.06452	1.14286	3.23529	1.8
4364060	1.625	1.06452	1.14286	3.17647	1.8
4364061	1.75	1.06452	1.14286	3.17647	1.8
4364062	1.75	1.06452	1.14286	3.17647	1.8
4364063	1.75	1.06452	1.14286	3.17647	1.8
4364064	1.75	1.03226	1.14286	3.17647	1.8
4364065	1.75	0.967742	1.14286	3.17647	1.8
4364066	1.75	0.967742	1.14286	3.17647	1.8
4364067	1.75	1	1.14286	3.29412	1.8
4364068	1.875	1.03226	1.14286	3.29412	1.8
4364069	1.875	1.03226	1.14286	2.94118	1.7
4364070	1.75	0.935484	0.857143	2.76471	1.6
4364071	1.75	0.967742	0.857143	2.70588	1.6
4364072	1.75	0.967742	0.857143	2.70588	1.6
4364073	2.125	1.03226	0.857143	2.82353	1.6
4364074	2.125	1	0.857143	2.82353	1.5
4364075	2.125	1	0.857143	2.88235	1.5
4364076	2	0.935484	0.857143	2.82353	1.5
4364077	2	0.935484	0.857143	2.82353	1.5
4364078	2.125	0.935484	0.857143	3.17647	1.5
4364079	2.25	0.935484	1	3.23529	1.4
4364080	2.25	0.935484	1	3.23529	1.4
4364081	2.25	0.935484	1	3.23529	1.4
4364082	2.25	0.935484	1	3.23529	1.4
4364083	2.25	0.935484	1	3.29412	1.4
4364084	2.25	0.935484	1	3.29412	1.4
4364085	2.375	0.967742	1	3.35294	1.4
4364086	2.25	0.967742	1	3.29412	1.4
4364087	2.25	0.967742	1	3.35294	1.4
4364088	2.25	0.967742	1	3.41176	1.5
4364089	2.25	0.967742	1	3.41176	1.4
4364090	2.25	0.967742	1	3.41176	1.4
4364091	2.125	0.967742	1	3.41176	1.4
4364092	2.125	0.967742	1	3.41176	1.4
4364093	2.125	0.967742	1	3.41176	1.4
4364094	2.125	0.967742	1	3.41176	1.4
4364095	2.125	1	1	3.41176	1.4
4364096	2.125	1	1	3.41176	1.5
4364097	2.125	1	1	3.41176	1.5
4364098	2.125	1	1	3.41176	1.5
4364099	2.125	1	1	3.47059	1.5
4364100	2.125	1	1	3.47059	1.5
4364101	2.25	1	1	3.47059	1.6
4364102	2.25	1	1	3.47059	1.6
4364103	2.25	1	1	3.47059	1.6
4364104	2.375	1.03226	1	3.52941	1.6
4364105	2.375	1.03226	1	3.52941	1.6
4364106	2.5	1.03226	1	3.47059	1.6
4364107	2.5	1.03226	1	3.47059	1.6
4364108	2.5	1.03226	1	3.47059	1.6
4364109	2.5	1.03226	1	3.52941	1.6
4364110	2.5	1.03226	1	3.52941	1.6
4364111	2.625	1.06452	1	3.58824	1.7
4364112	2.625	1.06452	1	3.58824	1.7
4364113	2.625	1.06452	1	3.58824	1.7
4364114	2.625	1.06452	1	3.58824	1.7
4364115	2.5	1.03226	1	3.47059	1.6
4364116	2.5	1.03226	1	3.41176	1.5
4364117	2.5	1	1	3.41176	1.5
4364118	2.5	0.967742	1	3.41176	1.5
4364119	2.5	0.967742	1	3.41176	1.5
4364120	2.5	0.967742	1	3.41176	1.5
4364121	2.625	0.967742	1.28571	3.41176	1.5
4364122	2.875	1.03226	1.28571	3.52941	1.6
4364123	2.875	1.03226	1.28571	3.52941	1.6
4364124	2.875	1.03226	1.28571	3.47059	1.6
4364125	2.875	1.03226	1.14286	3.47059	1.5
4364126	2.875	1.03226	1.14286	3.47059	1.5
4364127	3.125	1.03226	1.14286	3.52941	1.5
4364128	3.125	1.03226	1	3.41176	1.5
4364129	3.25	1.06452	1	3.35294	1.4
4364130	3.25	1.03226	1	3.17647	1.4
4364131	3.125	0.903226	0.714286	2.58824	1.2
4364132	3.125	0.903226	0.714286	2.58824	1.2
4364133	3	0.903226	0.714286	2.58824	1.1
4364134	3	0.903226	0.714286	2.58824	1.1
4364135	3	0.903226	0.714286	2.58824	1.1
4364136	3	0.903226	0.714286	2.58824	1.1
4364137	3	0.870968	0.714286	2.52941	1.1
4364138	3	0.870968	0.714286	2.52941	1.1
4364139	3	0.903226	0.714286	2.52941	1.1
4364140	3	0.903226	0.714286	2.52941	1.1
4364141	2.875	0.903226	0.714286	2.52941	1.1
4364142	2.875	0.903226	0.714286	2.52941	1.1
4364143	2.875	0.903226	0.714286	2.52941	1.1
4364144	2.875	0.903226	0.714286	2.52941	1.1
4364145	3.125	0.903226	0.714286	2.52941	1.1
4364146	3	0.903226	0.714286	2.52941	1
4364147	3	0.903226	0.714286	2.52941	1
4364148	3	0.903226	0.714286	2.52941	1
4364149	3	0.903226	0.714286	2.47059	1
4364150	3	0.903226	0.714286	2.52941	0.9
4364151	3	0.903226	0.714286	2.52941	0.9
4364152	3	0.870968	0.714286	2.52941	0.9
4364153	3	0.83871	0.714286	2.52941	0.8
4364154	3	0.83871	0.714286	2.52941	0.8
4364155	3	0.83871	0.714286	2.52941	1
4364156	3	0.83871	0.714286	2.52941	1
4364157	3	0.83871	0.714286	2.52941	1
4364158	3	0.806452	0.714286	2.52941	1
4364159	3	0.806452	0.714286	2.52941	1
4364160	3	0.806452	0.714286	2.52941	0.9
4364161	3.125	0.83871	0.714286	2.52941	0.9
4364162	3.125	0.83871	0.714286	2.52941	0.9
4364163	3.125	0.83871	0.714286	2.52941	0.9
4364164	3.125	0.83871	0.571429	2.52941	0.9
4364165	3.125	0.806452	0.571429	2.47059	0.9
4364166	3.125	0.806452	0.571429	2.47059	0.9
4364167	3.125	0.806452	0.571429	2.47059	0.9
4364168	3.125	0.806452	0.571429	2.41176	0.9
4364169	3.125	0.806452	0.571429	2.41176	0.8
4364170	3	0.741935	0.571429	2.35294	0.7
4364171	3	0.741935	0.571429	2.35294	0.7
4364172	3	0.709677	0.571429	2.35294	0.7
4364173	3	0.677419	0.428571	1.94118	0.7
4364174	2.875	0.645161	0.428571	1.94118	0.7
4364175	2.875	0.580645	0.428571	1.88235	0.7
4364176	3	0.612903	0.428571	1.88235	0.7
4364177	3	0.612903	0.428571	1.88235	0.7
4364178	3	0.612903	0.428571	1.88235	0.7
4364179	3	0.612903	0.428571	1.88235	0.7
4364180	3	0.612903	0.428571	1.82353	0.7
4364181	3	0.612903	0.428571	1.76471	0.7
4364182	3	0.612903	0.428571	1.70588	0.7
4364183	3	0.612903	0.428571	1.70588	0.7
4364184	3	0.612903	0.428571	1.70588	0.7
4364185	2.875	0.612903	0.428571	1.70588	0.7
4364186	2.75	0.612903	0.428571	1.70588	0.7
4364187	2.75	0.612903	0.428571	1.76471	0.7
4364188	2.75	0.612903	0.428571	1.76471	0.7
4364189	2.75	0.612903	0.428571	1.76471	0.7
4364190	2.75	0.612903	0.428571	1.76471	0.7
4364191	2.75	0.612903	0.428571	1.70588	0.7
4364192	2.75	0.580645	0.428571	1.64706	0.8
4364193	2.625	0.548387	0.428571	1.64706	0.8
4364194	2.625	0.548387	0.428571	1.64706	0.8
4364195	2.625	0.548387	0.428571	1.64706	0.8
4364196	2.75	0.516129	0.428571	1.64706	0.9
4364197	2.75	0.516129	0.428571	1.64706	0.9
4364198	2.375	0.483871	0.428571	1.52941	0.9
4364199	2.5	0.516129	0.428571	1.64706	0.9
4364200	2.5	0.516129	0.428571	1.58824	0.9
4364201	2.5	0.516129	0.428571	1.58824	0.9
4364202	2.5	0.516129	0.428571	1.58824	0.9
4364203	2.375	0.516129	0.428571	1.23529	0.9
4364204	2.25	0.516129	0.428571	1.11765	0.9
4364205	2.25	0.516129	0.428571	1.11765	0.9
4364206	2.25	0.516129	0.428571	1.11765	0.9
4364207	2.25	0.516129	0.428571	1.11765	0.9
4364208	2.25	0.516129	0.428571	1.17647	0.9
4364209	2.25	0.516129	0.428571	1.23529	0.9
4364210	2.25	0.483871	0.428571	1.17647	0.9
4364211	2.25	0.483871	0.428571	1.17647	0.9
4364212	2.375	0.483871	0.428571	1.17647	0.9
4364213	2.375	0.483871	0.428571	1.11765	0.8
4364214	2.375	0.483871	0.428571	1.11765	0.8
4364215	2.375	0.483871	0.428571	1.11765	0.8
4364216	2.5	0.548387	0.571429	1.17647	0.8
4364217	2.5	0.580645	0.714286	1.29412	0.8
4364218	2.5	0.580645	0.714286	1.29412	0.8
4364219	2.5	0.580645	0.714286	1.23529	0.8
4364220	2.5	0.548387	0.714286	1.29412	0.8
4364221	2.5	0.548387	0.714286	1.29412	0.7
4364222	2.5	0.580645	0.714286	1.29412	0.7
4364223	2.5	0.580645	0.714286	1.29412	0.7
4364224	2.5	0.580645	0.714286	1.23529	0.7
4364225	2.5	0.580645	0.714286	1.23529	0.7
4364226	2.375	0.612903	1	1.29412	0.7
4364227	2.375	0.645161	1	1.35294	0.7
4364228	2.375	0.677419	1	1.35294	0.7
4364229	2.25	0.774194	1.14286	1.47059	0.7
4364230	2.25	0.741935	1.14286	1.47059	0.7
4364231	2.125	0.774194	1.14286	1.47059	0.7
4364232	2.125	0.774194	1.14286	1.47059	0.7
4364233	2.125	0.774194	1.14286	1.47059	0.7
4364234	2.25	0.774194	1.14286	1.47059	0.7
4364235	2.25	0.774194	1.14286	1.47059	0.7
4364236	2.125	0.741935	1.14286	1.41176	0.6
4364237	2.125	0.741935	1.14286	1.41176	0.6
4364238	2.125	0.741935	1.14286	1.41176	0.6
4364239	2.375	0.83871	1.14286	1.70588	0.7
4364240	2.375	0.83871	1.14286	1.70588	0.7
4364241	2.375	0.83871	1.14286	1.70588	0.7
4364242	2.375	0.83871	1.14286	1.70588	0.7
4364243	2.375	0.83871	1.14286	1.70588	0.7
4364244	2.375	0.870968	1.14286	1.70588	0.8
4364245	2.375	0.870968	1.14286	1.70588	0.8
4364246	2.25	0.870968	0.857143	1.70588	0.8
4364247	2	0.83871	0.857143	1.52941	0.7
4364248	2	0.83871	0.857143	1.52941	0.7
4364249	2	0.83871	0.857143	1.52941	0.7
4364250	2	0.83871	0.857143	1.52941	0.7
4364251	2	0.83871	0.857143	1.52941	0.7
4364252	1.75	0.83871	0.857143	1.47059	0.7
4364253	1.75	0.83871	0.857143	1.41176	0.7
4364254	1.5	0.774194	0.857143	1.41176	0.8
4364255	1.5	0.774194	0.857143	1.41176	0.8
4364256	1.5	0.774194	0.857143	1.41176	0.8
4364257	1.5	0.774194	0.857143	1.41176	0.8
4364258	1.5	0.774194	0.857143	1.41176	0.8
4364259	1.5	0.741935	0.857143	1.41176	0.8
4364260	1.5	0.774194	0.857143	1.41176	0.8
4364261	1.5	0.774194	0.857143	1.41176	0.8
4364262	1.5	0.806452	0.857143	1.41176	0.8
4364263	1.5	0.806452	0.857143	1.41176	0.8
4364264	1.5	0.774194	0.857143	1.35294	0.8
4364265	1.5	0.774194	0.857143	1.41176	0.8
4364266	1.5	0.774194	0.857143	1.41176	0.8
4364267	2.75	1.32258	1.42857	2	1
4364268	2.75	1.32258	1.42857	2	1
4364269	2.75	1.32258	1.42857	2	1
4364270	2.5	1.32258	1.42857	2	1
4364271	2.5	1.32258	1.42857	2	1
4364272	3	1.32258	1.42857	2.11765	1.1
4364273	3	1.32258	1.42857	2.11765	1.1
4364274	3	1.32258	1.42857	2.11765	1.1
4364275	3	1.32258	1.42857	2.05882	1.1
4364276	3	1.32258	1.42857	2.05882	1.1
4364277	3	1.32258	1.57143	2.11765	1.2
4364278	3	1.32258	1.57143	2.11765	1.2
4364279	3	1.32258	1.57143	2.11765	1.2
4364280	3	1.32258	1.57143	2.11765	1
4364281	3	1.35484	1.57143	2.17647	1
4364282	3.125	1.3871	1.57143	2.11765	1.1
4364283	3.125	1.3871	1.57143	2.17647	1.1
4364284	3.125	1.3871	1.57143	2.17647	1.1
4364285	3.125	1.35484	1.57143	2.23529	1.1
4364286	3	1.32258	1.57143	2.23529	1.1
4364287	3	1.29032	1.57143	2.23529	1.1
4364288	3	1.32258	1.57143	2.23529	1.1
4364289	3	1.3871	1.57143	2.17647	1.1
4364290	3	1.3871	1.57143	2.17647	1.1
4364291	3	1.3871	1.57143	2.17647	1.1
4364292	3	1.3871	1.57143	2.17647	1.1
4364293	3	1.3871	1.57143	2.17647	1.1
4364294	3	1.3871	1.71429	2.17647	1.1
4364295	3	1.41935	1.85714	2.17647	1.1
4364296	3	1.41935	1.85714	2.17647	1.1
4364297	3	1.41935	1.85714	2.17647	1.1
4364298	3	1.35484	1.85714	2.17647	1.1
4364299	3	1.48387	1.85714	2.35294	1.2
4364300	3	1.48387	1.85714	2.35294	1.3
4364301	2.875	1.45161	1.85714	2.35294	1.3
4364302	2.875	1.45161	1.85714	2.35294	1.3
4364303	2.875	1.45161	1.85714	2.35294	1.3
4364304	2.875	1.45161	1.85714	2.35294	1.3
4364305	2.875	1.45161	1.85714	2.35294	1.3
4364306	2.875	1.45161	1.85714	2.41176	1.4
4364307	2.875	1.45161	2	2.52941	1.4
4364308	2.875	1.45161	2	2.52941	1.4
4364309	2.875	1.45161	2	2.52941	1.4
4364310	2.875	1.48387	2	2.58824	1.4
4364311	2.875	1.48387	2	2.58824	1.4
4364312	2.875	1.48387	2	2.52941	1.4
4364313	2.875	1.48387	2	2.52941	1.4
4364314	2.875	1.48387	2	2.52941	1.4
4364315	2.875	1.54839	2.14286	2.70588	1.4
4364316	2.875	1.54839	2.14286	2.70588	1.4
4364317	2.875	1.54839	2.14286	2.76471	1.3
4364318	2.875	1.51613	2.14286	2.76471	1.3
4364319	2.875	1.6129	2.14286	2.88235	1.3
4364320	2.875	1.6129	2.14286	3	1.3
4364321	2.75	1.6129	2.28571	3	1.2
4364322	2.75	1.6129	2.28571	3	1.2
4364323	2.75	1.58065	2.28571	3.05882	1.2
4364324	2.625	1.54839	2.28571	2.94118	1.2
4364325	2.625	1.58065	2.42857	2.94118	1.3
4364326	2.625	1.58065	2.42857	2.94118	1.3
4364327	2.625	1.6129	2.42857	2.94118	1.3
4364328	2.625	1.67742	2.42857	3.05882	1.3
4364329	2.625	1.74194	2.28571	3.05882	1.3
4364330	2.625	1.74194	2.28571	3.05882	1.3
4364331	2.625	1.74194	2.28571	3.05882	1.3
4364332	2.625	1.74194	2.28571	3.05882	1.3
4364333	2.5	1.74194	2.28571	3	1.3
4364334	2.5	1.74194	2.42857	2.94118	1.3
4364335	2.375	1.74194	2.42857	2.94118	1.3
4364336	2.375	1.74194	2.42857	2.88235	1.3
4364337	2.375	1.74194	2.42857	2.94118	1.3
4364338	2.375	1.77419	2.42857	2.94118	1.3
4364339	2.375	1.77419	2.42857	2.94118	1.3
4364340	2.375	1.77419	2.42857	3	1.3
4364341	2.25	1.70968	2.28571	2.94118	1.3
4364342	2.25	1.67742	2.14286	2.82353	1.3
4364343	2.25	1.67742	2.14286	2.82353	1.3
4364344	2.375	1.80645	2.28571	3	1.4
4364345	2.375	1.83871	2.28571	3	1.4
4364346	2.625	1.83871	2.28571	3.05882	1.4
4364347	2.625	1.80645	2.28571	3.05882	1.4
4364348	2.5	1.80645	2.28571	3.05882	1.4
4364349	2.625	1.80645	2.28571	3.05882	1.5
4364350	2.625	1.80645	2.28571	3.05882	1.5
4364351	2.625	1.74194	2	3	1.5
4364352	2.625	1.70968	2	2.94118	1.5
4364353	2.625	1.74194	2	2.94118	1.5
4364354	2.625	1.6129	1.85714	2.76471	1.5
4364355	2.625	1.6129	1.85714	2.76471	1.5
4364356	2.625	1.6129	1.85714	2.76471	1.5
4364357	2.625	1.6129	1.85714	2.76471	1.5
4364358	2.625	1.6129	1.85714	2.76471	1.5
4364359	2.5	1.6129	1.85714	2.70588	1.5
4364360	2.5	1.6129	1.85714	2.76471	1.5
4364361	2.5	1.70968	1.85714	2.76471	1.5
4364362	2.5	1.70968	1.85714	2.76471	1.5
4364363	2.5	1.70968	1.85714	2.76471	1.5
4364364	2.25	1.64516	1.85714	2.47059	1.5
4364365	2.25	1.64516	1.85714	2.47059	1.5
4364366	2.25	1.64516	1.85714	2.47059	1.5
4364367	2.25	1.64516	1.85714	2.47059	1.5
4364368	2.25	1.64516	1.85714	2.47059	1.5
4364369	2.25	1.6129	1.85714	2.47059	1.4
4364370	2.25	1.6129	1.85714	2.47059	1.4
4364371	2.25	1.64516	1.85714	2.47059	1.4
4364372	2.25	1.6129	1.85714	2.47059	1.4
4364373	2.25	1.6129	1.85714	2.47059	1.4
4364374	2.25	1.6129	1.85714	2.47059	1.4
4364375	2.25	1.6129	1.85714	2.47059	1.4
4364376	2.25	1.64516	1.85714	2.47059	1.4
4364377	2.25	1.64516	1.85714	2.47059	1.4
4364378	2.25	1.64516	1.85714	2.47059	1.4
4364379	2.25	1.67742	1.85714	2.47059	1.3
4364380	2.25	1.64516	1.85714	2.47059	1.3
4364381	2.25	1.67742	1.85714	2.47059	1.3
4364382	2.25	1.67742	1.85714	2.47059	1.3
4364383	2.25	1.67742	1.85714	2.47059	1.3
4364384	2.25	1.67742	1.85714	2.47059	1.3
4364385	2.25	1.67742	1.85714	2.47059	1.3
4364386	2.25	1.67742	1.85714	2.47059	1.3
4364387	2.25	1.64516	1.85714	2.47059	1.3
4364388	2.25	1.64516	1.85714	2.47059	1.3
4364389	2.25	1.64516	1.85714	2.47059	1.3
4364390	2.375	1.67742	1.85714	2.47059	1.3
4364391	2.375	1.70968	1.85714	2.47059	1.3
4364392	1.125	1.19355	1.28571	1.82353	1.1
4364393	1.125	1.19355	1.28571	1.76471	1.1
4364394	1.125	1.19355	1.28571	1.88235	1.3
4364395	1.125	1.19355	1.28571	1.88235	1.3
4364396	1.125	1.19355	1.28571	1.88235	1.3
4364397	0.625	1.19355	1.28571	1.82353	1.2
4364398	0.625	1.19355	1.28571	1.82353	1.2
4364399	0.625	1.19355	1.28571	1.82353	1.2
4364400	0.625	1.19355	1.28571	1.82353	1.2
4364401	0.625	1.29032	1.28571	1.88235	1.3
4364402	0.625	1.29032	1.14286	1.82353	1.2
4364403	0.625	1.29032	1.14286	1.82353	1.2
4364404	0.625	1.29032	1.14286	1.82353	1.2
4364405	0.625	1.32258	1.14286	2	1.2
4364406	0.625	1.32258	1.14286	1.94118	1.2
4364407	0.5	1.32258	1.14286	1.94118	1.1
4364408	0.625	1.29032	1.14286	1.94118	1.1
4364409	0.625	1.32258	1.14286	1.94118	1.1
4364410	0.625	1.29032	1.14286	1.82353	1.1
4364411	0.625	1.29032	1.14286	1.88235	1.1
4364412	0.625	1.32258	1.14286	2.05882	1.3
4364413	0.625	1.32258	1.14286	2.05882	1.3
4364414	0.625	1.29032	1.14286	2.11765	1.3
4364415	0.625	1.32258	1.14286	2.11765	1.3
4364416	0.625	1.35484	1.14286	2.11765	1.3
4364417	0.625	1.3871	1.14286	2.11765	1.3
4364418	0.75	1.3871	1.14286	2.11765	1.3
4364419	0.75	1.3871	1	2.17647	1.3
4364420	0.75	1.35484	0.857143	2.17647	1.3
4364421	0.875	1.3871	0.857143	2.17647	1.4
4364422	0.875	1.3871	0.857143	2.17647	1.4
4364423	0.875	1.3871	0.857143	2.17647	1.4
4364424	0.875	1.25806	0.857143	2	1.4
4364425	0.875	1.25806	0.857143	2.05882	1.3
4364426	0.875	1.25806	0.857143	2.05882	1.3
4364427	0.875	1.25806	0.857143	2.05882	1.3
4364428	0.875	1.25806	0.857143	2.05882	1.3
4364429	0.875	1.25806	0.857143	2.05882	1.3
4364430	0.875	1.25806	0.857143	2.11765	1.3
4364431	0.875	1.29032	0.857143	2.17647	1.2
4364432	1	1.29032	0.714286	2.11765	1.2
4364433	1	1.29032	0.714286	2.11765	1.2
4364434	1	1.32258	0.714286	2.17647	1.2
4364435	1	1.29032	0.714286	2.11765	1.2
4364436	1	1.41935	1	2.35294	1.2
4364437	1.125	1.41935	1	2.35294	1.2
4364438	1.125	1.41935	1	2.29412	1.2
4364439	1.125	1.45161	1	2.35294	1.2
4364440	1.125	1.3871	0.857143	2.29412	1.2
4364441	1.25	1.41935	0.857143	2.35294	1.4
4364442	1.25	1.41935	0.857143	2.29412	1.4
4364443	1.25	1.41935	0.857143	2.29412	1.4
4364444	1.25	1.3871	0.857143	2.17647	1.4
4364445	1.25	1.3871	0.857143	2.05882	1.4
4364446	1.25	1.41935	0.714286	2.05882	1.4
4364447	1.25	1.41935	0.714286	2.05882	1.4
4364448	1.25	1.41935	0.714286	2	1.4
4364449	1.25	1.41935	0.714286	2	1.5
4364450	1.25	1.3871	0.571429	2	1.4
4364451	1.25	1.3871	0.571429	2	1.5
4364452	1.25	1.3871	0.571429	2	1.5
4364453	1.25	1.32258	0.571429	2	1.5
4364454	1.25	1.25806	0.571429	1.94118	1.5
4364455	1.5	1.25806	0.571429	2	1.5
4364456	1.5	1.25806	0.571429	2	1.5
4364457	1.5	1.29032	0.571429	2.05882	1.5
4364458	1.5	1.29032	0.571429	2.05882	1.5
4364459	1.5	1.29032	0.428571	2.05882	1.5
4364460	1.5	1.35484	0.428571	2.17647	1.5
4364461	1.5	1.35484	0.428571	2.17647	1.5
4364462	1.5	1.3871	0.428571	2.11765	1.5
4364463	1.5	1.35484	0.428571	2.11765	1.5
4364464	1.5	1.35484	0.428571	2.11765	1.5
4364465	1.5	1.35484	0.428571	2.05882	1.5
4364466	1.5	1.35484	0.571429	2.05882	1.6
4364467	1.625	1.41935	0.714286	2.29412	1.6
4364468	1.625	1.48387	0.857143	2.35294	1.6
4364469	1.5	1.3871	0.714286	2.17647	1.4
4364470	1.5	1.35484	0.714286	2.17647	1.4
4364471	1.25	1.35484	0.714286	2.11765	1.5
4364472	1.25	1.35484	0.714286	2.11765	1.5
4364473	1.25	1.35484	0.714286	2.11765	1.5
4364474	1.25	1.35484	0.714286	2.11765	1.5
4364475	1.25	1.35484	0.714286	2.11765	1.5
4364476	1.25	1.35484	0.714286	2.11765	1.4
4364477	1.25	1.35484	0.714286	2.11765	1.4
4364478	1.25	1.32258	0.714286	2.11765	1.4
4364479	1.25	1.32258	0.714286	2.17647	1.4
4364480	1.25	1.32258	0.714286	2.17647	1.4
4364481	1.25	1.32258	0.714286	2.17647	1.4
4364482	1.25	1.32258	0.714286	2.17647	1.4
4364483	1.25	1.45161	0.714286	2.23529	1.5
4364484	1.375	1.45161	0.714286	2.23529	1.5
4364485	1.375	1.45161	0.714286	2.23529	1.5
4364486	1.5	1.3871	0.714286	2.29412	1.5
4364487	1.5	1.3871	0.714286	2.29412	1.5
4364488	1.75	1.51613	0.857143	2.47059	1.5
4364489	1.75	1.48387	0.857143	2.47059	1.4
4364490	1.75	1.48387	1	2.47059	1.4
4364491	1.75	1.48387	1	2.47059	1.4
4364492	1.75	1.48387	1	2.47059	1.4
4364493	1.75	1.48387	1	2.47059	1.4
4364494	1.75	1.48387	1	2.47059	1.4
4364495	1.75	1.48387	1	2.47059	1.4
4364496	1.75	1.45161	1	2.47059	1.3
4364497	1.75	1.45161	1	2.47059	1.4
4364498	1.75	1.45161	1	2.52941	1.4
4364499	1.625	1.48387	1	2.64706	1.4
4364500	1.75	1.48387	1	2.64706	1.4
4364501	1.75	1.45161	1	2.64706	1.4
4364502	1.75	1.51613	1	2.70588	1.4
4364503	1.875	1.6129	1.14286	2.76471	1.6
4364504	1.875	1.58065	1.14286	2.76471	1.6
4364505	1.875	1.6129	1.14286	2.76471	1.6
4364506	1.875	1.64516	1.14286	2.76471	1.6
4364507	1.875	1.64516	1.14286	2.76471	1.6
4364508	1.875	1.67742	1.14286	2.76471	1.7
4364509	1.875	1.67742	1.14286	2.76471	1.7
4364510	1.875	1.70968	1.28571	2.76471	1.7
4364511	1.875	1.70968	1.28571	2.76471	1.7
4364512	1.875	1.70968	1.28571	2.76471	1.7
4364513	1.875	1.70968	1.28571	2.76471	1.7
4364514	1.875	1.70968	1.28571	2.88235	1.7
4364515	1.75	1.67742	1.28571	2.88235	1.7
4364516	1.75	1.64516	1.28571	2.88235	1.7
4364517	1.75	1.6129	1.28571	2.88235	1.7
4364518	1.75	1.64516	1.42857	2.88235	1.7
4364519	1.75	1.64516	1.57143	2.82353	1.5
4364520	1.75	1.64516	1.57143	2.88235	1.5
4364521	1.75	1.6129	1.57143	2.88235	1.5
4364522	1.75	1.6129	1.57143	2.88235	1.5
4364523	1.75	1.6129	1.57143	2.88235	1.5
4364524	1.75	1.6129	1.57143	2.88235	1.7
4364525	1.75	1.6129	1.57143	2.88235	1.7
4364526	1.75	1.54839	1.57143	2.82353	1.6
4364527	1.75	1.54839	1.57143	2.82353	1.6
4364528	1.75	1.54839	1.57143	2.82353	1.6
4364529	1.75	1.54839	1.57143	2.88235	1.6
4364530	1.75	1.51613	1.57143	2.70588	1.6
4364531	1.75	1.48387	1.57143	2.76471	1.6
4364532	1.75	1.45161	1.57143	2.76471	1.6
4364533	1.625	1.45161	1.57143	2.76471	1.6
4364534	1.625	1.45161	1.57143	2.82353	1.6
4364535	1.625	1.45161	1.57143	2.82353	1.6
4364536	1.625	1.45161	1.57143	2.76471	1.6
4364537	1.625	1.3871	1.57143	2.58824	1.4
4364538	1.625	1.3871	1.57143	2.58824	1.4
4364539	1.625	1.3871	1.71429	2.64706	1.4
4364540	1.625	1.3871	1.71429	2.64706	1.3
4364541	1.75	1.3871	1.71429	2.64706	1.4
4364542	1.75	1.35484	1.71429	2.64706	1.4
4364543	1.625	1.35484	1.71429	2.58824	1.4
4364544	1.625	1.48387	1.71429	2.70588	1.4
4364545	1.625	1.48387	1.71429	2.70588	1.4
4364546	1.5	1.45161	1.85714	2.70588	1.3
4364547	1.5	1.45161	1.85714	2.70588	1.3
4364548	1.5	1.45161	1.85714	2.70588	1.3
4364549	1.5	1.45161	1.85714	2.70588	1.2
4364550	1.5	1.45161	1.85714	2.70588	1.2
4364551	1.5	1.45161	1.85714	2.70588	1.2
4364552	1.5	1.48387	1.85714	2.70588	1.2
4364553	1.5	1.48387	1.85714	2.70588	1.2
4364554	1.5	1.48387	1.85714	2.70588	1.2
4364555	1.5	1.48387	1.85714	2.64706	1.2
4364556	1.5	1.45161	1.85714	2.52941	1.2
4364557	1.375	1.45161	1.85714	2.41176	1.2
4364558	1.375	1.45161	1.85714	2.41176	1.2
4364559	1.375	1.3871	1.85714	2.41176	1.2
4364560	1.25	1.3871	1.85714	2.41176	1.2
4364561	1.25	1.29032	1.57143	2.17647	1.2
4364562	1.25	1.29032	1.57143	2.35294	1.3
4364563	1.25	1.29032	1.57143	2.41176	1.3
4364564	1.25	1.25806	1.57143	2.35294	1.3
4364565	1.25	1.25806	1.57143	2.29412	1.3
4364566	1.125	1.32258	1.71429	2.23529	1.1
4364567	1.125	1.32258	1.71429	2.23529	1.1
4364568	1.125	1.32258	1.71429	2.23529	1.1
4364569	1.125	1.29032	1.71429	2.23529	1.1
4364570	1.125	1.29032	1.71429	2.23529	1.1
4364571	1.125	1.25806	1.71429	2.23529	1.1
4364572	1.125	1.25806	1.71429	2.23529	1.1
4364573	1.25	1.25806	1.71429	2.35294	1.1
4364574	1.25	1.22581	1.71429	2.35294	1
4364575	1.25	1.25806	1.71429	2.47059	1
4364576	1.25	1.25806	1.85714	2.47059	0.9
4364577	1.25	1.22581	1.85714	2.52941	0.9
4364578	1.25	1.22581	1.85714	2.47059	0.9
4364579	1.25	1.22581	1.85714	2.47059	0.9
4364580	1	1.22581	2	2.47059	0.9
4364581	1	1.22581	2	2.47059	0.9
4364582	1	1.19355	2	2.41176	0.9
4364583	1.125	1.19355	2	2.64706	0.9
4364584	1.125	1.19355	2	2.64706	0.9
4364585	1.25	1.12903	2.14286	2.70588	1
4364586	1.25	1.12903	2.14286	2.70588	1
4364587	1.25	1.09677	2.14286	2.70588	1
4364588	1.375	1.12903	2.14286	2.82353	1
4364589	1.375	1.12903	2.14286	2.82353	1
4364590	1.5	1.16129	2.14286	2.82353	1
4364591	1.5	1.16129	2	2.82353	0.9
4364592	1.375	1.09677	1.85714	2.58824	0.9
4364593	1.375	1.03226	1.57143	2.52941	0.9
4364594	1.375	1	1.71429	2.47059	0.9
4364595	1.375	1	1.71429	2.52941	0.9
4364596	1.375	1	1.71429	2.52941	0.8
4364597	1.375	1	1.71429	2.52941	0.8
4364598	1.375	1	1.71429	2.52941	0.8
4364599	1.375	1	1.71429	2.52941	0.8
4364600	1.375	1	1.71429	2.52941	0.8
4364601	1.375	1	1.71429	2.58824	0.9
4364602	1.375	1	1.71429	2.58824	0.9
4364603	1.375	1	1.71429	2.58824	0.9
4364604	1.375	1	1.71429	2.52941	0.9
4364605	1.375	1	1.71429	2.52941	0.9
4364606	1.375	1	1.71429	2.52941	0.9
4364607	1.375	1	1.71429	2.52941	0.9
4364608	1.375	0.967742	1.71429	2.52941	0.9
4364609	1.25	0.967742	1.71429	2.52941	1
4364610	1.25	0.967742	1.71429	2.47059	1
4364611	1.125	0.935484	1.71429	2.47059	1
4364612	1.125	0.935484	1.71429	2.47059	1
4364613	0.875	0.83871	1.57143	2.29412	1
4364614	0.875	0.83871	1.71429	2.29412	1
4364615	0.875	0.83871	1.57143	2.29412	1
4364616	0.875	0.83871	1.57143	2.29412	1
4364617	0.875	0.83871	1.71429	2.29412	1
4364618	0.875	0.83871	1.71429	2.29412	1
4364619	0.875	0.83871	1.71429	2.29412	1
4364620	0.875	0.83871	1.71429	2.29412	1
4364621	0.875	0.83871	1.71429	2.29412	1
4364622	0.875	0.870968	1.71429	2.29412	1
4364623	0.875	0.870968	1.71429	2.23529	1
4364624	0.875	0.83871	1.71429	2.11765	1
4364625	0.875	0.83871	1.71429	2.17647	1
4364626	0.875	0.83871	1.71429	2.17647	1
4364627	0.875	0.806452	1.71429	2.11765	1.1
4364628	0.75	0.709677	1.57143	2.05882	0.9
4364629	0.75	0.709677	1.57143	2.05882	0.9
4364630	0.875	0.677419	1.71429	2.11765	0.9
4364631	0.875	0.677419	1.71429	2.17647	1
4364632	0.875	0.741935	1.71429	2.29412	1.2
4364633	0.875	0.709677	1.71429	2.29412	1.1
4364634	0.875	0.709677	1.71429	2.29412	1.1
4364635	0.875	0.677419	1.57143	2.29412	1.1
4364636	0.875	0.677419	1.57143	2.29412	1.1
4364637	0.875	0.677419	1.71429	2.35294	1.2
4364638	0.875	0.677419	1.71429	2.35294	1.2
4364639	0.875	0.677419	1.71429	2.23529	1.2
4364640	0.875	0.677419	1.71429	2.23529	1.2
4364641	0.875	0.677419	1.71429	2.23529	1.2
4364642	0.875	0.677419	1.71429	2.23529	1.2
4364643	0.875	0.645161	1.57143	2.29412	1.2
4364644	0.875	0.677419	1.42857	2.29412	1.2
4364645	0.875	0.677419	1.42857	2.29412	1.2
4364646	0.875	0.709677	1.28571	2.29412	1.2
4364647	0.875	0.709677	1.42857	2.29412	1.2
4364648	0.875	0.774194	1.42857	2.29412	1.2
4364649	0.875	0.774194	1.42857	2.29412	1
4364650	0.875	0.774194	1.42857	2.29412	1
4364651	0.875	0.83871	1.42857	2.35294	1
4364652	0.875	0.83871	1.42857	2.35294	1
4364653	0.875	0.83871	1.42857	2.35294	1
4364654	0.875	0.870968	1.42857	2.35294	1
4364655	0.875	0.935484	1.42857	2.47059	1.3
4364656	0.875	0.935484	1.42857	2.47059	1.3
4364657	0.875	0.935484	1.42857	2.52941	1.3
4364658	0.875	0.967742	1.42857	2.58824	1.3
4364659	0.875	0.967742	1.42857	2.52941	1.4
4364660	0.875	1.09677	1.42857	2.52941	1.5
4364661	0.875	1.09677	1.42857	2.52941	1.5
4364662	0.875	1.09677	1.42857	2.52941	1.5
4364663	0.875	1.09677	1.42857	2.52941	1.5
4364664	0.875	1.09677	1.42857	2.41176	1.5
4364665	0.875	1.09677	1.42857	2.41176	1.5
4364666	0.75	1.06452	1.42857	2.47059	1.5
4364667	1	1.06452	1.42857	2.47059	1.5
4364668	1	1.06452	1.42857	2.52941	1.5
4364669	1	0.935484	1.42857	2.41176	1.5
4364670	1	0.935484	1.42857	2.41176	1.5
4364671	1	0.935484	1.28571	2.41176	1.5
4364672	1	0.935484	1.28571	2.52941	1.5
4364673	1	0.935484	1.28571	2.58824	1.5
4364674	1	0.935484	1.28571	2.58824	1.5
4364675	1	0.935484	1.28571	2.52941	1.5
4364676	1.125	1.03226	1.28571	2.64706	1.6
4364677	1.125	1.06452	1.28571	2.64706	1.6
4364678	1.125	1.06452	1.28571	2.76471	1.6
4364679	1.125	1.06452	1.28571	2.76471	1.6
4364680	1.125	1.06452	1.28571	2.76471	1.6
4364681	1.125	1.09677	1.28571	2.76471	1.6
4364682	1.25	1.09677	1.42857	2.76471	1.6
4364683	1.25	1.09677	1.42857	2.76471	1.6
4364684	1.25	1.09677	1.42857	2.76471	1.6
4364685	1.25	1.12903	1.42857	2.76471	1.6
4364686	1.25	1.12903	1.42857	2.76471	1.5
4364687	1.25	1.12903	1.42857	2.58824	1.5
4364688	1.25	1.16129	1.42857	2.52941	1.5
4364689	1.25	1.16129	1.42857	2.52941	1.5
4364690	1.25	1.19355	1.42857	2.52941	1.5
4364691	1.125	1.09677	1.28571	2.52941	1.5
4364692	1.25	1.09677	1.28571	2.52941	1.5
4364693	1.25	1.09677	1.28571	2.52941	1.5
4364694	1.25	1.09677	1.28571	2.52941	1.5
4364695	1.25	1.09677	1.28571	2.52941	1.5
4364696	1.25	1.09677	1.28571	2.52941	1.5
4364697	1.25	1.12903	1.28571	2.52941	1.5
4364698	1.125	1.12903	1.28571	2.41176	1.5
4364699	1.125	1.12903	1.42857	2.47059	1.5
4364700	1.125	1.16129	1.42857	2.29412	1.4
4364701	1.125	1.16129	1.28571	2.23529	1.5
4364702	1.125	1.16129	1.28571	2.23529	1.5
4364703	1.125	1.16129	1.28571	2.23529	1.5
4364704	1.125	1.16129	1.28571	2.23529	1.5
4364705	1.125	1.16129	1.14286	2.17647	1.5
4364706	1.125	1.19355	1.28571	2.17647	1.5
4364707	1.125	1.25806	1.28571	2.23529	1.8
4364708	1	1.25806	1.28571	2	1.8
4364709	1	1.25806	1.28571	2	1.8
4364710	1	1.25806	1.14286	1.82353	1.7
4364711	1	1.25806	1.28571	1.82353	1.7
4364712	1.125	1.25806	1.28571	1.82353	1.7
4364713	1	1.22581	1.28571	1.70588	1.7
4364714	1	1.22581	1.28571	1.70588	1.7
4364715	0.875	1.19355	1.28571	1.70588	1.7
4364716	0.875	1.19355	1.28571	1.70588	1.7
4364717	0.875	1.19355	1.28571	1.82353	1.7
4364718	0.875	1.19355	1.28571	1.82353	1.7
4364719	0.875	1.19355	1.28571	1.82353	1.7
4364720	0.875	1.19355	1.28571	1.82353	1.7
4364721	0.875	1.19355	1.28571	1.82353	1.7
4364722	0.875	1.19355	1.28571	1.82353	1.7
4364723	1.125	1.19355	1.28571	1.88235	1.7
4364724	1.25	1.19355	1.42857	2	1.8
4364725	1.25	1.19355	1.42857	2	1.8
4364726	1.25	1.19355	1.42857	1.94118	1.7
4364727	1.25	1.19355	1.42857	1.94118	1.7
4364728	1.25	1.19355	1.42857	1.94118	1.7
4364729	1.25	1.19355	1.42857	2	1.7
4364730	1.25	1.19355	1.42857	2.05882	1.7
4364731	1.375	1.19355	1.42857	2.05882	1.7
4364732	1.375	1.19355	1.42857	2.05882	1.7
4364733	1.375	1.09677	1.42857	1.94118	1.5
4364734	1.375	1.09677	1.42857	1.94118	1.6
4364735	1.375	1.09677	1.42857	1.94118	1.6
4364736	1.375	1.12903	1.42857	2	1.6
4364737	1.375	1.19355	1.42857	2.11765	1.6
4364738	1.375	1.19355	1.42857	2.11765	1.6
4364739	1.5	1.19355	1.42857	2.29412	1.6
4364740	1.5	1.29032	1.42857	2.35294	1.6
4364741	1.5	1.3871	1.42857	2.35294	1.6
4364742	1.5	1.3871	1.28571	2.35294	1.6
4364743	1.5	1.3871	1.28571	2.35294	1.6
4364744	1.5	1.3871	1.28571	2.47059	1.6
4364745	1.5	1.3871	1.28571	2.47059	1.6
4364746	1.5	1.3871	1.28571	2.47059	1.6
4364747	1.5	1.35484	1.28571	2.47059	1.6
4364748	1.5	1.35484	1.28571	2.47059	1.6
4364749	1.5	1.3871	1.28571	2.52941	1.6
4364750	1.5	1.3871	1.28571	2.47059	1.6
4364751	1.5	1.3871	1.28571	2.47059	1.6
4364752	1.5	1.35484	1.28571	2.47059	1.5
4364753	1.5	1.35484	1.28571	2.47059	1.5
4364754	1.5	1.35484	1.28571	2.47059	1.5
4364755	1.375	1.35484	1.14286	2.41176	1.5
4364756	1.375	1.32258	1.14286	2.35294	1.4
4364757	1.375	1.25806	1.14286	2.23529	1.2
4364758	1.375	1.25806	1.14286	2.23529	1.2
4364759	1.375	1.25806	1.14286	2.23529	1.2
4364760	1.5	1.29032	1.14286	2.23529	1.2
4364761	1.5	1.29032	1.14286	2.23529	1.2
4364762	1.5	1.29032	1	2.17647	1.1
4364763	1.625	1.29032	1	2.17647	1.1
4364764	1.625	1.29032	1	2.17647	1.1
4364765	1.625	1.29032	1	2.17647	1.1
4364766	1.625	1.29032	1	2.17647	1.1
4364767	1.625	1.29032	1	2.23529	1.1
4364768	1.625	1.29032	1	2.11765	1.1
4364769	1.625	1.25806	1	2.11765	1.1
4364770	1.625	1.25806	1	2.11765	1.1
4364771	1.625	1.22581	1	2.11765	1.1
4364772	1.625	1.22581	1.14286	2.11765	1.1
4364773	1.625	1.19355	1.14286	2.11765	1.1
4364774	1.75	1.22581	1.14286	2.29412	1.1
4364775	1.75	1.22581	1.14286	2.35294	1.1
4364776	1.75	1.16129	1.14286	2.29412	1.1
4364777	1.75	1.16129	1.14286	2.29412	1.1
4364778	1.75	1.16129	1.14286	2.23529	1.1
4364779	1.75	1.12903	1.14286	2.17647	1.1
4364780	1.75	1.06452	1.14286	2	0.8
4364781	1.75	1.09677	1.14286	2.05882	0.8
4364782	1.75	1.09677	1.14286	2.05882	0.8
4364783	1.75	1.06452	1.14286	2	0.8
4364784	1.75	1.06452	1.14286	2	0.7
4364785	1.75	0.935484	1.14286	2	0.6
4364786	1.75	0.935484	1.14286	2	0.6
4364787	1.75	0.935484	1.14286	2	0.6
4364788	1.875	0.967742	1.14286	2	0.6
4364789	1.875	0.967742	1	2	0.7
4364790	2	1.03226	1.28571	2.29412	0.8
4364791	2	1.03226	1.28571	2.29412	0.8
4364792	1.75	1.06452	1.28571	2.29412	0.9
4364793	1.875	1.09677	1.28571	2.35294	1
4364794	1.875	1.12903	1.28571	2.35294	1.1
4364795	1.875	1.12903	1.28571	2.35294	1.1
4364796	1.875	1.12903	1.28571	2.35294	1.1
4364797	1.875	1.12903	1.28571	2.23529	1.1
4364798	1.875	1.12903	1.28571	2.17647	1.1
4364799	1.875	1.12903	1.28571	2.17647	1.1
4364800	1.875	1.12903	1.28571	2.17647	1.1
4364801	1.75	1.03226	1.28571	2.05882	1
4364802	1.75	0.967742	1.28571	2.05882	1
4364803	1.75	1	1.28571	1.94118	1
4364804	1.75	1	1.28571	1.94118	1
4364805	1.75	1.03226	1.28571	1.94118	1
4364806	1.75	1	1.28571	1.94118	1
4364807	1.625	1.03226	1.14286	1.94118	1
4364808	1.75	1.16129	1.14286	2.23529	1.1
4364809	1.75	1.16129	1.14286	2.23529	1.1
4364810	1.75	1.19355	1.14286	2.23529	1.2
4364811	1.75	1.19355	1.14286	2.23529	1.2
4364812	1.875	1.19355	1.28571	2.35294	1.2
4364813	1.875	1.16129	1.28571	2.35294	1.2
4364814	1.875	1.19355	1.28571	2.35294	1.2
4364815	1.875	1.16129	1.28571	2.35294	1.2
4364816	1.875	1.16129	1.28571	2.41176	1.2
4364817	1.875	1.16129	1.28571	2.41176	1.2
4364818	1.875	1.16129	1.28571	2.41176	1.2
4364819	1.875	1.16129	1.28571	2.41176	1.2
4364820	1.875	1.16129	1.28571	2.41176	1.2
4364821	1.875	1.16129	1.28571	2.41176	1.2
4364822	1.875	1.12903	1.28571	2.41176	1.2
4364823	1.875	1.12903	1.28571	2.41176	1.2
4364824	1.875	1.09677	1.14286	2.35294	1.2
4364825	1.875	1.09677	1.42857	2.35294	1.2
4364826	1.875	1.09677	1.42857	2.35294	1.4
4364827	1.875	1.09677	1.42857	2.35294	1.4
4364828	1.875	1.09677	1.42857	2.35294	1.4
4364829	1.875	1.09677	1.42857	2.41176	1.4
4364830	1.875	1.09677	1.42857	2.47059	1.4
4364831	1.875	1.09677	1.28571	2.52941	1.4
4364832	1.875	1.03226	1.28571	2.47059	1.1
4364833	1.875	1.03226	1.28571	2.47059	1.1
4364834	1.875	1.03226	1.28571	2.47059	1.1
4364835	1.75	1.03226	1.28571	2.47059	1.1
4364836	1.75	1.09677	1.14286	2.52941	1.2
4364837	1.625	1.09677	1.14286	2.52941	1.2
4364838	1.625	1.09677	1.14286	2.52941	1.2
4364839	1.625	1.09677	1.14286	2.52941	1.2
4364840	1.625	1.09677	1.14286	2.52941	1.3
4364841	1.625	1.09677	1.14286	2.52941	1.3
4364842	1.625	1.09677	1.14286	2.41176	1.3
4364843	1.625	1.09677	1.14286	2.41176	1.3
4364844	1.625	1.09677	1.14286	2.41176	1.3
4364845	1.625	1.09677	1.14286	2.41176	1.3
4364846	1.625	1.09677	1.14286	2.41176	1.3
4364847	1.625	1.09677	1.14286	2.41176	1.3
4364848	1.375	1.09677	1.14286	2.35294	1.3
4364849	1.25	1.09677	1	2.17647	1.2
4364850	1.25	1.09677	1	2.23529	1.2
4364851	1.375	1.09677	1	2.23529	1.2
4364852	1.375	1.09677	1	2.23529	1.2
4364853	1.375	1.12903	1	2.23529	1.2
4364854	1.375	1.12903	1	2.17647	1.2
4364855	1.375	1.12903	1	2.23529	1.2
4364856	1.25	1.12903	1	2.23529	1.2
4364857	1.25	1.12903	1.14286	2.29412	1.2
4364858	1.25	1.12903	1.14286	2.29412	1.2
4364859	1.25	1.12903	1.14286	2.29412	1.1
4364860	1.25	1.12903	1.14286	2.29412	1.1
4364861	1.25	1.09677	1.14286	2.23529	1.1
4364862	1.25	1	1	2.11765	1.1
4364863	1.25	1	1	2.11765	1.1
4364864	1.125	1	1	1.94118	1.1
4364865	1.125	0.903226	1	1.88235	1.1
4364866	1.125	0.806452	1	1.88235	1.1
4364867	1.125	0.806452	1	1.88235	1.1
4364868	1.125	0.806452	1	1.94118	1
4364869	1.125	0.806452	1	1.82353	1.1
4364870	1.125	0.870968	1	1.82353	1.1
4364871	1.125	0.903226	1	1.88235	1.2
4364872	1.125	0.903226	1	1.88235	1.2
4364873	1.125	0.903226	1	1.88235	1.3
4364874	1.125	0.870968	1	1.82353	1.3
4364875	1.125	0.967742	1.14286	1.82353	1.3
4364876	1.125	0.967742	1.14286	1.82353	1.3
4364877	1.125	0.967742	1.14286	1.82353	1.3
4364878	1.125	0.967742	1.14286	1.82353	1.3
4364879	1.125	0.967742	1.14286	1.82353	1.3
4364880	1.125	0.967742	1.14286	1.88235	1.3
4364881	1.125	0.967742	1.14286	1.88235	1.3
4364882	1.125	0.967742	1.14286	1.88235	1.3
4364883	1.125	0.967742	1.14286	1.88235	1.3
4364884	1.125	0.967742	1.14286	1.88235	1.3
4364885	1.125	0.967742	1.14286	2.05882	1.4
4364886	1.125	1	1.14286	2.05882	1.4
4364887	1.125	1	1.14286	2.05882	1.4
4364888	1	1	1.14286	2.05882	1.4
4364889	1	1.06452	1.14286	2.17647	1.4
4364890	1.125	1.06452	1.14286	2.17647	1.4
4364891	1.125	1.06452	1.14286	2.17647	1.4
4364892	1.125	1.06452	1.14286	2.11765	1.4
4364893	1.125	1.06452	1.14286	2.11765	1.4
4364894	1.125	1.06452	1.14286	2.11765	1.3
4364895	1.125	1.06452	1.14286	2.11765	1.4
4364896	1.125	1.06452	1.14286	2.11765	1.4
4364897	1.125	1.06452	1	2.11765	1.4
4364898	1.125	1.03226	1	2.11765	1.4
4364899	1	1	1	1.94118	1.4
4364900	1	1	1	1.88235	1.4
4364901	1	0.967742	1	1.88235	1.4
4364902	1	1.03226	1	1.88235	1.4
4364903	1	1.03226	1	1.88235	1.4
4364904	1	1.06452	1	1.88235	1.4
4364905	1	1.06452	1	1.88235	1.4
4364906	1	1.06452	1	1.94118	1.4
4364907	1	1.09677	1	2.11765	1.7
4364908	1	1.09677	1	2.11765	1.7
4364909	1	1.16129	1	2.17647	1.7
4364910	1	1.16129	1	2.17647	1.7
4364911	1	1.16129	1	2.17647	1.7
4364912	1.125	1.16129	1.14286	2.29412	1.7
4364913	1	1.12903	1.14286	2.29412	1.7
4364914	1	1.12903	1.28571	2.29412	1.6
4364915	0.875	1.06452	1	2	1.3
4364916	0.875	1.09677	1.14286	2	1.3
4364917	0.875	1.03226	1.14286	1.88235	1.3
4364918	0.75	1.03226	1.14286	1.88235	1.3
4364919	0.75	1	1.14286	1.88235	1.2
4364920	0.75	1	1.14286	1.88235	1.2
4364921	0.75	1	1.14286	1.88235	1.2
4364922	0.75	1	1.14286	1.88235	1.2
4364923	0.75	1.03226	1.14286	1.88235	1.2
4364924	0.75	1.03226	1.14286	1.88235	1.2
4364925	0.875	1.03226	1.14286	1.88235	1.2
4364926	0.875	1.03226	1.14286	1.82353	1.2
4364927	0.875	1.03226	1.14286	1.88235	1.2
4364928	0.875	1	1.14286	1.88235	1.2
4364929	1	1.03226	1.14286	2	1.2
4364930	1	1	1.14286	2	1.2
4364931	1	1	1.14286	2	1.2
4364932	1	0.967742	1.14286	2	1.2
4364933	0.75	0.83871	1.14286	1.70588	1.1
4364934	0.75	0.83871	1.14286	1.76471	1.1
4364935	0.75	0.774194	1.14286	1.76471	1
4364936	0.75	0.774194	1.14286	1.76471	1
4364937	0.75	0.806452	1	1.64706	1
4364938	0.75	0.806452	1	1.64706	1
4364939	0.75	0.774194	1	1.70588	1
4364940	0.75	0.774194	1	1.70588	1
4364941	0.75	0.774194	1	1.64706	1
4364942	0.875	0.774194	1	1.82353	1
4364943	0.875	0.806452	1	1.82353	1
4364944	0.875	0.806452	1	1.82353	1
4364945	0.875	0.806452	1	1.82353	1
4364946	0.875	0.806452	1	1.88235	1
4364947	1	0.806452	1	1.88235	1
4364948	1.125	0.806452	1.28571	1.88235	1
4364949	1.125	0.806452	1.28571	1.88235	1
4364950	1.125	0.806452	1	1.88235	1
4364951	1.125	0.806452	1	1.88235	0.8
4364952	1.125	0.806452	1	1.88235	0.8
4364953	1.125	0.806452	1	1.88235	0.8
4364954	1.125	0.806452	1	1.88235	0.8
4364955	1.375	0.903226	1	1.88235	1
4364956	1.375	0.870968	1	1.82353	1
4364957	1.375	0.870968	1	1.82353	1
4364958	1.625	0.903226	1.14286	1.88235	1.1
4364959	1.625	0.903226	1.14286	1.88235	1.1
4364960	1.625	0.967742	1.14286	2	1.1
4364961	1.625	0.903226	1.14286	2	1.1
4364962	1.625	0.903226	1.14286	2	1.1
4364963	1.625	0.903226	1.14286	2	1.1
4364964	1.625	0.903226	1.14286	2	1.1
4364965	1.625	0.903226	1.14286	2	1
4364966	1.625	0.903226	1.14286	1.94118	1
4364967	1.625	0.903226	1.14286	2	1
4364968	1.625	0.903226	1.14286	2.05882	1.1
4364969	1.625	0.903226	1.14286	2.05882	1.1
4364970	1.5	0.903226	1.14286	2.17647	1.1
4364971	1.5	0.903226	1.14286	2.17647	1.1
4364972	1.5	0.903226	1.14286	2.17647	1.1
4364973	1.5	0.903226	1.14286	2.17647	1.1
4364974	1.5	0.903226	1.14286	2.17647	1.1
4364975	1.5	0.903226	1.14286	2.11765	1.1
4364976	1.625	0.903226	1.28571	2.17647	1.1
4364977	1.625	0.903226	1.28571	2.17647	1.1
4364978	1.625	0.870968	1.28571	2.17647	1.1
4364979	1.625	0.870968	1.28571	2.17647	1.2
4364980	1.625	0.870968	1.28571	2.11765	1.3
4364981	1.625	0.870968	1.28571	2.11765	1.3
4364982	1.625	0.870968	1.14286	2.05882	1.3
4364983	1.625	0.870968	1.14286	2.05882	1.3
4364984	1.625	0.870968	1.14286	2.05882	1.3
4364985	1.625	0.870968	1.14286	2.11765	1.4
4364986	1.625	0.870968	1.14286	2.11765	1.4
4364987	1.625	0.967742	1.14286	2.17647	1.5
4364988	1.625	0.967742	1.14286	2.17647	1.5
4364989	1.625	1	1.14286	2.17647	1.6
4364990	1.625	1	1.14286	2.17647	1.6
4364991	1.625	1	1.14286	2.17647	1.6
4364992	1.625	1	1.14286	2.17647	1.6
4364993	1.625	1	1.14286	2.11765	1.6
4364994	1.625	1	1.14286	2.11765	1.6
4364995	1.625	0.935484	1.14286	2.11765	1.6
4364996	1.625	0.903226	1.14286	2.05882	1.5
4364997	1.625	0.903226	1.14286	2.05882	1.5
4364998	1.625	0.903226	1.14286	2.05882	1.4
4364999	1.625	0.903226	1.14286	2.05882	1.4
4365000	1.625	0.806452	1	2.05882	1.4
4365001	1.625	0.806452	1	2.05882	1.4
4365002	1.625	0.806452	1	2.05882	1.4
4365003	1.625	0.806452	1	2.05882	1.4
4365004	1.625	0.806452	1	2.05882	1.4
4365005	1.625	0.806452	1	2	1.4
4365006	1.625	0.870968	1.28571	2.11765	1.5
4365007	1.625	0.870968	1.28571	2.11765	1.5
4365008	1.625	0.870968	1.28571	2.11765	1.5
4365009	1.625	0.870968	1.14286	2.11765	1.5
4365010	1.5	0.83871	1.28571	1.94118	1.4
4365011	1.5	0.806452	1.28571	1.94118	1.4
4365012	1.5	0.806452	1.28571	1.94118	1.4
4365013	1.5	0.806452	1.28571	1.94118	1.4
4365014	1.5	0.741935	1.28571	1.76471	1.4
4365015	1.375	0.741935	1.28571	1.82353	1.4
4365016	1.375	0.741935	1.28571	1.82353	1.4
4365017	1.375	0.741935	1.28571	1.82353	1.4
4365018	1.375	0.741935	1.42857	1.82353	1.4
4365019	1.375	0.741935	1.42857	1.82353	1.4
4365020	1.375	0.741935	1.42857	1.82353	1.4
4365021	1.375	0.741935	1.42857	1.82353	1.4
4365022	1.375	0.741935	1.42857	1.82353	1.4
4365023	1.375	0.741935	1.42857	1.88235	1.4
4365024	1.5	0.741935	1.42857	1.82353	1.4
4365025	1.5	0.741935	1.42857	1.88235	1.4
4365026	1.5	0.741935	1.42857	1.88235	1.4
4365027	1.5	0.774194	1.57143	1.88235	1.5
4365028	1.5	0.774194	1.57143	1.88235	1.5
4365029	1.625	0.774194	1.57143	2	1.6
4365030	1.625	0.806452	1.57143	2.05882	1.6
4365031	1.625	0.774194	1.57143	1.94118	1.5
4365032	1.75	0.774194	1.57143	1.76471	1.4
4365033	1.75	0.774194	1.57143	1.76471	1.4
4365034	1.75	0.741935	1.57143	1.70588	1.4
4365035	1.75	0.774194	1.57143	1.70588	1.4
4365036	1.75	0.774194	1.57143	1.70588	1.6
4365037	1.625	0.774194	1.42857	1.58824	1.6
4365038	1.625	0.774194	1.42857	1.58824	1.6
4365039	1.625	0.806452	1.42857	1.58824	1.6
4365040	1.625	0.806452	1.42857	1.58824	1.6
4365041	1.625	0.774194	1.28571	1.52941	1.6
4365042	1.625	0.774194	1.28571	1.52941	1.6
4365043	1.625	0.774194	1.28571	1.52941	1.6
4365044	1.75	0.774194	1.28571	1.52941	1.6
4365045	1.75	0.774194	1.28571	1.52941	1.6
4365046	1.75	0.774194	1.28571	1.52941	1.6
4365047	1.75	0.774194	1.28571	1.52941	1.6
4365048	1.75	0.741935	1.28571	1.52941	1.6
4365049	1.75	0.741935	1.28571	1.52941	1.6
4365050	1.625	0.741935	1.42857	1.58824	1.6
4365051	1.625	0.741935	1.42857	1.58824	1.6
4365052	1.625	0.741935	1.42857	1.58824	1.6
4365053	1.625	0.741935	1.42857	1.58824	1.6
4365054	1.5	0.709677	1.42857	1.47059	1.6
4365055	1.625	0.741935	1.42857	1.58824	1.7
4365056	1.625	0.741935	1.42857	1.58824	1.7
4365057	1.625	0.741935	1.42857	1.58824	1.7
4365058	1.625	0.741935	1.42857	1.58824	1.7
4365059	1.625	0.741935	1.42857	1.52941	1.7
4365060	1.625	0.774194	1.42857	1.58824	1.7
4365061	1.625	0.774194	1.42857	1.58824	1.7
4365062	1.625	0.741935	1.42857	1.58824	1.7
4365063	1.625	0.774194	1.42857	1.58824	1.7
4365064	1.625	0.774194	1.42857	1.52941	1.7
4365065	1.75	0.83871	1.42857	1.58824	1.7
4365066	1.75	0.83871	1.42857	1.58824	1.7
4365067	1.625	0.83871	1.42857	1.41176	1.7
4365068	1.625	0.83871	1.42857	1.47059	1.8
4365069	1.625	0.83871	1.42857	1.47059	1.8
4365070	1.625	0.83871	1.42857	1.47059	1.8
4365071	1.625	0.83871	1.42857	1.41176	1.8
4365072	1.5	0.83871	1.42857	1.41176	1.8
4365073	1.375	0.870968	1.28571	1.47059	1.8
4365074	1.375	0.870968	1.28571	1.47059	1.8
4365075	1.375	0.870968	1.28571	1.47059	1.8
4365076	1.375	0.870968	1.28571	1.47059	1.8
4365077	1.375	0.870968	1.28571	1.47059	1.8
4365078	1.375	0.870968	1.28571	1.47059	1.8
4365079	1.375	0.870968	1.28571	1.41176	1.8
4365080	1.125	0.774194	1.28571	1.35294	1.6
4365081	1.125	0.774194	1.28571	1.35294	1.6
4365082	1.125	0.774194	1.28571	1.41176	1.6
4365083	1	0.741935	1.14286	1.35294	1.5
4365084	1	0.774194	1.14286	1.35294	1.6
4365085	1	0.709677	1.14286	1.23529	1.6
4365086	1	0.709677	1.14286	1.17647	1.5
4365087	1	0.774194	1.28571	1.29412	1.5
4365088	1	0.806452	1.42857	1.29412	1.5
4365089	1	0.806452	1.42857	1.29412	1.5
4365090	1	0.806452	1.42857	1.29412	1.5
4365091	1	0.806452	1.42857	1.29412	1.5
4365092	1	0.806452	1.42857	1.29412	1.5
4365093	1	0.806452	1.42857	1.23529	1.4
4365094	1	0.806452	1.42857	1.23529	1.4
4365095	1	0.806452	1.42857	1.11765	1.4
4365096	1	0.806452	1.42857	1.11765	1.4
4365097	1	0.806452	1.42857	1.11765	1.4
4365098	1	0.806452	1.42857	1.11765	1.4
4365099	1	0.806452	1.42857	1.11765	1.4
4365100	1.125	0.806452	1.42857	1.11765	1.4
4365101	1	0.806452	1.28571	1.11765	1.4
4365102	1	0.806452	1.28571	1.11765	1.4
4365103	1	0.806452	1.28571	1.11765	1.4
4365104	1	0.806452	1.28571	1.11765	1.3
4365105	1	0.83871	1.28571	1.23529	1.2
4365106	1	0.83871	1.28571	1.23529	1.2
4365107	1	0.83871	1.28571	1.29412	1.3
4365108	1	0.83871	1.28571	1.29412	1.3
4365109	1	0.83871	1.28571	1.29412	1.3
4365110	1	0.83871	1.28571	1.23529	1.2
4365111	1	0.83871	1.28571	1.29412	1.2
4365112	1	0.741935	1.28571	1.23529	1.1
4365113	1	0.774194	1.28571	1.23529	1.1
4365114	1	0.741935	1.28571	1.23529	1
4365115	1	0.806452	1.28571	1.23529	1
4365116	1	0.806452	1.28571	1.23529	1
4365117	1	0.806452	1.28571	1.23529	1
4365118	1	0.806452	1.28571	1.23529	1
4365119	1	0.806452	1.28571	1.41176	1
4365120	1	0.806452	1.42857	1.47059	1
4365121	1	0.806452	1.42857	1.47059	1
4365122	1	0.806452	1.42857	1.47059	1
4365123	1	0.806452	1.42857	1.47059	1
4365124	1.125	0.806452	1.71429	1.52941	1
4365125	1.125	0.967742	1.71429	1.58824	1
4365126	1.125	1.06452	1.85714	1.58824	1.1
4365127	1.125	1.09677	1.85714	1.58824	1.1
4365128	1.125	1.09677	1.85714	1.58824	1.1
4365129	1.125	1.09677	1.85714	1.58824	1.1
4365130	1.125	1.09677	1.85714	1.58824	1.1
4365131	1.125	1.03226	1.71429	1.47059	1
4365132	1.125	1.03226	1.71429	1.47059	1
4365133	1.125	1.03226	1.71429	1.47059	1
4365134	1.125	1.03226	1.71429	1.47059	1
4365135	1.125	1.03226	1.71429	1.47059	1
4365136	1.125	1.03226	1.71429	1.47059	1
4365137	1.25	1.06452	1.71429	1.47059	1
4365138	1.25	1.06452	1.71429	1.47059	1
4365139	1.25	1.06452	1.71429	1.47059	1
4365140	1.25	1.06452	1.85714	1.47059	1
4365141	1.25	1.06452	1.71429	1.47059	1
4365142	1.375	1.12903	2	1.52941	1.1
4365143	1.375	1.12903	1.85714	1.52941	1.1
4365144	1.375	1.12903	1.85714	1.58824	1.1
4365145	1.375	1.12903	1.85714	1.58824	1.1
4365146	1.375	1.12903	1.85714	1.58824	1.1
4365147	1.375	1.19355	1.85714	1.58824	1.1
4365148	1.375	1.19355	1.85714	1.52941	1.1
4365149	1.25	1.19355	1.85714	1.52941	1.1
4365150	1.25	1.19355	1.85714	1.52941	1.1
4365151	1.375	1.22581	2	1.52941	1.1
4365152	1.375	1.16129	1.85714	1.52941	1
4365153	1.375	1.16129	1.85714	1.52941	1
4365154	1.25	1.12903	1.85714	1.41176	0.9
4365155	1.25	1.12903	1.85714	1.35294	0.9
4365156	1.25	1.12903	1.85714	1.35294	0.9
4365157	1.125	1.09677	1.85714	1.35294	0.8
4365158	1.125	1.09677	1.85714	1.35294	0.8
4365159	1.125	1.06452	1.85714	1.35294	0.8
4365160	1.125	1.03226	1.85714	1.35294	0.8
4365161	1.125	1.12903	1.85714	1.47059	0.6
4365162	1.125	1.12903	1.85714	1.47059	0.6
4365163	1.125	1.12903	1.85714	1.47059	0.6
4365164	1.125	1.09677	1.71429	1.47059	0.6
4365165	1.125	1.09677	1.71429	1.52941	0.6
4365166	1.125	1.09677	1.71429	1.52941	0.7
4365167	1.125	1.09677	1.71429	1.52941	0.7
4365168	1.125	1.09677	1.71429	1.52941	0.7
4365169	1	1.12903	1.71429	1.52941	0.7
4365170	1	1.12903	1.71429	1.52941	0.7
4365171	1	1.12903	1.71429	1.52941	0.7
4365172	1	1.12903	1.71429	1.52941	0.7
4365173	1	1.12903	1.71429	1.52941	0.7
4365174	1	1.12903	1.71429	1.52941	0.7
4365175	1	1.12903	1.57143	1.47059	0.7
4365176	1	1.12903	1.71429	1.47059	0.7
4365177	1	1.12903	1.71429	1.47059	0.7
4365178	1	1.19355	1.71429	1.47059	0.7
4365179	1	1.19355	1.71429	1.47059	0.7
4365180	0.875	1.19355	1.85714	1.35294	0.6
4365181	0.875	1.22581	1.85714	1.35294	0.6
4365182	0.875	1.22581	1.85714	1.35294	0.6
4365183	0.875	1.22581	1.85714	1.35294	0.6
4365184	0.875	1.22581	1.71429	1.35294	0.6
4365185	0.875	1.19355	1.85714	1.29412	0.6
4365186	0.875	1.19355	1.85714	1.29412	0.6
4365187	0.875	1.19355	1.85714	1.29412	0.6
4365188	0.875	1.16129	1.85714	1.29412	0.6
4365189	0.875	1.16129	1.85714	1.29412	0.6
4365190	0.75	1.16129	1.85714	1.23529	0.6
4365191	0.75	1.16129	1.85714	1.23529	0.6
4365192	0.75	1.22581	1.85714	1.47059	0.7
4365193	0.75	1.19355	1.85714	1.41176	0.6
4365194	0.75	1.19355	1.85714	1.41176	0.6
4365195	0.75	1.19355	1.85714	1.41176	0.6
4365196	0.75	1.19355	1.85714	1.41176	0.6
4365197	0.75	1.22581	1.85714	1.41176	0.6
4365198	0.75	1.19355	1.71429	1.35294	0.6
4365199	0.75	1.19355	1.71429	1.35294	0.6
4365200	0.75	1.19355	1.71429	1.35294	0.6
4365201	0.75	1.19355	1.71429	1.35294	0.6
4365202	0.75	1.19355	1.71429	1.35294	0.6
4365203	0.75	1.19355	1.71429	1.35294	0.6
4365204	0.75	1.19355	1.71429	1.41176	0.6
4365205	0.75	1.19355	1.71429	1.41176	0.6
4365206	0.75	1.19355	1.71429	1.41176	0.6
4365207	0.75	1.19355	1.71429	1.35294	0.6
4365208	0.625	1.19355	1.71429	1.35294	0.6
4365209	0.625	1.16129	1.71429	1.35294	0.5
4365210	0.625	1.19355	1.71429	1.35294	0.5
4365211	0.625	1.25806	1.71429	1.35294	0.5
4365212	0.625	1.19355	1.57143	1.29412	0.5
4365213	0.625	1.16129	1.42857	1.29412	0.5
4365214	0.625	1.16129	1.42857	1.29412	0.5
4365215	0.625	1.12903	1.42857	1.29412	0.5
4365216	0.625	1.16129	1.42857	1.29412	0.5
4365217	0.625	1.16129	1.42857	1.29412	0.5
4365218	0.625	1.16129	1.42857	1.29412	0.5
4365219	0.5	1.16129	1.42857	1.29412	0.5
4365220	0.5	1.16129	1.42857	1.29412	0.5
4365221	0.5	1.16129	1.42857	1.29412	0.5
4365222	0.5	1.16129	1.42857	1.29412	0.5
4365223	0.5	1.16129	1.42857	1.29412	0.5
4365224	0.5	1.16129	1.42857	1.29412	0.5
4365225	0.5	1.16129	1.42857	1.29412	0.5
4365226	0.5	1.16129	1.42857	1.23529	0.6
4365227	0.5	1.16129	1.42857	1.23529	0.6
4365228	0.5	1.16129	1.42857	1.23529	0.7
4365229	0.5	1.16129	1.42857	1.23529	0.7
4365230	0.5	1.19355	1.42857	1.11765	0.7
4365231	0.5	1.19355	1.42857	1.11765	0.8
4365232	0.5	1.19355	1.42857	1.05882	0.7
4365233	0.5	1.19355	1.42857	1.05882	0.7
4365234	0.5	1.19355	1.42857	1.05882	0.7
4365235	0.5	1.19355	1.42857	1.05882	0.7
4365236	0.5	1.19355	1.57143	1	0.7
4365237	0.5	1.19355	1.57143	1.11765	0.7
4365238	0.5	1.12903	1.57143	1.11765	0.7
4365239	0.5	1.19355	1.57143	1.17647	0.7
4365240	0.5	1.12903	1.57143	1.17647	0.7
4365241	0.625	1.12903	1.57143	1.17647	0.8
4365242	0.625	1.09677	1.57143	1.17647	0.8
4365243	0.625	1.12903	1.57143	1.17647	0.8
4365244	0.625	1.12903	1.57143	1	0.8
4365245	0.625	1.12903	1.42857	1	0.8
4365246	0.625	1.12903	1.42857	1	0.8
4365247	0.625	1.16129	1.42857	1	0.8
4365248	0.625	1.16129	1.42857	1	0.8
4365249	0.5	1.16129	1.14286	0.941176	0.8
4365250	0.625	1	1.28571	0.882353	0.8
4365251	0.625	0.903226	1.14286	0.882353	0.7
4365252	0.625	1	1.14286	0.941176	0.7
4365253	0.625	0.967742	1.14286	0.941176	0.7
4365254	0.625	1	1.14286	0.941176	0.7
4365255	0.75	1.06452	1.14286	1	0.6
4365256	0.75	1.09677	1	1.05882	0.7
4365257	0.875	1.09677	1	1.05882	0.7
4365258	0.875	1.09677	1	1.05882	0.7
4365259	0.875	1.09677	1	1.05882	0.7
4365260	0.875	1.09677	1	1	0.7
4365261	0.875	1.09677	1	1.05882	0.7
4365262	0.75	1.06452	0.857143	1.05882	0.7
4365263	0.75	1.06452	0.857143	1.05882	0.7
4365264	0.75	1.09677	0.857143	1.05882	0.7
4365265	0.75	1.09677	0.857143	1.05882	0.7
4365266	0.75	1.09677	0.857143	1.05882	0.9
4365267	0.625	1.03226	0.714286	0.941176	0.8
4365268	0.625	1.06452	0.714286	0.941176	0.8
4365269	0.625	1.09677	0.714286	0.941176	0.8
4365270	0.625	1.09677	0.714286	0.941176	0.8
4365271	0.625	1.09677	0.714286	0.941176	0.8
4365272	0.625	1.06452	0.714286	0.941176	0.8
4365273	0.625	1.06452	0.714286	1.05882	0.8
4365274	0.625	1.06452	0.714286	1.05882	0.8
4365275	0.625	1.09677	0.714286	1.11765	0.8
4365276	0.5	1.06452	0.571429	1.11765	0.8
4365277	0.5	1.41935	0.857143	1.35294	1
4365278	0.5	1.41935	0.857143	1.35294	1
4365279	0.5	1.41935	0.857143	1.35294	1
4365280	0.5	1.3871	0.857143	1.35294	1
4365281	0.5	1.3871	0.857143	1.35294	1
4365282	0.5	1.3871	0.857143	1.35294	1
4365283	0.5	1.3871	0.857143	1.35294	1
4365284	0.5	1.41935	0.857143	1.35294	1
4365285	0.5	1.41935	0.857143	1.35294	1
4365286	0.5	1.32258	0.857143	1.23529	1
4365287	0.5	1.35484	1.14286	1.29412	1.1
4365288	0.5	1.45161	1.14286	1.35294	1.1
4365289	0.5	1.45161	1.14286	1.35294	1.1
4365290	0.5	1.45161	1.14286	1.29412	1
4365291	0.5	1.45161	1.14286	1.29412	1
4365292	0.5	1.45161	1.14286	1.29412	1
4365293	0.5	1.45161	1.14286	1.29412	1
4365294	0.5	1.45161	1	1.29412	1
4365295	0.5	1.45161	1.14286	1.29412	1
4365296	0.5	1.45161	1.14286	1.35294	1
4365297	0.5	1.45161	1.14286	1.35294	1
4365298	0.5	1.45161	1.14286	1.35294	1
4365299	0.5	1.45161	1.14286	1.35294	1
4365300	0.5	1.45161	1.14286	1.35294	1
4365301	0.5	1.45161	1	1.35294	1
4365302	0.5	1.45161	1	1.35294	1
4365303	0.5	1.3871	1	1.35294	1
4365304	0.5	1.3871	1	1.41176	1
4365305	0.5	1.35484	0.857143	1.41176	1
4365306	0.5	1.32258	0.857143	1.41176	1
4365307	0.625	1.3871	0.857143	1.58824	1
4365308	0.625	1.3871	0.857143	1.58824	1
4365309	0.625	1.3871	0.857143	1.58824	1
4365310	0.625	1.3871	0.857143	1.58824	1
4365311	0.625	1.3871	0.857143	1.58824	1
4365312	0.625	1.45161	1	1.64706	1
4365313	0.625	1.45161	1	1.64706	1
4365314	0.625	1.45161	1	1.76471	1
4365315	0.625	1.3871	1	1.76471	1
4365316	0.625	1.3871	1	1.76471	1
4365317	0.625	1.32258	1	1.58824	0.9
4365318	0.625	1.32258	1	1.58824	0.9
4365319	0.625	1.35484	1	1.58824	0.9
4365320	0.625	1.35484	1	1.58824	0.9
4365321	0.875	1.3871	1	1.94118	0.9
4365322	0.875	1.35484	1	1.94118	1
4365323	1	1.35484	1	1.94118	1
4365324	1	1.35484	1	1.94118	1
4365325	1	1.3871	1	1.94118	1
4365326	1.125	1.41935	1	2.05882	1
4365327	1.125	1.41935	1	2.05882	1
4365328	1.125	1.41935	1	2.05882	1
4365329	1.125	1.41935	1	2	1
4365330	1.125	1.41935	1	2	1.1
4365331	1.125	1.45161	1	2.05882	1.2
4365332	1.25	1.48387	1	2.05882	1.2
4365333	1.375	1.48387	1	2.05882	1.2
4365334	1.5	1.54839	1	2.05882	1.2
4365335	1.75	1.58065	1	2.17647	1.2
4365336	1.75	1.51613	1	2.17647	1.2
4365337	1.75	1.51613	1	2.11765	1.2
4365338	1.75	1.51613	1	2.11765	1.2
4365339	1.75	1.51613	1	2.11765	1.2
4365340	1.875	1.70968	1.14286	2.29412	1.2
4365341	1.875	1.70968	1.14286	2.29412	1.2
4365342	1.875	1.74194	1.14286	2.29412	1.3
4365343	1.875	1.74194	1.14286	2.35294	1.4
4365344	1.875	1.74194	1.14286	2.35294	1.4
4365345	1.875	1.74194	1.14286	2.35294	1.4
4365346	1.875	1.74194	1.14286	2.35294	1.4
4365347	1.875	1.74194	1.14286	2.35294	1.4
4365348	1.875	1.74194	1.14286	2.35294	1.4
4365349	1.875	1.74194	1.14286	2.35294	1.4
4365350	1.875	1.80645	1.14286	2.35294	1.4
4365351	1.875	1.80645	1.14286	2.35294	1.3
4365352	1.875	1.77419	1.14286	2.47059	1.3
4365353	1.875	1.80645	1.14286	2.47059	1.2
4365354	1.875	1.80645	1.14286	2.47059	1.3
4365355	1.875	1.74194	1.14286	2.47059	1.2
4365356	1.875	1.74194	1.14286	2.47059	1.2
4365357	1.875	1.74194	1.14286	2.47059	1.2
4365358	1.875	1.80645	1.14286	2.47059	1.2
4365359	1.875	1.80645	1.14286	2.47059	1.2
4365360	2	1.80645	1.14286	2.47059	1.2
4365361	2	1.80645	1	2.47059	1.2
4365362	2	1.80645	1	2.35294	1.1
4365363	2	1.80645	1	2.35294	1.1
4365364	2	1.77419	1	2.29412	1.2
4365365	2	1.77419	1	2.29412	1.2
4365366	1.875	1.77419	1	2.29412	1.2
4365367	1.875	1.77419	1	2.35294	1.2
4365368	1.875	1.77419	1	2.35294	1.2
4365369	1.875	1.80645	1	2.35294	1.2
4365370	1.875	1.80645	1	2.29412	1.2
4365371	1.875	1.80645	1	2.29412	1.2
4365372	1.875	1.77419	1	2.29412	1.2
4365373	1.875	1.77419	1	2.29412	1.2
4365374	1.875	1.77419	1	2.29412	1.2
4365375	1.75	1.77419	1	2.29412	1.2
4365376	1.75	1.77419	1	2.29412	1.2
4365377	1.75	1.64516	1	2.23529	1.2
4365378	1.75	1.64516	1	2.23529	1.2
4365379	1.75	1.64516	1	2.23529	1.2
4365380	1.625	1.58065	1	2.17647	1.2
4365381	1.625	1.58065	1	2.11765	1.2
4365382	1.5	1.58065	1	2.11765	1.2
4365383	1.625	1.58065	1.14286	2.11765	1.2
4365384	1.625	1.58065	1.14286	2.11765	1.2
4365385	1.625	1.6129	1.14286	2.17647	1.2
4365386	1.625	1.6129	1.14286	2.17647	1.2
4365387	1.625	1.6129	1.14286	2.17647	1.2
4365388	1.625	1.64516	1.14286	2.17647	1.2
4365389	1.625	1.58065	1.14286	2.17647	1.2
4365390	1.625	1.58065	1.14286	2.17647	1.2
4365391	1.625	1.58065	1.14286	2.17647	1
4365392	1.625	1.58065	1.14286	2.17647	1
4365393	1.625	1.58065	1.14286	2.17647	1
4365394	1.625	1.54839	1.14286	2.17647	1
4365395	1.625	1.6129	1.14286	2.17647	1
4365396	1.625	1.67742	1.28571	2.23529	1.1
4365397	1.625	1.67742	1.28571	2.23529	1.1
4365398	1.625	1.67742	1.28571	2.17647	1.1
4365399	1.625	1.67742	1.28571	2.17647	1.1
4365400	1.625	1.64516	1.28571	2.11765	1.1
4365401	1.625	1.64516	1.28571	2.11765	1.1
4365402	1.625	1.29032	1	1.88235	0.9
4365403	1.625	1.32258	1	2	0.9
4365404	1.625	1.32258	1	2	0.9
4365405	1.625	1.35484	1	2	0.9
4365406	1.625	1.35484	1	2.17647	1
4365407	1.625	1.35484	1	2.17647	1
4365408	1.625	1.45161	1	2.23529	1
4365409	1.75	1.45161	1	2.29412	1
4365410	1.75	1.45161	1	2.29412	1
4365411	1.75	1.45161	1	2.35294	1
4365412	1.75	1.41935	0.714286	2.29412	0.9
4365413	1.75	1.32258	0.714286	2.23529	0.9
4365414	1.75	1.32258	0.714286	2.23529	0.9
4365415	1.75	1.32258	0.714286	2.23529	0.9
4365416	1.75	1.32258	0.714286	2.23529	0.9
4365417	1.75	1.32258	0.714286	2.23529	0.9
4365418	1.75	1.32258	0.714286	2.23529	0.9
4365419	1.75	1.29032	0.714286	2.23529	0.9
4365420	1.75	1.29032	0.714286	2.17647	0.9
4365421	1.75	1.29032	0.714286	2.17647	0.9
4365422	1.75	1.29032	0.714286	2.17647	0.9
4365423	1.75	1.25806	0.714286	2.17647	0.9
4365424	1.75	1.29032	0.714286	2.17647	0.9
4365425	1.75	1.29032	0.714286	2.17647	0.9
4365426	1.75	1.29032	0.714286	2.17647	0.9
4365427	1.75	1.29032	0.714286	2.17647	0.9
4365428	1.75	1.29032	0.714286	2.17647	0.9
4365429	1.75	1.29032	0.714286	2.11765	0.9
4365430	1.75	1.29032	0.714286	2.11765	0.9
4365431	1.75	1.29032	0.714286	2.11765	0.9
4365432	1.625	1.22581	0.714286	1.88235	0.9
4365433	1.625	1.25806	0.714286	1.88235	0.9
4365434	1.625	1.35484	0.714286	1.82353	0.9
4365435	1.625	1.41935	0.714286	1.94118	0.9
4365436	1.625	1.41935	0.714286	1.94118	0.9
4365437	1.625	1.41935	0.571429	1.94118	1
4365438	1.625	1.41935	0.571429	2	1
4365439	1.625	1.41935	0.571429	1.94118	1
4365440	1.625	1.41935	0.714286	1.94118	1
4365441	1.625	1.41935	0.714286	1.94118	1
4365442	1.625	1.41935	0.714286	1.88235	1
4365443	1.625	1.41935	0.714286	1.88235	1
4365444	1.75	1.3871	0.714286	1.88235	1
4365445	1.75	1.3871	0.714286	2	1
4365446	1.5	1.35484	0.714286	1.64706	1
4365447	1.625	1.35484	0.714286	1.64706	0.9
4365448	1.5	1.35484	0.714286	1.64706	0.9
4365449	1.5	1.35484	0.714286	1.64706	0.9
4365450	1.5	1.32258	0.714286	1.70588	0.9
4365451	1.375	1.29032	0.714286	1.58824	0.9
4365452	1.375	1.29032	0.714286	1.58824	0.9
4365453	1.375	1.29032	0.714286	1.58824	0.9
4365454	1.375	1.29032	0.714286	1.58824	0.9
4365455	1.375	1.29032	0.714286	1.58824	0.8
4365456	1.375	1.25806	0.714286	1.52941	0.7
4365457	1.25	1.22581	0.714286	1.52941	0.7
4365458	1.125	1.22581	0.714286	1.52941	0.7
4365459	1.25	1.16129	0.714286	1.76471	0.7
4365460	1	1.09677	0.714286	1.76471	0.7
4365461	1	1.06452	0.714286	1.76471	0.7
4365462	1	1.09677	0.714286	1.76471	0.7
4365463	1	1.09677	0.714286	1.76471	0.7
4365464	1	1.09677	0.714286	1.76471	0.7
4365465	0.875	0.903226	0.571429	1.58824	0.7
4365466	0.875	0.903226	0.571429	1.58824	0.7
4365467	0.875	0.967742	0.571429	1.64706	0.6
4365468	0.875	0.967742	0.571429	1.58824	0.5
4365469	1	1	0.571429	1.76471	0.6
4365470	1	1	0.571429	1.76471	0.6
4365471	1	0.967742	0.571429	1.76471	0.6
4365472	1	1	0.571429	1.76471	0.6
4365473	1	1	0.571429	1.82353	0.6
4365474	0.875	1	0.571429	1.82353	0.6
4365475	1	0.935484	0.571429	1.82353	0.6
4365476	1	0.935484	0.571429	1.82353	0.6
4365477	1	0.935484	0.571429	1.70588	0.7
4365478	1	0.935484	0.571429	1.70588	0.7
4365479	1	0.935484	0.571429	1.70588	0.6
4365480	1	0.935484	0.571429	1.70588	0.6
4365481	1	0.935484	0.571429	1.70588	0.6
4365482	1	0.935484	0.571429	1.70588	0.6
4365483	1	0.870968	0.571429	1.70588	0.6
4365484	1	0.870968	0.571429	1.70588	0.6
4365485	1	0.870968	0.571429	1.70588	0.6
4365486	1.125	0.903226	0.571429	1.70588	0.6
4365487	1.125	0.903226	0.571429	1.70588	0.6
4365488	1.125	0.903226	0.571429	1.70588	0.6
4365489	1.125	0.903226	0.571429	1.64706	0.5
4365490	1.125	0.903226	0.571429	1.64706	0.5
4365491	1.125	0.903226	0.571429	1.64706	0.5
4365492	1.125	0.903226	0.571429	1.64706	0.5
4365493	1.125	0.903226	0.571429	1.64706	0.5
4365494	1.125	0.870968	0.571429	1.64706	0.5
4365495	1.125	0.870968	0.571429	1.70588	0.5
4365496	1.125	0.935484	0.571429	1.76471	0.5
4365497	1.125	0.935484	0.571429	1.76471	0.5
4365498	1.125	0.935484	0.571429	1.76471	0.5
4365499	1.125	0.935484	0.571429	1.76471	0.5
4365500	1.125	0.935484	0.428571	1.76471	0.5
4365501	1.125	0.967742	0.571429	1.76471	0.5
4365502	1.375	1.06452	0.571429	1.76471	0.5
4365503	1.375	1.06452	0.571429	1.76471	0.5
4365504	1.375	1.06452	0.571429	1.76471	0.5
4365505	1.375	1.06452	0.571429	1.76471	0.5
4365506	1.375	1.06452	0.571429	1.76471	0.5
4365507	1.375	1.06452	0.571429	1.82353	0.5
4365508	1.25	1.09677	0.571429	1.88235	0.5
4365509	1.25	1.09677	0.571429	1.88235	0.5
4365510	1.25	1.06452	0.571429	1.82353	0.5
4365511	1.25	1.06452	0.571429	1.88235	0.5
4365512	1.25	1.06452	0.571429	1.82353	0.5
4365513	1.25	1.03226	0.571429	1.88235	0.5
4365514	1.25	1.06452	0.571429	1.94118	0.5
4365515	1.25	1.06452	0.571429	1.94118	0.5
4365516	1.25	1.06452	0.571429	1.94118	0.5
4365517	1.25	1.06452	0.571429	1.94118	0.5
4365518	1.375	1.09677	0.571429	2	0.5
4365519	1.375	1.09677	0.571429	2	0.5
4365520	1.375	1.03226	0.571429	2.05882	0.5
4365521	1.375	0.935484	0.428571	2	0.4
4365522	1.375	0.935484	0.428571	2	0.4
4365523	1.375	0.935484	0.428571	1.94118	0.4
4365524	1.375	0.935484	0.428571	1.94118	0.4
4365525	1.375	0.967742	0.428571	1.94118	0.4
4365526	1.375	0.967742	0.428571	1.94118	0.4
4365527	1.375	1	0.428571	1.94118	0.4
4365528	1.375	0.967742	0.428571	1.94118	0.4
4365529	1.375	0.967742	0.428571	1.94118	0.4
4365530	1.375	0.935484	0.428571	1.94118	0.4
4365531	1.375	0.935484	0.428571	1.76471	0.3
4365532	1.375	0.935484	0.571429	1.76471	0.3
4365533	1.375	0.806452	0.571429	1.70588	0.3
4365534	1.25	0.870968	0.571429	1.64706	0.3
4365535	1.25	0.870968	0.571429	1.76471	0.3
4365536	1.25	0.870968	0.571429	1.70588	0.3
4365537	1.25	0.870968	0.571429	1.70588	0.4
4365538	1.25	0.870968	0.571429	1.70588	0.4
4365539	1.25	0.870968	0.571429	1.70588	0.4
4365540	1.25	0.903226	0.571429	1.76471	0.5
4365541	1.25	0.903226	0.571429	1.76471	0.5
4365542	1.25	0.903226	0.571429	1.76471	0.5
4365543	1.25	0.903226	0.571429	1.76471	0.5
4365544	1.25	0.903226	0.571429	1.76471	0.5
4365545	1.375	1.09677	0.571429	1.82353	0.6
4365546	1.375	1.09677	0.571429	1.82353	0.6
4365547	1.375	1.12903	0.571429	1.82353	0.6
4365548	1.375	1.12903	0.571429	1.82353	0.6
4365549	1.375	1.12903	0.571429	1.82353	0.6
4365550	1.375	1.12903	0.571429	1.82353	0.7
4365551	1.375	1.12903	0.571429	1.88235	0.7
4365552	1.375	1.12903	0.571429	1.88235	0.7
4365553	1.375	1.12903	0.571429	1.82353	0.7
4365554	1.375	1.12903	0.571429	1.88235	0.7
4365555	1.375	1.12903	0.571429	1.88235	0.7
4365556	1.375	1.16129	0.571429	1.88235	0.7
4365557	1.375	1.16129	0.571429	1.88235	0.7
4365558	1.375	1.12903	0.571429	1.88235	0.7
4365559	1.375	1.03226	0.571429	1.82353	0.7
4365560	1.375	0.903226	0.571429	1.70588	0.6
4365561	1.375	0.903226	0.571429	1.70588	0.6
4365562	1.375	0.903226	0.571429	1.70588	0.6
4365563	1.375	0.903226	0.571429	1.76471	0.6
4365564	1.375	0.903226	0.714286	1.70588	0.6
4365565	1.375	0.935484	0.571429	1.76471	0.6
4365566	1.375	0.935484	0.571429	1.76471	0.6
4365567	1.375	0.935484	0.571429	1.76471	0.6
4365568	1.375	0.935484	0.571429	1.76471	0.6
4365569	1.25	0.967742	0.714286	1.82353	0.6
4365570	1.25	0.967742	0.714286	1.70588	0.6
4365571	1.25	0.967742	0.714286	1.70588	0.6
4365572	1.125	1	0.714286	1.76471	0.6
4365573	1.125	1.03226	0.714286	1.76471	0.6
4365574	1.125	1.03226	0.714286	1.76471	0.6
4365575	1.125	1.03226	0.714286	1.70588	0.6
4365576	1.125	1.03226	0.714286	1.76471	0.8
4365577	1.125	1.03226	0.714286	1.76471	0.9
4365578	1.125	1.03226	0.714286	1.76471	0.9
4365579	1.125	1.03226	0.714286	1.76471	0.9
4365580	1.125	1.03226	0.714286	1.76471	0.9
4365581	1.125	1.03226	0.714286	1.76471	0.9
4365582	1.125	1.03226	0.714286	1.76471	0.9
4365583	1.125	1.03226	0.714286	1.76471	0.9
4365584	0.875	1.03226	0.714286	1.52941	0.9
4365585	0.875	1.03226	0.714286	1.41176	0.9
4365586	0.875	1.03226	0.714286	1.41176	0.9
4365587	0.875	1.03226	0.714286	1.41176	0.9
4365588	0.875	1.03226	0.714286	1.41176	0.9
4365589	0.875	1.03226	0.714286	1.41176	0.9
4365590	0.875	1.12903	0.714286	1.47059	1
4365591	0.875	1.19355	0.714286	1.47059	1
4365592	0.875	1.09677	0.714286	1.41176	1
4365593	0.875	1.09677	0.714286	1.52941	1
4365594	0.75	1.06452	0.714286	1.35294	0.9
4365595	0.75	1.12903	0.857143	1.35294	0.9
4365596	0.75	1.12903	0.857143	1.47059	0.9
4365597	0.75	1.12903	0.857143	1.47059	0.9
4365598	0.75	1.12903	0.857143	1.47059	0.9
4365599	0.75	1.12903	0.857143	1.47059	0.9
4365600	0.75	1.12903	0.857143	1.47059	0.9
4365601	0.75	1.12903	0.857143	1.47059	0.9
4365602	0.75	1.12903	0.857143	1.47059	0.8
4365603	0.75	1.12903	0.857143	1.47059	0.8
4365604	0.75	1.12903	0.857143	1.47059	0.8
4365605	0.75	1.22581	0.857143	1.52941	0.8
4365606	0.75	1.22581	0.857143	1.52941	0.8
4365607	0.75	1.22581	0.857143	1.52941	0.8
4365608	0.75	1.22581	0.857143	1.52941	0.8
4365609	0.75	1.29032	0.857143	1.58824	0.8
4365610	0.625	1.32258	0.857143	1.58824	0.8
4365611	0.5	1.29032	0.857143	1.58824	0.8
4365612	0.5	1.29032	0.857143	1.58824	0.8
4365613	0.5	1.29032	0.857143	1.58824	0.8
4365614	0.5	1.35484	1	1.70588	1
4365615	0.5	1.35484	1	1.70588	1
4365616	0.5	1.35484	1	1.70588	1
4365617	0.5	1.35484	1	1.70588	1
4365618	0.5	1.35484	1	1.70588	1
4365619	0.5	1.41935	1.28571	1.82353	1.2
4365620	0.5	1.41935	1.28571	1.76471	1.2
4365621	0.5	1.3871	1.42857	1.82353	1.2
4365622	0.5	1.3871	1.42857	1.82353	1.2
4365623	0.5	1.3871	1.42857	1.82353	1.2
4365624	0.5	1.45161	1.71429	2	1.2
4365625	0.5	1.45161	1.71429	2	1.2
4365626	0.5	1.41935	1.57143	2	1.2
4365627	0.25	1.32258	1.57143	2	1.2
4365628	0.25	1.32258	1.57143	2	1.2
4365629	0.25	1.32258	1.57143	2	1.3
4365630	0.25	1.32258	1.57143	2	1.3
4365631	0.25	1.29032	1.57143	2	1.3
4365632	0.25	1.29032	1.57143	1.94118	1.3
4365633	0.25	1.25806	1.42857	1.82353	1.3
4365634	0.25	1.25806	1.42857	1.82353	1.3
4365635	0.25	1.25806	1.42857	1.82353	1.3
4365636	0.25	1.25806	1.42857	1.82353	1.3
4365637	0.25	1.29032	1.42857	1.82353	1.3
4365638	0.25	1.29032	1.57143	1.82353	1.4
4365639	0.375	1.32258	1.57143	1.88235	1.4
4365640	0.375	1.35484	1.57143	1.88235	1.5
4365641	0.375	1.35484	1.57143	1.88235	1.5
4365642	0.375	1.3871	1.71429	1.88235	1.5
4365643	0.25	1.35484	1.71429	1.88235	1.5
4365644	0.25	1.35484	1.71429	1.88235	1.5
4365645	0.25	1.3871	1.71429	1.82353	1.5
4365646	0.25	1.3871	1.71429	1.82353	1.5
4365647	0.25	1.3871	1.71429	1.82353	1.5
4365648	0.25	1.41935	1.85714	1.82353	1.5
4365649	0.5	1.48387	2	1.88235	1.5
4365650	0.5	1.45161	2	1.88235	1.5
4365651	0.5	1.45161	1.85714	1.94118	1.5
4365652	0.5	1.41935	2	1.94118	1.5
4365653	0.5	1.41935	2	1.82353	1.5
4365654	0.5	1.41935	2	1.82353	1.5
4365655	0.5	1.41935	2	1.82353	1.5
4365656	0.5	1.41935	2	1.82353	1.5
4365657	0.5	1.41935	2	1.82353	1.5
4365658	0.5	1.41935	2	1.82353	1.5
4365659	0.5	1.35484	2	1.88235	1.5
4365660	0.5	1.3871	2	1.76471	1.5
4365661	0.5	1.3871	2	1.76471	1.4
4365662	0.5	1.3871	2	1.76471	1.4
4365663	0.5	1.3871	2	1.76471	1.4
4365664	0.5	1.41935	2	1.76471	1.4
4365665	0.5	1.41935	2	1.70588	1.3
4365666	0.5	1.41935	2	1.70588	1.3
4365667	0.5	1.45161	2	1.70588	1.3
4365668	0.5	1.45161	2	1.70588	1.3
4365669	0.5	1.45161	2	1.70588	1.3
4365670	0.375	1.25806	2	1.64706	1.2
4365671	0.375	1.22581	2	1.64706	1.2
4365672	0.375	1.22581	2	1.64706	1.2
4365673	0.375	1.22581	2	1.64706	1.2
4365674	0.375	1.22581	2	1.64706	1.2
4365675	0.375	1.25806	2.14286	1.70588	1.3
4365676	0.375	1.25806	2.28571	1.64706	1.3
4365677	0.375	1.25806	2.28571	1.64706	1.3
4365678	0.375	1.3871	2.28571	1.76471	1.4
4365679	0.375	1.3871	2.28571	1.76471	1.4
4365680	0.375	1.41935	2.28571	1.82353	1.4
4365681	0.375	1.3871	2.28571	1.88235	1.4
4365682	0.375	1.3871	2.28571	1.94118	1.4
4365683	0.375	1.3871	2.28571	1.94118	1.4
4365684	0.375	1.3871	2.28571	1.94118	1.4
4365685	0.375	1.3871	2.28571	2	1.4
4365686	0.375	1.3871	2.28571	2	1.4
4365687	0.375	1.3871	2.28571	2	1.4
4365688	0.375	1.3871	2.28571	1.94118	1.4
4365689	0.375	1.35484	2.14286	1.94118	1.4
4365690	0.375	1.35484	2.14286	1.94118	1.4
4365691	0.375	1.35484	2.14286	1.94118	1.4
4365692	0.375	1.35484	2.14286	1.94118	1.4
4365693	0.375	1.41935	2.14286	1.94118	1.4
4365694	0.375	1.3871	2	1.88235	1.4
4365695	0.375	1.3871	2	1.88235	1.4
4365696	0.375	1.3871	2	1.88235	1.4
4365697	0.5	1.35484	2.14286	1.82353	1.4
4365698	0.5	1.32258	2.14286	1.82353	1.4
4365699	0.625	1.32258	2.14286	1.82353	1.4
4365700	0.625	1.32258	2.14286	1.82353	1.4
4365701	0.625	1.32258	2.14286	1.76471	1.2
4365702	0.625	1.32258	2.14286	1.76471	1.1
4365703	0.625	1.32258	2.14286	1.76471	1.1
4365704	0.625	1.32258	2.14286	1.76471	1.1
4365705	0.625	1.32258	2.14286	1.76471	1.1
4365706	0.625	1.32258	2.14286	1.76471	1.1
4365707	0.75	1.41935	2.28571	1.76471	1.1
4365708	0.875	1.41935	2.42857	1.88235	1.2
4365709	0.875	1.41935	2.42857	1.88235	1.2
4365710	1	1.41935	2.42857	1.88235	1.3
4365711	1	1.41935	2.42857	1.88235	1.3
4365712	1	1.41935	2.42857	1.94118	1.3
4365713	1	1.41935	2.42857	1.94118	1.3
4365714	1	1.41935	2.42857	1.94118	1.3
4365715	1	1.32258	2.42857	1.88235	1.2
4365716	1	1.25806	2.42857	1.82353	1.2
4365717	1	1.25806	2.42857	1.82353	1.2
4365718	1	1.29032	2.42857	1.82353	1.2
4365719	1	1.29032	2.42857	1.82353	1.2
4365720	1	1.22581	2.28571	1.82353	1.2
4365721	1	1.22581	2.28571	1.70588	1.2
4365722	1	1.22581	2.28571	1.70588	1.2
4365723	1	1.35484	2.42857	1.76471	1.2
4365724	1	1.35484	2.42857	1.76471	1.2
4365725	1	1.41935	2.42857	1.76471	1.3
4365726	0.875	1.41935	2.42857	1.76471	1.3
4365727	1	1.41935	2.42857	1.76471	1.4
4365728	1	1.41935	2.42857	1.82353	1.5
4365729	1.125	1.41935	2.57143	2	1.5
4365730	1.125	1.3871	2.57143	1.94118	1.5
4365731	1.125	1.3871	2.57143	1.94118	1.5
4365732	1.125	1.3871	2.57143	1.94118	1.5
4365733	1.125	1.3871	2.57143	1.94118	1.6
4365734	1.125	1.32258	2.57143	1.88235	1.6
4365735	1.25	1.32258	2.85714	1.88235	1.8
4365736	1.25	1.32258	2.85714	1.88235	1.9
4365737	1.25	1.35484	2.85714	1.94118	2
4365738	1.25	1.3871	2.85714	2.23529	2
4365739	1.25	1.32258	2.71429	2.11765	1.8
4365740	1.25	1.45161	2.85714	2.23529	2
4365741	1.25	1.45161	2.85714	2.23529	2
4365742	1.25	1.45161	2.85714	2.23529	2
4365743	1.25	1.45161	2.85714	2.23529	2
4365744	1.25	1.3871	2.57143	2.11765	1.8
4365745	1.375	1.41935	2.57143	2.11765	1.8
4365746	1.375	1.3871	2.42857	2	1.8
4365747	1.5	1.3871	2.42857	2.05882	1.8
4365748	1.5	1.3871	2.42857	2.05882	1.8
4365749	1.5	1.32258	2.14286	1.88235	1.8
4365750	1.5	1.32258	2.14286	1.88235	1.9
4365751	1.5	1.32258	2.14286	1.88235	1.9
4365752	1.5	1.32258	2.14286	1.88235	1.9
4365753	1.5	1.32258	2.14286	1.88235	1.9
4365754	1.5	1.32258	2.14286	1.88235	1.8
4365755	1.5	1.32258	2.14286	1.88235	1.8
4365756	1.5	1.32258	2.14286	1.88235	1.8
4365757	1.5	1.32258	2.28571	1.88235	1.8
4365758	1.5	1.32258	2.42857	1.88235	1.8
4365759	1.5	1.32258	2.42857	1.88235	1.8
4365760	1.5	1.32258	2.42857	1.88235	1.8
4365761	1.5	1.32258	2.42857	1.88235	1.8
4365762	1.5	1.29032	2.42857	1.88235	1.8
4365763	1.5	1.29032	2.28571	1.88235	1.7
4365764	1.375	1.22581	2.28571	1.76471	1.7
4365765	1.375	1.22581	2.28571	1.82353	1.7
4365766	1.375	1.25806	2.28571	1.82353	1.7
4365767	1.5	1.22581	2.14286	1.82353	1.7
4365768	1.5	1.22581	2.14286	1.82353	1.7
4365769	1.5	1.22581	2.14286	1.82353	1.8
4365770	1.625	1.25806	1.85714	1.94118	1.8
4365771	1.625	1.25806	2.14286	1.94118	1.8
4365772	1.625	1.25806	2.14286	1.94118	1.8
4365773	1.625	1.22581	2	1.94118	1.8
4365774	1.375	1.16129	1.85714	1.82353	1.8
4365775	1.375	1.16129	1.85714	1.82353	1.8
4365776	1.375	1.16129	1.85714	1.82353	1.8
4365777	1.375	1.16129	1.85714	1.82353	1.8
4365778	1.375	1.16129	1.85714	1.82353	1.8
4365779	1.375	1.16129	1.85714	1.82353	1.8
4365780	1.375	1.19355	1.85714	1.82353	1.8
4365781	1.375	1.19355	1.85714	1.82353	1.8
4365782	1.375	1.19355	1.71429	1.82353	1.8
4365783	1.375	1.19355	1.71429	1.88235	1.8
4365784	1.375	1.19355	1.71429	1.82353	1.8
4365785	1.375	1.16129	1.71429	1.82353	1.8
4365786	1.375	1.16129	1.71429	1.82353	1.8
4365787	1.375	1.16129	1.71429	1.82353	1.8
4365788	1.5	1.25806	1.71429	1.82353	1.8
4365789	1.5	1.22581	1.71429	1.82353	1.8
4365790	1.5	1.19355	1.71429	1.82353	1.8
4365791	1.5	1.19355	1.71429	1.82353	1.8
4365792	1.5	1.16129	1.71429	1.82353	1.8
4365793	1.625	1.19355	2	1.88235	1.8
4365794	1.625	1.19355	2	1.94118	1.8
4365795	1.625	1.19355	2	2	1.8
4365796	1.625	1.19355	2	2	1.8
4365797	1.625	1.19355	2	2	1.8
4365798	1.625	1.19355	2	2.05882	1.8
4365799	1.625	1.19355	2	2.05882	1.8
4365800	1.75	1.19355	1.85714	2	1.6
4365801	1.75	1.19355	1.71429	2	1.6
4365802	1.75	1.19355	1.71429	2	1.6
4365803	1.75	1.06452	1.71429	1.88235	1.5
4365804	1.75	1.16129	1.71429	2	1.7
4365805	1.75	1.16129	1.71429	1.88235	1.7
4365806	1.75	1.16129	1.71429	1.82353	1.7
4365807	1.75	1.16129	1.71429	1.76471	1.7
4365808	1.75	1.16129	1.71429	1.82353	1.7
4365809	1.75	1.22581	1.71429	1.88235	1.8
4365810	1.75	1.22581	1.71429	1.94118	1.8
4365811	1.75	1.22581	1.71429	1.94118	1.8
4365812	1.75	1.22581	1.71429	1.94118	1.8
4365813	1.75	1.22581	1.71429	1.94118	1.8
4365814	1.75	1.22581	1.71429	1.94118	1.8
4365815	1.75	1.22581	1.71429	1.94118	1.8
4365816	1.75	1.22581	1.71429	1.94118	1.8
4365817	1.75	1.22581	1.71429	1.94118	1.8
4365818	1.75	1.16129	1.71429	1.94118	1.8
4365819	1.75	1.22581	1.71429	1.94118	1.8
4365820	1.75	1.25806	1.71429	1.94118	1.8
4365821	1.75	1.25806	1.71429	1.94118	1.8
4365822	1.625	1.29032	1.57143	2.05882	1.8
4365823	1.625	1.29032	1.57143	2.05882	1.9
4365824	1.5	1.29032	1.57143	2.05882	1.9
4365825	1.5	1.29032	1.57143	2.05882	1.9
4365826	1.5	1.29032	1.57143	2.05882	2
4365827	1.5	1.29032	1.57143	2.05882	2
4365828	1.5	1.29032	1.57143	2.05882	2.1
4365829	1.5	1.32258	1.57143	2.05882	2.1
4365830	1.5	1.32258	1.57143	2.11765	2.1
4365831	1.5	1.32258	1.57143	2.17647	2.1
4365832	1.375	1.22581	1.42857	2.17647	2.1
4365833	1.25	1.22581	1.28571	2.11765	2
4365834	1.25	1.22581	1.28571	2.17647	2
4365835	1.125	1.22581	1.42857	2.17647	1.9
4365836	1.125	1.25806	1.42857	2.17647	1.9
4365837	1.125	1.25806	1.42857	2.17647	1.9
4365838	1.125	1.25806	1.42857	2.17647	1.9
4365839	1.125	1.29032	1.42857	2.17647	1.9
4365840	1.125	1.29032	1.42857	2.17647	2
4365841	1.25	1.29032	1.42857	2.23529	2
4365842	1.25	1.29032	1.42857	2.23529	2
4365843	1.25	1.25806	1.42857	2.17647	2
4365844	1.25	1.25806	1.42857	2.17647	2
4365845	1.25	1.25806	1.42857	2.17647	2
4365846	1.25	1.25806	1.42857	2.17647	2
4365847	1.25	1.25806	1.42857	2.17647	2
4365848	1.25	1.12903	1.28571	2.05882	2
4365849	1.25	1.12903	1.28571	2.05882	2
4365850	1.25	1.06452	1.28571	2.05882	1.9
4365851	1.25	1.06452	1.28571	2.05882	1.9
4365852	1.25	1.06452	1.28571	2.05882	1.8
4365853	1.25	1.06452	1.28571	2.05882	1.7
4365854	1.125	1.03226	1.14286	1.88235	1.7
4365855	1.125	1	1.14286	1.88235	1.7
4365856	1.125	1	1.14286	1.88235	1.7
4365857	1.125	1	1.14286	1.88235	1.7
4365858	1.125	1	1.14286	1.88235	1.6
4365859	1.125	1	1.14286	1.88235	1.6
4365860	1	0.967742	0.857143	1.82353	1.3
4365861	1	0.967742	0.857143	1.82353	1.2
4365862	1	0.935484	0.857143	1.88235	1.2
4365863	1	0.870968	0.857143	1.58824	1.2
4365864	1.25	0.903226	0.857143	1.58824	1.2
4365865	1.25	0.806452	0.714286	1.47059	1
4365866	1.25	0.806452	0.714286	1.52941	1
4365867	1.375	0.935484	0.857143	1.70588	1
4365868	1.375	0.935484	0.857143	1.70588	1
4365869	1.5	0.935484	0.857143	1.70588	1
4365870	1.375	0.903226	1	1.70588	0.9
4365871	1.375	0.903226	1	1.70588	1
4365872	1.25	0.967742	1	1.58824	1.1
4365873	1.25	0.967742	1	1.64706	1.1
4365874	1.25	0.967742	1	1.64706	1.1
4365875	1.25	0.967742	1	1.64706	1
4365876	1.25	0.967742	1	1.64706	1
4365877	1.25	0.967742	1	1.64706	1
4365878	1.25	0.967742	1	1.64706	1
4365879	1.25	0.967742	1	1.64706	1.1
4365880	1.25	0.967742	1	1.64706	1.1
4365881	1.375	0.967742	1	1.76471	1.2
4365882	1.5	0.967742	0.857143	1.82353	1.2
4365883	1.5	0.967742	0.714286	1.82353	1.2
4365884	1.5	0.967742	0.714286	1.82353	1.2
4365885	1.5	0.967742	0.714286	1.82353	1.2
4365886	1.5	0.967742	0.714286	1.82353	1.3
4365887	1.5	0.967742	0.714286	1.82353	1.3
4365888	1.5	0.967742	0.714286	1.82353	1.3
4365889	1.5	0.967742	0.714286	1.88235	1.4
4365890	1.5	0.935484	0.714286	1.82353	1.3
4365891	1.5	0.903226	0.714286	1.82353	1.3
4365892	1.375	0.903226	0.714286	1.88235	1.3
4365893	1.375	0.903226	0.714286	1.88235	1.3
4365894	1.375	0.903226	0.714286	1.88235	1.2
4365895	1.25	0.83871	0.714286	1.76471	1.2
4365896	1.25	0.83871	0.857143	1.70588	1.2
4365897	1.25	0.870968	0.857143	1.88235	1.3
4365898	1.25	0.870968	0.857143	1.88235	1.3
4365899	1.25	0.870968	0.857143	2.11765	1.4
4365900	1.25	0.870968	0.857143	2.11765	1.4
4365901	1.375	0.903226	0.857143	2.11765	1.4
4365902	1.375	0.903226	0.857143	2.11765	1.4
4365903	1.375	0.903226	0.857143	2.11765	1.3
4365904	1.375	0.903226	0.857143	2.11765	1.4
4365905	1.375	0.870968	0.857143	2.11765	1.4
4365906	1.375	0.870968	0.857143	2.11765	1.4
4365907	1.375	0.870968	0.857143	2.11765	1.4
4365908	1.5	0.870968	0.857143	2.05882	1.4
4365909	1.5	0.870968	0.857143	2.05882	1.4
4365910	1.5	0.870968	0.857143	2.05882	1.4
4365911	1.5	0.870968	0.857143	2.05882	1.4
4365912	1.5	0.870968	0.857143	2.05882	1.4
4365913	1.375	0.774194	0.857143	2.11765	1.4
4365914	1.375	0.774194	0.857143	2.11765	1.4
4365915	1.375	0.774194	0.857143	2.17647	1.4
4365916	1.375	0.774194	0.857143	2.17647	1.5
4365917	1.5	0.774194	0.857143	2.17647	1.7
4365918	1.375	0.806452	0.571429	2.17647	1.9
4365919	1.375	0.806452	0.571429	2.11765	1.9
4365920	1.375	0.806452	0.571429	2.05882	1.9
4365921	1.375	0.83871	0.571429	2.05882	1.9
4365922	1.375	0.83871	0.571429	2.05882	2
4365923	1.375	0.903226	0.571429	2	2
4365924	1.375	0.903226	0.571429	2	2
4365925	1.25	0.903226	0.571429	2	2
4365926	1.25	0.967742	0.571429	2	2
4365927	1.25	0.967742	0.571429	2	2
4365928	1.25	0.967742	0.571429	2	2
4365929	1.25	0.870968	0.571429	1.88235	1.8
4365930	1.25	0.83871	0.571429	1.94118	1.8
4365931	1.25	0.83871	0.571429	1.94118	1.8
4365932	1.25	0.83871	0.571429	1.94118	1.8
4365933	1.25	0.83871	0.571429	1.88235	1.8
4365934	1.25	0.774194	0.571429	1.82353	1.7
4365935	1.25	0.806452	0.571429	1.76471	1.7
4365936	1.25	0.806452	0.571429	1.76471	1.7
4365937	1.25	0.806452	0.571429	1.76471	1.7
4365938	1.25	0.870968	0.571429	1.82353	1.7
4365939	1.25	0.870968	0.571429	1.82353	1.7
4365940	1.375	0.903226	0.714286	1.88235	1.9
4365941	1.375	0.903226	0.714286	2	1.9
4365942	1.375	0.903226	0.714286	1.94118	1.9
4365943	1.375	0.935484	0.714286	1.94118	1.9
4365944	1.375	0.870968	0.714286	2	1.9
4365945	1.375	0.83871	0.714286	2	1.8
4365946	1.375	0.870968	0.714286	2.05882	1.8
4365947	1.375	0.83871	0.714286	1.94118	1.8
4365948	1.375	0.83871	0.714286	2	1.8
4365949	1.375	0.83871	0.714286	2	1.8
4365950	1.375	0.83871	0.714286	2	1.8
4365951	1.375	0.83871	0.714286	2	1.7
4365952	1.375	0.83871	0.714286	2	1.7
4365953	1.375	0.870968	0.714286	2	1.6
4365954	1.375	0.83871	0.714286	2	1.6
4365955	1.375	0.903226	0.714286	1.94118	1.6
4365956	1.375	0.935484	0.714286	2.05882	1.6
4365957	1.375	0.935484	0.714286	2.05882	1.6
4365958	1.375	0.935484	0.714286	2	1.6
4365959	1.375	0.935484	0.714286	1.94118	1.6
4365960	1.375	0.935484	0.571429	1.94118	1.6
4365961	1.375	0.903226	0.571429	2.05882	1.6
4365962	1.375	0.903226	0.571429	1.94118	1.6
4365963	1.5	0.903226	0.571429	2.05882	1.6
4365964	1.5	0.870968	0.571429	2.05882	1.6
4365965	1.5	0.870968	0.571429	2.05882	1.5
4365966	1.375	0.870968	0.571429	2.05882	1.5
4365967	1.375	0.870968	0.571429	2.05882	1.5
4365968	1.375	0.870968	0.571429	2.05882	1.5
4365969	1.375	0.870968	0.571429	2.05882	1.5
4365970	1.375	0.870968	0.571429	2.05882	1.5
4365971	1.375	0.903226	0.714286	2.11765	1.5
4365972	1.375	0.903226	0.714286	2.17647	1.5
4365973	1.375	0.903226	0.714286	2.17647	1.5
4365974	1.5	0.903226	0.714286	2.17647	1.6
4365975	1.5	0.903226	0.714286	2.17647	1.6
4365976	1.5	0.903226	0.714286	2.11765	1.5
4365977	1.5	0.903226	0.714286	2.17647	1.6
4365978	1.5	0.903226	0.714286	2.11765	1.6
4365979	1.5	0.903226	0.714286	2.11765	1.6
4365980	1.5	0.903226	0.714286	2.11765	1.6
4365981	1.5	0.967742	0.714286	2.23529	1.6
4365982	1.5	0.967742	0.714286	2.29412	1.6
4365983	1.5	1	0.857143	2.29412	1.6
4365984	1.625	1	0.857143	2.29412	1.6
4365985	1.625	1	0.857143	2.29412	1.6
4365986	1.625	1	0.857143	2.29412	1.6
4365987	1.625	0.967742	0.857143	2.23529	1.6
4365988	1.625	1	0.857143	2.29412	1.8
4365989	1.375	1	0.857143	2.35294	1.8
4365990	1.375	1	0.857143	2.35294	1.8
4365991	1.375	1	1	2.35294	1.8
4365992	1.25	0.870968	0.857143	2.17647	1.8
4365993	1.25	0.935484	0.857143	2.17647	1.8
4365994	1.25	0.935484	0.857143	2.17647	1.8
4365995	1.25	0.935484	0.714286	2.17647	1.8
4365996	1.25	0.935484	0.857143	2.23529	1.8
4365997	1.25	0.870968	0.857143	2.23529	1.7
4365998	1.25	0.870968	0.857143	2.23529	1.7
[truncated: 13,002 more rows]

## Sheet: fig_2c
MIC_ 1	MIC_ 2	MIC_ 3	MIC_ 4	MIC_ 5	MIC_ 6	MIC_ 7	MIC_ 8	MIC_ 9	MIC_10	ampC_COV_ 1	ampC_COV_ 2	ampC_COV_ 3	ampC_COV_ 4	ampC_COV_ 5	ampC_COV_ 6	ampC_COV_ 7	ampC_COV_ 8	ampC_COV_ 9	ampC_COV_10	color_ 1	color_ 2	color_ 3	color_ 4	color_ 5	color_ 6	color_ 7	color_ 8	color_ 9	color_10	MRK1	MRK2	MRK3	MRK4	MRK5	MRK6	MRK7	MRK8	MRK9	MRK10
4.00752	103.115	402.249	642.502	113.163	26.655	28.014	7.3844	49.0552	569.531	1.82245	1.59631	2.17627	51.62	1.02443	0.929516	1.23991	1.38296	1.06271	1.23355	Grey	Grey	Grey	Grey	Pink	Grey	Grey	Grey	Pink	Pink	o	>	s	^	p	v	*	<	d	h
19.4342	109.107	0	735.285	256.226	22.9491	0	60.3268	32.0016	0	2.25262	2.75478	0	77.4237	1.4098	0.984524	0	1.97619	1.03296	0	Grey	Grey		Grey	Pink	Grey		Grey	Pink		o	>		^	p	v		<	d
3.77134	143.316	0	665.129	0	0	0	13.4787	49.2711	0	2.15732	3.26639	0	45.4874	0	0	0	2.35938	0.961799	0	Grey	Grey		Grey				Grey	Pink		o	>		^				<	d
3.71595	419.903	0	816.472	0	0	0	21.2486	113.552	0	1.78136	11.8516	0	45.925	0	0	0	0.888203	1.90525	0	Grey	Grey		Grey				Grey	Pink		o	>		^				<	d
20.1727	105.486	0	747.278	0	0	0	19.6157	75.2467	0	1.97358	3.3305	0	66.6896	0	0	0	2.39178	2.69082	0	Grey	Grey		Grey				Grey	Pink		o	>		^				<	d
153.913	141.287	0	55.2922	0	0	0	14.5638	355.182	0	2.47568	3.19282	0	0.995862	0	0	0	2.04531	1.01007	0	Grey	Grey		Grey				Grey	Pink		o	>		^				<	d
4.36526	449.179	0	92.5439	0	0	0	12.6568	104.202	0	1.8802	10.4866	0	2.16251	0	0	0	1.96794	2.02231	0	Grey	Grey		Grey				Grey	Pink		o	>		^				<	d
3.69332	7.39938	0	334.908	0	0	0	7.35933	557.475	0	1.8231	1.05152	0	12.9856	0	0	0	2.39943	2.18138	0	Grey	Grey		Grey				Grey	Pink		o	>		^				<	d
17.2456	537.849	0	336.793	0	0	0	4.09788	361.377	0	2.80299	11.6811	0	13.4707	0	0	0	1.11172	1.0401	0	Grey	Grey		Grey				Grey	Pink		o	>		^				<	d
197.139	895.87	0	434.135	0	0	0	7.42356	114.208	0	2.52366	24.8621	0	15.3901	0	0	0	2.07253	3.3602	0	Grey	Grey		Grey				Grey	Pink		o	>		^				<	d
292.875	59.827	0	717.646	0	0	0	20.4029	542.222	0	3.01279	1.2977	0	65.6843	0	0	0	1.1721	1.89938	0	Grey	Grey		Grey				Grey	Pink		o	>		^				<	d
3.76933	9.68	0	811.652	0	0	0	14.3665	0	0	1.77529	1.16548	0	81.9344	0	0	0	3.1874	0	0	Grey	Grey		Grey				Grey			o	>		^				<
3.45793	146.486	0	685.556	0	0	0	1.82527	0	0	1.03874	1.71218	0	38.4518	0	0	0	1.02532	0	0	Grey	Grey		Grey				Grey			o	>		^				<
300.726	234.372	0	833.543	0	0	0	7.3124	0	0	2.18947	3.55476	0	76.465	0	0	0	1.42043	0	0	Grey	Grey		Grey				Grey			o	>		^				<
296.244	24.0024	0	50.5493	0	0	0	0	0	0	3.47261	2.17164	0	0.914955	0	0	0	0	0	0	Grey	Grey		Grey							o	>		^
3.40906	151.454	0	53.2296	0	0	0	0	0	0	1.19381	2.17297	0	1.31236	0	0	0	0	0	0	Grey	Grey		Grey							o	>		^
6.09885	298.424	0	417.401	0	0	0	0	0	0	1.75349	3.06841	0	14.6092	0	0	0	0	0	0	Grey	Grey		Grey							o	>		^
299.102	28.907	0	45.5824	0	0	0	0	0	0	2.45684	2.86433	0	2.11306	0	0	0	0	0	0	Grey	Grey		Grey							o	>		^
199.32	55.773	0	355.008	0	0	0	0	0	0	2.68334	4.81687	0	22.0507	0	0	0	0	0	0	Grey	Grey		Grey							o	>		^
3.71016	22.8467	0	0	0	0	0	0	0	0	0.92518	2.01547	0	0	0	0	0	0	0	0	Grey	Grey									o	>
295.292	7.32013	0	0	0	0	0	0	0	0	3.06533	1.00194	0	0	0	0	0	0	0	0	Grey	Grey									o	>
11.467	203.588	0	0	0	0	0	0	0	0	1.87042	12.9086	0	0	0	0	0	0	0	0	Grey	Grey									o	>
13.8963	7.27146	0	0	0	0	0	0	0	0	1.19217	0.962234	0	0	0	0	0	0	0	0	Grey	Grey									o	>
275.507	20.493	0	0	0	0	0	0	0	0	2.67634	3.32772	0	0	0	0	0	0	0	0	Grey	Grey									o	>
300.346	290.776	0	0	0	0	0	0	0	0	2.94516	40.2212	0	0	0	0	0	0	0	0	Grey	Grey									o	>
300.46	459.589	0	0	0	0	0	0	0	0	3.25497	3.43766	0	0	0	0	0	0	0	0	Grey	Grey									o	>
3.78639	125.767	0	0	0	0	0	0	0	0	1.55094	2.37103	0	0	0	0	0	0	0	0	Grey	Grey									o	>
35.0417	142.184	0	0	0	0	0	0	0	0	4.2287	2.96248	0	0	0	0	0	0	0	0	Grey	Grey									o	>
299.393	529.17	0	0	0	0	0	0	0	0	2.94599	9.37903	0	0	0	0	0	0	0	0	Grey	Grey									o	>
210.051	146.279	0	0	0	0	0	0	0	0	2.69234	2.67969	0	0	0	0	0	0	0	0	Grey	Grey									o	>
3.08196	188.556	0	0	0	0	0	0	0	0	1.08872	3.53489	0	0	0	0	0	0	0	0	Grey	Grey									o	>
3.51498	154.678	0	0	0	0	0	0	0	0	1.08951	2.22591	0	0	0	0	0	0	0	0	Grey	Grey									o	>
10.1628	733.142	0	0	0	0	0	0	0	0	0.736503	19.8117	0	0	0	0	0	0	0	0	Grey	Grey									o	>
298.762	300.072	0	0	0	0	0	0	0	0	2.38355	2.59074	0	0	0	0	0	0	0	0	Grey	Grey									o	>
3.8136	295.285	0	0	0	0	0	0	0	0	2.24925	3.84729	0	0	0	0	0	0	0	0	Grey	Grey									o	>
20.2842	290.065	0	0	0	0	0	0	0	0	1.96997	2.32142	0	0	0	0	0	0	0	0	Grey	Grey									o	>
10.697	20.634	0	0	0	0	0	0	0	0	1.11851	2.06362	0	0	0	0	0	0	0	0	Grey	Grey									o	>
3.64325	147.436	0	0	0	0	0	0	0	0	1.79957	1.87254	0	0	0	0	0	0	0	0	Grey	Grey									o	>
4.86984	284.357	0	0	0	0	0	0	0	0	1.03801	2.79397	0	0	0	0	0	0	0	0	Grey	Grey									o	>
5.53637	173.812	0	0	0	0	0	0	0	0	1.02571	3.48752	0	0	0	0	0	0	0	0	Grey	Grey									o	>
20.541	14.4131	0	0	0	0	0	0	0	0	1.83105	0.936369	0	0	0	0	0	0	0	0	Grey	Grey									o	>
3.91561	244.018	0	0	0	0	0	0	0	0	0.923274	2.72567	0	0	0	0	0	0	0	0	Grey	Grey									o	>
31.4385	7.4072	0	0	0	0	0	0	0	0	2.8291	1.09245	0	0	0	0	0	0	0	0	Grey	Grey									o	>
288.672	39.1318	0	0	0	0	0	0	0	0	3.34213	5.39697	0	0	0	0	0	0	0	0	Grey	Grey									o	>
3.75903	243.242	0	0	0	0	0	0	0	0	2.0601	3.60744	0	0	0	0	0	0	0	0	Grey	Grey									o	>
3.33362	285.7	0	0	0	0	0	0	0	0	1.02154	3.64716	0	0	0	0	0	0	0	0	Grey	Grey									o	>
195.759	20.7594	0	0	0	0	0	0	0	0	3.1274	1.79383	0	0	0	0	0	0	0	0	Grey	Grey									o	>
3.47772	28.7386	0	0	0	0	0	0	0	0	1.26924	3.22526	0	0	0	0	0	0	0	0	Grey	Grey									o	>
79.6438	20.7371	0	0	0	0	0	0	0	0	1.23286	2.0471	0	0	0	0	0	0	0	0	Grey	Grey									o	>
3.87265	71.2025	0	0	0	0	0	0	0	0	0.901339	7.08044	0	0	0	0	0	0	0	0	Grey	Grey									o	>
3.72498	288.713	0	0	0	0	0	0	0	0	1.05655	2.27091	0	0	0	0	0	0	0	0	Grey	Grey									o	>
20.3664	20.2502	0	0	0	0	0	0	0	0	2.08559	2.37719	0	0	0	0	0	0	0	0	Grey	Grey									o	>
291.109	85.5507	0	0	0	0	0	0	0	0	2.8141	9.29605	0	0	0	0	0	0	0	0	Grey	Grey									o	>
3.78868	287.546	0	0	0	0	0	0	0	0	1.12979	2.61209	0	0	0	0	0	0	0	0	Grey	Grey									o	>
34.157	9.96259	0	0	0	0	0	0	0	0	4.83688	1.03819	0	0	0	0	0	0	0	0	Grey	Pink									o	>
287.357	47.1367	0	0	0	0	0	0	0	0	2.33564	1.34963	0	0	0	0	0	0	0	0	Grey	Pink									o	>
199.697	113.128	0	0	0	0	0	0	0	0	1.29938	17.7937	0	0	0	0	0	0	0	0	Grey	Pink									o	>
2.00216	568.511	0	0	0	0	0	0	0	0	1.10518	47.1911	0	0	0	0	0	0	0	0	Pink	Pink									o	>
1.95611	109.738	0	0	0	0	0	0	0	0	1.09731	5.2535	0	0	0	0	0	0	0	0	Pink	Pink									o	>
1.96962	373.771	0	0	0	0	0	0	0	0	0.949228	27.8571	0	0	0	0	0	0	0	0	Pink	Pink									o	>
2.86902	104.844	0	0	0	0	0	0	0	0	1.13359	16.0492	0	0	0	0	0	0	0	0	Pink	Pink									o	>
21.192	570.401	0	0	0	0	0	0	0	0	1.01881	41.8723	0	0	0	0	0	0	0	0	Pink	Pink									o	>
33.1	111.407	0	0	0	0	0	0	0	0	1.02295	27.915	0	0	0	0	0	0	0	0	Pink	Pink									o	>
21.2248	203.535	0	0	0	0	0	0	0	0	0.954877	14.6918	0	0	0	0	0	0	0	0	Pink	Pink									o	>
14.7891	840.969	0	0	0	0	0	0	0	0	0.940244	55.355	0	0	0	0	0	0	0	0	Pink	Pink									o	>
22.5685	1954.17	0	0	0	0	0	0	0	0	1.03224	73.894	0	0	0	0	0	0	0	0	Pink	Pink									o	>
113.602	2932.37	0	0	0	0	0	0	0	0	1.07206	127.421	0	0	0	0	0	0	0	0	Pink	Pink									o	>
111.84	2927.71	0	0	0	0	0	0	0	0	1.07311	90.8468	0	0	0	0	0	0	0	0	Pink	Pink									o	>
3.66006	2919.83	0	0	0	0	0	0	0	0	1.17355	110.189	0	0	0	0	0	0	0	0	Pink	Pink									o	>
2.9813	4214.58	0	0	0	0	0	0	0	0	1.09122	102.504	0	0	0	0	0	0	0	0	Pink	Pink									o	>
4.95622	364.697	0	0	0	0	0	0	0	0	1.08439	26.2071	0	0	0	0	0	0	0	0	Pink	Pink									o	>
6.50708	219.705	0	0	0	0	0	0	0	0	1.0295	19.5184	0	0	0	0	0	0	0	0	Pink	Pink									o	>
8.67469	14.9671	0	0	0	0	0	0	0	0	0.983207	1.07334	0	0	0	0	0	0	0	0	Pink	Pink									o	>
6.50423	2918.22	0	0	0	0	0	0	0	0	1.20657	52.5793	0	0	0	0	0	0	0	0	Pink	Pink									o	>
8.99625	1292.73	0	0	0	0	0	0	0	0	1.26763	93.7315	0	0	0	0	0	0	0	0	Pink	Pink									o	>
22.7999	524.545	0	0	0	0	0	0	0	0	1.31277	28.1283	0	0	0	0	0	0	0	0	Pink	Pink									o	>
158.235	345.194	0	0	0	0	0	0	0	0	1.12704	25.7267	0	0	0	0	0	0	0	0	Pink	Pink									o	>
158.738	830.578	0	0	0	0	0	0	0	0	1.09276	31.6195	0	0	0	0	0	0	0	0	Pink	Pink									o	>
43.7642	10.1165	0	0	0	0	0	0	0	0	1.2405	1.0608	0	0	0	0	0	0	0	0	Pink	Pink									o	>
0	49.0353	0	0	0	0	0	0	0	0	0	0.968645	0	0	0	0	0	0	0	0		Pink										>
0	382.009	0	0	0	0	0	0	0	0	0	37.9973	0	0	0	0	0	0	0	0		Pink										>
0	928.009	0	0	0	0	0	0	0	0	0	45.4013	0	0	0	0	0	0	0	0		Pink										>
0	855.938	0	0	0	0	0	0	0	0	0	31.5845	0	0	0	0	0	0	0	0		Pink										>
0	504.452	0	0	0	0	0	0	0	0	0	89.144	0	0	0	0	0	0	0	0		Pink										>
0	384.517	0	0	0	0	0	0	0	0	0	40.6017	0	0	0	0	0	0	0	0		Pink										>
0	382.292	0	0	0	0	0	0	0	0	0	49.2681	0	0	0	0	0	0	0	0		Pink										>
0	383.373	0	0	0	0	0	0	0	0	0	44.7631	0	0	0	0	0	0	0	0		Pink										>
0	575.223	0	0	0	0	0	0	0	0	0	65.6982	0	0	0	0	0	0	0	0		Pink										>
0	383.723	0	0	0	0	0	0	0	0	0	44.0932	0	0	0	0	0	0	0	0		Pink										>
0	545.049	0	0	0	0	0	0	0	0	0	52.2026	0	0	0	0	0	0	0	0		Pink										>
0	2896.48	0	0	0	0	0	0	0	0	0	75.2111	0	0	0	0	0	0	0	0		Pink										>
0	567.732	0	0	0	0	0	0	0	0	0	26.1908	0	0	0	0	0	0	0	0		Pink										>
0	43.5355	0	0	0	0	0	0	0	0	0	1.00339	0	0	0	0	0	0	0	0		Pink										>
0	149.435	0	0	0	0	0	0	0	0	0	5.71612	0	0	0	0	0	0	0	0		Pink										>
0	10.1041	0	0	0	0	0	0	0	0	0	1.23523	0	0	0	0	0	0	0	0		Pink										>
0	377.592	0	0	0	0	0	0	0	0	0	39.8198	0	0	0	0	0	0	0	0		Pink										>
0	560.677	0	0	0	0	0	0	0	0	0	62.9869	0	0	0	0	0	0	0	0		Pink										>
0	371.511	0	0	0	0	0	0	0	0	0	48.6168	0	0	0	0	0	0	0	0		Pink										>
0	383.856	0	0	0	0	0	0	0	0	0	33.6371	0	0	0	0	0	0	0	0		Pink										>
0	1037.47	0	0	0	0	0	0	0	0	0	63.4469	0	0	0	0	0	0	0	0		Pink										>
0	2899.63	0	0	0	0	0	0	0	0	0	78.679	0	0	0	0	0	0	0	0		Pink										>
0	1930.73	0	0	0	0	0	0	0	0	0	109.974	0	0	0	0	0	0	0	0		Pink										>
0	1931.68	0	0	0	0	0	0	0	0	0	163.572	0	0	0	0	0	0	0	0		Pink										>
0	1292.75	0	0	0	0	0	0	0	0	0	65.0548	0	0	0	0	0	0	0	0		Pink										>
0	818.489	0	0	0	0	0	0	0	0	0	47.5353	0	0	0	0	0	0	0	0		Pink										>
0	1295.43	0	0	0	0	0	0	0	0	0	140.407	0	0	0	0	0	0	0	0		Pink										>
0	6.61208	0	0	0	0	0	0	0	0	0	1.04709	0	0	0	0	0	0	0	0		Pink										>

## Sheet: fig_2d
-0.250625	0.486919	0.263134	0.15819	-0.227522	0.5854	0.0774286	0.118531	0.193118	-0.166805	0.128955	0.1988	0.135092	0.419059	-0.0232378	0.184524	-0.277507	0.0384018	0.234116	0.187186	0.191908	0.383964	0.119947	-0.0131985	0.223746	0.55437	0.162794	0.0140128	0.597716	0.10113	0.145956	-0.107509	0.241521	0.1251	-0.553189	0.191429	0.456366	0.0273231	-0.0147387	0.572334	0.439603	-0.223605	0.0851724	0.0574608	0.250508	-0.0289268	0.0277278	0.0115366	0.11053	0.0262837
0.186878	0.377195	-0.194227	0.36107	0.0966434	0.224966	0.18609	0.121363	0.0662155	0.247531	0.189762	0.0388258	0.257636	0.0229316	-0.00311029	-0.086193	0.526277	0.0826443	0.294508	0.191179	0.261551	0.127772	0.139729	-0.00908624	0.0310346	0.330506	0.0248771	-0.137982	0.326732	0.227189	0.215277	0.167999	0.183733	0.0750341	-0.00374968	0.21549	0.079162	0.00983966	0.0734845	-0.0779441	0.139222	-0.080796	0.106672	0.159182	0.318767	0.0784213	0.00902582	0.255904	0.182653	0.114818
-0.0117857	0.215154	-0.0732207	-0.305682	-0.169708	0.155333	0.045775	-0.18729	-0.0541083	-0.0580089	0.00710004	-0.169615	0.195778	-0.14953	-0.0912225	-0.145971	-0.263068	-0.0800318	0.052198	0.238058	-0.165367	0.0365021	-0.157793	-0.394835	-0.074812	0.24028	-0.440508	-0.270959	0.153604	-0.0982962	0.201386	-0.111767	-0.0387936	-0.443916	-0.382206	0.00588294	0.149056	-0.0289734	-0.0808011	-0.288457	-0.0180806	-0.284591	-0.159546	0.0768823	0.258378	-0.21507	-0.295663	-0.086708	0.101369	-0.129036
-0.61481	0.280437	-1.05987	-0.180273	-0.555911	-0.151734	-0.199594	-0.507929	-0.219879	-0.296454	-0.211594	-0.724951	-0.0323267	-0.203989	-0.255904	-0.449443	-0.421612	-0.551959	0.234027	-0.183745	-0.120723	0.0227754	-0.276482	-0.927369	-0.342041	0.517668	-0.578344	-0.32451	0.0625458	-0.56641	-0.0104091	-0.395786	-0.149813	-0.923497	-0.656349	-0.0852628	-0.00933941	-0.0326985	-0.271613	-0.107823	-0.306597	-0.484822	-0.518527	-0.0648717	0.0760302	-0.582033	-0.579025	-0.386443	-0.284275	-0.211737
0.00578035	0.262364	0.111573	-0.0542952	-0.290945	-0.141512	-0.10117	-0.125897	-0.180418	-0.324939	-0.0551525	-0.116663	0.118401	-0.11543	-0.0571143	-0.317255	-0.0263783	-0.210081	0.0125513	0.00757818	0.0824804	-0.0353751	-0.136187	-0.17794	-0.136595	0.151696	-0.424987	-0.200119	0.144386	-0.250709	0.123883	-0.306103	0.0127557	-0.268344	-0.259753	0.0698292	-0.144563	-0.078088	-0.168212	-0.11652	-0.0905357	-0.286086	-0.331385	-0.00223502	0.0882104	-0.185893	-0.413531	-0.154087	-0.0937882	-0.127274
-0.108867	0.252439	-0.0930468	0.501287	0.240112	0.066219	0.552529	0.469199	0.253449	0.377312	0.384519	0.362416	0.49653	0.584652	0.0433719	0.162363	0.265069	0.0143799	0.64548	0.614326	0.742361	0.473579	0.388149	0.202933	0.614485	0.1877	0.110233	0.279878	0.693701	0.444959	0.425604	0.494247	0.37965	0.614349	-0.495765	0.591657	0.366224	0.229688	0.0603244	0.486023	0.142287	0.383366	0.188014	0.27115	0.111063	0.397637	-0.112899	0.195392	0.377405	0.0738394
0.238007	0.12217	0.000275623	0.297393	0.0924942	0.331553	-0.121755	-0.152496	-0.0119736	0.399672	0.25619	0.329488	0.302445	0.306719	0.420771	0.0634388	-0.213408	-0.167622	0.283088	0.0198222	0.645018	0.0047772	0.211517	0.123748	0.212088	0.372103	0.388173	0.276976	0.258778	0.0243816	0.197644	-0.1405	0.243948	0.476486	0.601133	0.59286	0.228711	0.245591	-0.203068	0.00673793	0.0532419	0.227088	0.143138	0.304049	0.343806	0.354446	0.00124839	0.262689	0.294166	0.156634
0.311329	0.608962	0.261146	0.389968	0.418312	0.256337	0.437026	0.302805	0.2379	0.395286	0.434443	0.325653	0.513098	0.276353	0.354747	0.298376	0.415857	0.109279	0.617843	0.261323	0.398989	0.47606	0.350444	0.0555127	0.115154	0.344419	0.160967	-0.0635128	0.636834	0.60244	0.350556	0.501881	0.484305	0.340378	0.290945	0.774643	0.191375	0.335422	0.397059	0.290944	0.235385	0.203224	0.313653	0.215997	0.389052	0.242256	0.201848	0.384721	0.427265	0.221131
-0.0623739	0.228921	-0.563883	0.279674	0.197035	0.25721	0.141105	0.111601	0.214644	0.185711	0.00221356	-0.0317296	0.314037	0.0491102	0.150312	0.141287	0.256291	-0.0453464	0.565605	0.236927	0.340803	0.365488	0.00263887	-0.0414411	0.0312342	0.312264	0.0116472	0.255171	0.408272	0.194385	0.295069	0.165271	0.150029	0.0721184	-0.0987755	0.280064	0.215874	0.224579	0.33695	0.125185	0.308642	0.0803689	0.042077	0.232558	0.267741	0.101055	0.0413118	-0.0971839	0.256231	0.175263
-0.258158	0.199506	0.109794	0.0824273	0.1004	0.0815285	-0.0566192	-0.192727	-0.118593	-0.182431	-0.0581596	0.0247977	0.195745	-0.0554808	0.170238	-0.138977	0.16899	-0.274884	0.421482	0.198247	-0.141593	0.174975	-0.098241	-0.345915	0.0648357	0.261594	-0.188573	-0.217779	-0.00932851	-0.063852	0.240424	0.166395	-0.095701	-0.130917	-0.501464	0.376821	0.0373314	0.049863	-0.0885526	0.0601944	-0.0605259	0.175971	-0.101632	0.182351	-0.126225	-0.0430254	-0.0294964	0.024218	-0.1625	0.106107
-0.0491856	0.249306	0.0747094	0.116556	0.00799583	0.172857	0.0884659	-0.0626605	0.00665738	0.0528543	0.0200603	-0.0809269	0.276657	0.0836755	-0.0812799	-0.0347761	0.179269	-0.164598	0.295135	0.216886	0.143703	0.152435	-0.149458	-0.01907	0.013072	0.309593	-0.156553	0.0190613	0.202001	-0.0127417	0.219931	-0.112993	0.000613291	-0.154476	0.0911371	0.306986	-0.00938244	0.0400723	0.114668	0.167161	0.179719	-0.0449471	-0.153729	0.085591	0.19692	-0.00990961	-0.0721464	-0.109346	0.130278	-0.0207478
0.821729	-0.0120914	0.570253	0.95139	0.88915	0.230597	0.438053	0.775472	0.411551	0.709069	0.61551	0.869018	0.417594	0.639935	0.760671	0.850176	0.536386	0.613198	0.352278	0.435724	0.448446	0.652658	0.861988	0.712077	0.612886	-0.0674624	0.687828	0.315999	0.692177	0.590692	0.577776	0.494997	0.637872	0.932219	1.19837	0.989859	0.47107	0.399472	0.494268	0.274995	0.153862	0.695453	0.496372	0.522828	0.773326	0.715411	0.76814	0.486202	0.884088	0.485883
-0.214749	0.145549	0.32304	-0.1748	-0.0825777	-0.0808222	-0.0253774	0.079312	-0.127176	-0.0193308	-0.116846	-0.0102439	0.0233233	0.146732	-0.102685	-0.0833008	0.0315162	0.00505573	0.487442	0.0407706	0.0440967	0.364389	0.0707117	-0.0822463	-0.0329164	0.0390794	0.0186121	0.018042	0.0107672	0.044184	0.187177	-0.183934	-0.0198022	0.0400692	-0.166902	0.22927	-0.0160427	0.165997	-0.300568	0.0600528	-0.136131	-0.144541	-0.252619	0.276838	0.0693919	0.172048	-0.00134332	-0.162352	-0.0913063	-0.0174935
-0.412917	0.0877583	-0.0905205	-0.327407	-0.205304	0.0667436	-0.0726615	-0.194979	-0.16732	-0.155538	-0.018505	-0.169426	0.0630484	-0.197188	-0.125503	-0.136941	-0.087926	-0.193804	0.153942	-0.0257963	-0.275219	0.0323727	-0.149278	-0.345287	-0.121108	0.166817	-0.293542	-0.502526	0.0466501	-0.194114	0.0173073	-0.123763	-0.175525	-0.294207	-0.523762	0.175299	-0.124019	-0.150314	-0.255841	-0.0270093	-0.00947869	-0.278183	-0.130178	-0.143942	-0.0288849	-0.149944	-0.205836	-0.13878	-0.12395	-0.153165
0.249176	0.0737156	0.00480809	-0.186639	-0.0972558	0.098206	-0.0512634	0.0477732	-0.104897	-0.0249927	-0.151811	0.0393023	0.0131905	0.0462454	-0.0399637	0.0763651	0.164446	-0.101114	0.227033	-0.0675015	0.199859	0.203844	0.012401	-0.140532	-0.0933944	0.209529	-0.176311	0.137135	-0.183127	-0.085071	0.123287	-0.0829825	-0.0179036	0.0122183	-0.333942	0.171382	0.0448513	-0.0397496	-0.104672	0.127063	-0.106647	-0.0955235	-0.182279	0.0123137	-0.0425764	-0.226617	0.0932197	-0.0359102	0.00663596	-0.184229
0.00332407	-0.115941	-0.200941	-0.0186194	0.0667421	-0.136628	-0.0690607	0.110898	0.0290461	0.250449	0.0668457	0.288556	0.0590944	0.118705	-0.223165	-0.143292	-0.112973	0.0538937	0.192814	-0.134575	0.0961059	0.122972	-0.0259396	-0.294262	-0.122301	0.0193343	-0.0682483	-0.291576	-0.0074311	-0.336899	-0.0087635	-0.0624239	-0.0632631	-0.107432	-0.175972	0.336158	-0.180038	-0.0439006	-0.351092	-0.343579	-0.012781	-0.242463	-0.203538	0.0652002	0.264708	-0.19038	-0.418408	-0.0109005	0.0475749	-0.11056
-0.489386	-0.00390125	-0.302303	0.0551583	0.193215	0.226114	0.0727925	0.0993818	0.073408	0.0492517	0.0896228	0.022976	0.205796	0.204911	-0.309788	0.158838	0.0150863	-0.101369	0.391517	0.159144	0.39623	0.111273	0.078429	-0.127345	-0.121957	0.119358	0.0143658	0.0933993	0.0804578	0.101562	0.132994	-0.141004	0.0578193	-0.155273	-0.105421	0.358138	0.222004	0.28804	0.0525478	0.124019	-0.00100479	-0.0898087	-0.064205	0.198456	-0.0203804	0.137882	-0.162969	0.0757364	0.0916913	0.0741567
0.0627648	0.104591	0.158962	0.129331	0.105235	0.18691	0.00655002	-0.0310595	-0.394784	0.0630906	0.438535	-0.0674355	-0.0337431	0.183783	0.0944257	0.189101	0.171493	0.139905	0.227857	-0.649905	0.0552014	-0.0936999	0.200068	0.25302	-0.124246	0.505091	-0.182651	0.257205	0.117361	0.118503	0.0652876	-0.17652	0.317897	-0.110443	0.44178	0.399452	-0.173008	0.394001	-0.0492569	-0.349405	-0.335026	-0.442406	-0.0403458	0.172402	-0.443807	0.238965	-0.149366	-0.0998923	0.0972758	0.10928
0.018132	0.100785	0.152759	0.00538552	0.0627533	0.23035	0.110888	0.122492	-0.124623	-0.109103	0.109475	-0.0366088	0.180148	0.163368	0.210953	0.0284332	-0.129586	-0.00441214	0.322055	0.181199	0.0782428	0.0517829	-0.0416697	-0.0939432	0.0986734	0.146404	0.080601	0.324506	0.24395	0.0703204	0.324942	0.0113395	0.0118638	-0.00169925	-0.0990728	0.126464	0.171701	-0.0373724	-0.142501	-0.00116374	0.135773	-0.00615065	-0.23145	0.0905131	0.0489716	-0.102485	0.0889072	0.143896	0.0407727	0.0511152
0.132171	0.267369	0.408031	0.089437	0.182158	0.211703	0.14957	0.181995	0.0554494	0.236432	0.0490555	0.0985665	0.185246	0.279426	0.133499	0.0810301	0.242195	0.0684295	0.165701	0.341784	0.139895	0.107507	0.226569	-0.00939321	-0.147278	0.264947	0.212827	0.189464	0.2805	0.118558	0.23141	0.115387	0.177486	-0.00705194	-0.061197	0.441979	0.104527	0.108817	0.145571	0.0380452	0.210697	0.0331327	-0.0109621	0.258755	0.203959	0.131435	0.192929	0.0557357	0.248468	0.0398381
0.442936	-0.0148261	0.474309	0.364627	0.0398052	0.012792	0.0214128	0.241878	-0.135877	-0.00964948	-0.179355	0.145419	-0.127319	-0.613547	0.0913171	-0.276342	0.525925	-0.463306	0.719892	0.110621	-0.163568	-0.024903	-0.121895	-0.631682	-0.161566	-0.00384169	0.0532263	-0.962061	-0.170398	-0.124087	0.0292829	0.153468	-0.0513647	0.139782	-0.597512	-0.258749	-0.662885	-0.636069	-0.563628	-0.360881	0.210405	-0.18657	-0.104348	-0.254888	0.071904	-0.160461	0.0878377	-0.0182885	0.266776	0.168869
0.130787	-0.3759	0.427154	0.0213257	-0.374236	-0.257906	-0.394206	-0.330965	-0.496863	-0.13632	-0.306052	0.124758	-0.298865	-0.288117	0.0159529	-0.237864	-0.072246	-0.255631	-0.128377	-0.19596	-0.657843	-0.158727	-0.369577	-0.0706211	-0.545207	-0.281031	-0.320653	-0.0693991	-0.118421	-0.320825	-0.39845	-0.370062	-0.526598	-0.0327954	0.148054	0.0739564	-0.195659	-0.0780153	-0.216365	-0.436442	-0.57436	-0.433864	0.0350337	-0.260064	-0.121859	-0.649871	-0.363415	-0.337629	-0.184874	-0.300566
-0.562014	-0.0674865	-0.450922	-0.351444	-0.560524	0.0151286	-0.367222	-0.616253	-0.424547	-0.242062	-0.448836	-0.689633	-0.140773	-0.370456	-1.11758	-0.413113	-0.436813	-0.578341	0.179899	-0.335254	-0.276038	-0.676537	-0.765835	-0.802864	-0.745335	-0.27927	-0.624581	-0.309554	-0.402778	-0.506039	-0.224126	-0.327743	-0.478734	-0.746216	-0.596885	-0.184008	-0.374728	-0.0823329	-0.00940556	-0.482508	-0.352388	-0.651205	-0.491578	-0.359613	-0.224619	-0.317285	-0.140365	-0.542774	-0.368784	-0.587696
-0.235993	0.0524254	-0.0291604	-0.0244615	0.0558893	0.143085	-0.0269516	-0.144846	-0.123014	-0.0892567	-0.0366022	-0.00396982	-0.117398	-0.130158	-0.179465	-0.0853987	-0.366177	-0.121532	0.124626	0.0268226	-0.0332772	-0.0460682	-0.019013	-0.183604	0.00718384	0.0686101	-0.0824982	-0.0187105	-0.252341	-0.0951501	-0.0164861	-0.0605508	-0.115516	-0.19665	0.0633393	0.151236	-0.200719	-0.0571545	-0.0889095	0.00577915	0.0184279	-0.1851	-0.0480254	-0.0459286	-0.00399139	-0.0193502	-0.248748	-0.134993	-0.0261032	-0.0295527
-0.314037	0.296189	-0.414551	0.392521	0.270764	0.0566143	0.172391	0.339779	-0.00616525	0.285034	0.172437	-0.196132	0.026681	0.241207	0.252898	0.246286	0.151147	0.0942963	-0.673059	0.224692	0.38232	0.278138	0.0416923	-0.772035	0.221259	0.0599269	0.277711	-0.0874093	-0.0306572	0.196972	0.105576	0.101386	-0.141026	-0.118328	-0.628519	0.570117	0.316414	-0.120757	0.106661	0.173439	-0.314987	-0.0328894	0.278818	0.0436131	0.497483	-0.0666159	0.100648	-0.208594	0.150035	0.0817938
0.362825	0.0349332	-0.0476153	0.437228	0.338506	-0.111865	0.26726	0.218735	0.204339	0.274051	-0.114207	-0.105519	0.158331	0.203816	0.309278	0.26003	0.350905	-0.027751	0.162809	-0.0327367	-0.11477	-0.124549	0.0596821	0.506185	0.0717496	-0.702108	0.500949	0.0763444	0.209349	0.192924	0.530001	0.341431	0.372818	0.455686	0.238594	0.614198	0.346379	0.349191	0.342068	0.276184	0.24856	0.172254	0.309982	-0.141937	0.103434	0.103573	0.117939	0.00955845	0.232594	0.0279317
0.0335431	0.000570197	0.620249	-0.140365	0.198369	-0.0251428	0.0799985	0.10134	-0.00826386	0.104886	-0.0223572	0.012281	-0.00991981	-0.0916462	-0.109423	-0.020248	0.0543939	0.0868909	0.0794993	0.0283693	0.128778	-0.0343667	0.140446	-0.0275225	0.0100733	0.164477	0.00475197	-0.0260307	-0.112824	0.17488	-0.0597121	0.0868427	-0.137805	0.138668	0.363579	0.167807	0.163792	0.0411599	0.0477387	0.00581886	-0.33719	-0.124142	0.104763	-0.0477043	0.109045	0.107958	0.083864	0.0753209	0.179479	0.0318505
-0.217803	0.204282	0.10234	0.0258099	-0.246167	-0.110115	-0.232166	-0.312061	-0.0692017	-0.111141	-0.201842	-0.243539	-0.0401755	-0.271906	-0.22083	-0.161544	0.191451	-0.232734	0.160352	0.0919096	-0.126925	-0.0168435	0.0424424	-0.460682	-0.1622	-0.0793511	-0.117125	-0.321119	-0.171762	-0.191054	0.0517328	-0.152872	-0.0229342	-0.157658	-0.219983	0.259587	-0.233266	-0.246198	-0.315011	-0.174516	0.129855	-0.529843	-0.387113	0.143108	-0.0855972	-0.078321	-0.0126787	-0.166435	-0.23238	-0.343291
-0.736954	0.0434508	-0.0430233	-0.380312	-0.270228	-0.00751809	-0.180926	-0.145506	-0.259012	-0.291885	-0.236569	-0.280766	-0.140752	-0.0524576	-0.398253	-0.209899	-0.161471	-0.296974	0.00922698	0.00754791	-0.125687	-0.288882	-0.361939	-0.422831	-0.277173	0.10117	-0.237782	-0.0844033	-0.124169	-0.21849	0.0325332	-0.15336	-0.349925	-0.238903	-0.29372	0.00075141	-0.28362	-0.409671	-0.206013	-0.135005	-0.0179589	-0.371407	-0.377152	-0.243794	-0.386918	-0.295122	-0.481535	-0.290917	-0.199391	-0.242624
0.12565	0.0151424	-0.083553	-0.0659875	-0.180731	0.125271	-0.125799	-0.132077	-0.0241816	0.203603	-0.144899	-0.270941	0.0871379	-0.0191593	0.0223683	0.018774	0.216695	-0.102976	0.475377	-0.100103	-0.0241708	0.03049	-0.0924485	-0.068443	-0.11435	-0.0593533	0.0485228	-0.0346124	0.117813	0.0663256	0.152107	0.0189881	-0.0360246	-0.0756053	-0.123803	0.113664	-0.00140383	-0.0202828	-0.121899	0.0976463	-0.0634739	0.0073702	-0.206239	0.159526	0.163317	-0.178069	-0.224153	-0.02584	0.150058	-0.00493002
-0.266961	-0.17561	-0.437788	-0.361691	-0.442316	-0.17979	-0.0739784	-0.335011	-0.135677	-0.118842	-0.394935	-0.351229	-0.00265184	-0.341519	-0.479108	-0.277168	-0.192515	-0.292391	0.675991	-0.0842349	0.00258781	-0.0914553	-0.339874	-0.349979	-0.24486	0.0389642	-0.284875	0.151101	-0.0610634	-0.106995	-0.0170294	-0.181343	-0.174022	-0.495353	-0.705994	0.209741	-0.213841	-0.152777	0.130454	-0.0942513	-0.179738	-0.312063	-0.285884	-0.000137957	0.0876214	-0.432004	-0.283928	-0.047437	-0.310614	-0.132542
-0.0191247	0.0951454	0.365309	-0.0896665	0.345341	0.210398	-0.0359059	0.195302	-0.0782968	0.336997	-0.00848072	0.285742	0.20086	0.208366	0.291448	0.224525	0.163455	0.0505733	0.473818	-0.056254	0.169555	0.19764	0.218915	0.430849	0.162481	0.108037	-0.0148762	0.0349039	0.0889937	0.189308	0.220315	0.0943873	0.164197	0.165717	0.305012	0.47928	0.0685398	0.332988	0.0126907	-0.0122967	-0.0596229	0.249616	0.0588437	0.157199	0.260338	0.202728	-0.147175	0.0363845	0.1445	0.0318345
-0.364379	0.0201783	-0.277637	-0.166592	0.018028	0.0686521	-0.0191723	-0.115055	-0.00549226	-0.161754	-0.161041	-0.0589405	0.0234928	-0.00184258	-0.197086	-0.114973	-0.231924	-0.011205	0.128789	0.0145796	-0.00767214	-0.152516	-0.287149	-0.242218	-0.209704	-0.00602274	-0.0515134	-0.127822	0.0937093	0.0896016	-0.141972	-0.217679	-0.134424	-0.29479	-0.316904	0.023375	0.0457018	0.214133	0.0828223	0.0397199	0.0285535	-0.255136	-0.0825333	-0.0924689	0.141424	-0.0579522	-0.261675	-0.232114	-0.0813584	-0.0619423
1.04893	-0.34276	0.814372	1.03525	1.08026	-0.00223486	0.353864	0.921201	0.391252	0.856284	0.490979	0.825496	-0.06597	0.569853	0.792415	0.798807	0.498513	0.534547	0.150016	0.4157	0.322494	0.360636	0.832325	0.908573	0.642456	-0.576392	0.639706	0.45086	0.264581	0.734035	0.296263	0.433301	0.666408	0.962717	1.11429	0.95671	0.444184	0.404951	0.551834	0.384796	-0.139796	0.631516	0.197869	0.419386	0.471303	0.689571	0.719909	0.347528	0.782688	0.423347
0.098777	-0.0827758	0.156788	0.00788922	-0.0957802	0.229151	-0.084058	-0.000562808	-0.209846	0.0196808	-0.133018	-0.243346	0.182093	-0.0711743	-0.223653	-0.113733	-0.0274284	-0.191238	0.120455	0.0209805	0.208615	0.00642394	-0.351026	0.0499731	0.00106493	-0.0910684	0.106601	-0.140096	0.0851064	-0.263714	-0.0728558	0.0611797	-0.110736	-0.191215	-0.379054	0.179734	-0.138666	0.0531071	-0.394553	-0.375684	-0.0945852	0.205473	-0.406071	-0.0971102	0.0716215	0.014936	0.11071	-0.063548	-0.0599637	-0.187868
0.103873	-0.0382507	0.263828	-0.426934	0.136451	0.04383	0.0882368	-0.0474715	-0.00829363	0.157112	-0.107965	-0.0145774	0.00424382	0.0716429	-0.195587	0.15706	-0.152298	-0.0661395	0.236476	-0.107763	-0.143398	-0.27353	0.0370328	-0.235046	0.103968	0.0058971	0.00181015	-0.280679	0.0223781	0.130877	0.319919	0.0905315	0.0226919	0.0981747	-0.0370751	0.29584	-0.259641	0.379148	-0.136747	0.0442696	0.124185	-0.00447471	0.302277	-0.061833	-0.129023	-0.109391	-0.191735	-0.0584938	-0.0360119	0.0215483
-0.289236	0.09566	0.0750424	-0.0155562	-0.0688416	0.249545	-0.103506	-0.141447	-0.110275	-0.0170364	-0.0963509	-0.0514796	-0.100452	0.0355875	-0.0736483	-0.0501983	-0.232893	-0.172632	0.148552	-0.0118961	-0.0100672	-0.148142	0.0634412	0.0311013	-0.0803063	-0.0112876	0.0452186	0.0151849	-0.1417	-0.0360979	-0.00818484	-0.0704938	-0.0256283	-0.214034	-0.000475757	0.229431	-0.0410189	-0.0717133	-0.0754449	-0.117431	-0.0019203	-0.0312683	-0.0447534	-0.0224065	-0.127759	0.103577	-0.167357	-0.00678272	-0.0654391	-0.0335226
0.587764	0.153856	0.869401	0.0800142	0.227741	0.378011	0.265274	0.731046	0.349788	0.603719	0.332982	0.384893	0.178609	0.021565	0.402119	0.30806	0.0391533	0.0755558	0.595846	0.230613	-0.0554682	0.502001	0.535076	0.465737	0.282062	0.106409	0.380719	0.483778	0.2464	0.292137	0.34405	0.232176	0.182112	0.50142	0.326749	0.480032	0.376128	0.159615	-0.35828	0.209034	0.29214	0.529044	0.414581	0.627322	0.263071	0.336718	0.706758	0.444282	0.227513	0.284065
0.0712526	0.132755	0.342834	0.0855275	0.0308906	0.217296	0.197312	0.144675	0.18333	-0.0380219	-0.125973	0.113701	-0.144926	0.171072	0.0123367	-0.0666348	0.321306	0.18583	-0.10237	0.318417	0.137089	-0.0437622	-0.00724558	0.137448	-0.147052	0.00734165	-0.132487	0.158607	-0.172151	-0.0785208	-0.0130339	-0.0154066	0.134293	0.0643582	0.223662	0.213332	0.102972	0.143562	0.171153	0.0169499	-0.123497	0.0613797	0.182439	0.160595	-0.0150111	0.250624	-0.00554157	0.0366057	0.184979	0.0152238
0.0166075	0.120985	0.0784439	-0.0417911	-0.187758	-0.0371432	-0.293619	-0.242066	-0.381753	-0.143952	-0.26638	-0.167935	-0.195177	-0.270977	-0.230562	-0.263437	-0.194747	-0.372577	-0.16564	-0.0770609	-0.0888807	-0.140877	-0.200804	-0.134672	-0.274785	0.109242	-0.321526	-0.107852	-0.0157745	-0.389204	-0.0943578	-0.144982	-0.256678	-0.27125	-0.393501	0.126582	-0.143627	-0.210231	-0.0873127	-0.194887	-0.161355	-0.300538	-0.137273	0.00452656	-0.269826	-0.316908	0.00217231	-0.141622	-0.272379	-0.264462
0.436266	-0.0271332	0.673623	0.838551	0.331654	0.202907	0.437436	0.546389	0.395222	0.589531	0.587049	0.514798	0.103166	0.311169	0.712269	0.27157	0.16135	0.385373	0.429454	0.331393	0.500997	0.774887	0.515854	0.879831	0.453403	-0.112044	0.368904	0.989779	0.290624	0.600929	0.685943	0.537763	0.177358	0.483969	-0.0149256	0.832859	0.803424	0.232002	0.179114	0.237845	-0.0581276	0.531631	0.290364	0.410469	0.38988	0.526695	0.365455	0.519038	0.83013	0.533657
0.577134	0.00570692	0.856367	0.422661	0.339872	0.180721	0.148569	0.480959	-0.0650102	0.370214	0.0725615	0.564484	0.25589	0.361587	0.577673	0.248389	0.0203277	0.400647	0.390518	0.218626	0.273008	-0.16357	0.202731	0.393667	0.254549	-0.30666	0.262797	0.138917	0.0515051	0.341574	0.0988406	0.330597	0.296707	0.167176	0.699542	0.337807	0.355554	0.197476	-0.0321634	0.267693	0.239697	0.213981	0.246299	0.0860671	-0.294719	0.484152	0.308295	0.454346	0.031293	0.528492
1.19648	-0.70692	0.693816	1.20216	1.24818	-0.554937	0.260261	0.833282	0.328024	1.112	0.795517	1.22369	-0.279094	0.372554	0.567646	0.666717	0.665137	0.429047	-0.130728	0.264793	0.553569	0.338231	1.06857	0.856351	0.507653	-1.64985	0.354731	-0.00312688	0.0198397	0.666169	0.0429651	0.348577	0.710713	1.10474	1.20874	0.816249	0.431897	0.423715	0.322774	0.257159	-0.521774	0.855103	0.354689	0.180461	0.359135	0.369158	0.769044	0.148686	0.807013	0.104773
1.02087	-0.217707	0.828132	1.11223	1.20732	0.187435	0.315433	0.931538	0.52202	0.868853	0.556251	0.899487	0.126063	0.734072	0.872631	0.727219	0.86475	0.600252	0.30508	0.651457	0.636871	0.419271	0.817423	0.984565	0.769822	-0.69337	0.492694	0.759378	0.457666	0.608808	0.581849	0.557371	0.873324	1.10594	1.26548	0.968176	0.486708	0.675241	0.542569	0.253393	-0.120879	0.759957	0.484164	0.137528	0.485397	0.634696	0.64345	0.449278	0.671355	0.393557
0.227421	0.11332	0.21778	-0.108788	0.0516679	-0.197274	0.0765271	0.0148326	-0.0792198	0.095942	0.0629146	-0.0041101	7.00814e-05	0.111048	0.263419	-0.115972	0.104165	-0.200894	0.442362	0.0355702	0.181545	0.0464893	0.103542	-0.0273264	-0.0118237	0.0494284	0.0578623	-0.181935	0.109447	0.00312809	0.237214	-0.135778	0.183503	0.0194961	0.199477	0.210867	0.0979194	0.368409	-0.098935	0.120379	0.0825688	0.0132029	0.105174	-0.0564871	0.146715	0.0293359	0.122244	0.0909309	-0.129512	0.105618
-0.0921017	-0.143914	-0.162	0.335582	0.0039063	-0.0982783	0.069584	-0.434362	0.0723816	0.307849	0.0816184	-0.0881446	0.353835	0.184758	0.0329189	0.107758	0.103671	0.128214	-0.153801	-0.0263377	0.314604	0.0538955	0.13459	0.0870389	0.268109	0.428515	-0.105617	0.20021	0.213586	0.0672395	0.100375	0.296491	-0.127212	-0.305381	-0.55765	0.566112	0.214475	0.0714227	0.377633	-0.0771828	-0.228703	0.150492	0.15472	0.0025036	0.379237	-0.258774	0.0314399	0.14574	0.175414	0.0778893
0.413118	0.0937408	0.239413	0.242007	0.136778	0.292969	0.00778708	0.174203	0.139603	0.112841	-0.0326345	0.167871	0.0769423	0.201157	0.112963	0.00808888	0.156306	0.265157	0.242468	0.204375	0.135019	0.0950783	0.073479	0.426597	0.0217373	0.409282	0.105926	0.164912	-0.0879246	0.0503518	0.106834	0.160196	-0.0482932	0.0430736	0.763405	0.295332	-0.00932367	0.191427	0.161715	0.211603	0.131562	-0.160917	-0.00764841	-0.0759949	0.0746403	-0.0108005	0.25121	0.0644852	0.0132952	0.0406316
-0.177472	0.14028	-0.142072	-0.103938	-0.0995987	-0.00570462	-0.198964	-0.140252	-0.0259064	0.0592015	-0.051529	-0.186981	0.015607	-0.0832452	-0.0625485	-0.00264384	-0.146281	-0.15786	0.0339906	0.1562	0.184557	-0.106763	-0.233546	-0.136501	-0.286954	0.121294	-0.171913	-0.219247	0.0330339	0.072501	0.160538	-0.150472	0.100556	-0.102186	-0.642303	0.208688	-0.0489725	-0.162544	-0.0919715	-0.151392	-0.101045	-0.0386407	0.0363887	1.69569	0.0530863	-0.0880646	-0.0371323	-0.0203303	-0.0809126	-0.0537224
-0.281291	-0.0982659	-0.595715	-0.200756	-0.351221	-0.122212	-0.145186	-0.15682	-0.437676	-0.300404	-0.191399	-0.371171	-0.208058	-0.236708	-0.553253	-0.216164	-0.591271	-0.246305	-0.234342	-0.359125	-0.145104	-0.122609	-0.380755	-0.479611	-0.633255	-0.153008	-0.379563	-0.105006	-0.289438	-0.434341	-0.30606	-0.216446	-0.361556	-0.302182	-0.781586	-0.0153853	-0.262756	-0.10604	-0.397747	-0.0917906	-0.414472	-0.179108	-0.199472	1.42227	-0.164361	-0.299789	-0.231683	-0.413988	-0.481172	-0.106775
0.252387	0.151903	0.297918	0.165654	0.0698043	0.127212	0.142371	0.15151	0.120266	-0.0270098	0.213505	0.190597	0.0939357	0.0058166	0.154274	0.191165	-0.105556	0.0566526	0.24611	0.205865	0.217788	-0.0119026	0.0577621	-0.0815314	0.219378	-0.048226	-0.11766	0.0027334	0.0206253	0.141852	0.0626338	0.00673609	0.145411	0.0794834	-0.0107119	0.392233	0.076715	-0.045831	0.266702	0.0768806	0.159908	0.0056183	-0.0639904	1.81133	0.154505	0.075203	0.000827425	0.0780876	-0.0730669	-0.151053
1.43234	-0.683292	0.912107	1.05094	1.13193	-0.150075	0.0591909	0.9814	0.260573	0.87546	0.661286	1.12712	-0.10318	0.671414	0.498158	0.700715	0.471424	0.940799	0.401379	0.572363	0.596321	0.640018	1.08818	0.975432	0.934175	-0.708477	0.565435	0.597803	0.256744	0.92953	0.049205	0.654272	0.723527	1.17963	1.61446	0.793985	0.147168	0.304022	0.291207	-0.0407868	-0.528654	0.849403	0.410413	1.94055	0.605365	0.971833	0.606385	0.530401	0.828866	0.476878
-0.118906	0.0266297	-0.378409	-0.00337515	-0.0166718	0.326878	0.214022	0.0155634	-0.0317377	0.0236924	0.218817	-0.125371	0.0100838	-0.0300669	0.0948917	0.0118937	0.0557501	-0.0323691	0.441802	-0.130303	0.33007	0.157351	-0.199147	-0.0279116	0.000143302	0.0255506	-0.202368	-0.0925859	0.182664	0.010646	0.100636	0.246442	0.253209	0.15838	-0.194342	0.371303	-0.0304266	-0.046126	0.0815122	0.0182386	0.3276	0.0467993	0.213246	1.88522	0.0456379	0.086366	-0.179726	0.0785923	-0.119056	0.14602
0.364597	-0.20001	0.061085	0.316072	0.0156929	0.14241	0.163195	0.145956	0.0814282	0.240749	0.149263	-1.59267e-05	0.125372	0.0561419	0.0307903	0.303415	0.0801637	0.0489192	-0.0133847	0.328636	0.282518	0.00252942	0.109638	0.377388	0.275667	0.0808667	0.427309	-0.0734021	0.156055	0.178669	0.154973	0.163208	0.150545	0.484479	0.00147626	0.522315	-0.286538	-0.0489882	0.197882	-0.0474741	-0.143844	0.043754	0.125967	1.70476	-0.217814	0.200782	-0.219706	0.0407219	0.15336	-0.0792001
-0.269691	0.17021	-0.488614	0.0764669	-0.145531	0.198587	0.0773234	0.0235182	0.00407263	-0.0327112	-0.0419376	0.112449	0.0100612	0.027987	-0.0055936	-0.22899	-0.0958995	-0.0800547	0.151227	-0.0703148	-0.176093	-0.0317584	-0.166907	0.18904	0.0108255	0.360231	-0.251734	-0.0366893	0.144699	-0.127896	0.401914	-0.0860145	0.0721257	0.40849	-0.354619	0.0210684	0.142109	-0.250599	0.1569	0.151743	0.175948	0.0167696	-0.136564	1.8458	0.192088	0.0521578	0.186616	0.20265	-0.0312421	-0.116988
-0.193905	-0.0471538	-0.0905496	-0.0251908	-0.374926	-0.0859804	-0.176723	-0.00230852	-0.246889	-0.269208	-0.176863	-0.435887	-0.184294	-0.401495	-0.487781	-0.244107	-0.159854	-0.283767	-0.053713	-0.0531497	-0.0512195	-0.100819	-0.149278	-0.371954	-0.418449	0.000396021	-0.181299	-0.137537	-0.278985	-0.283328	-0.245009	-0.181027	-0.35155	-0.308611	-0.529668	0.0125708	-0.374232	-0.210646	-0.317118	-0.278651	-0.0588599	-0.301165	-0.323116	1.60777	-0.218893	-0.454702	-0.223012	-0.252964	-0.180529	-0.179528
0.125644	0.1212	0.391522	-0.10712	0.28775	-0.0927787	0.0036112	-0.11257	-0.117307	0.143424	0.00686293	0.171968	-0.0712657	0.0675815	0.145653	0.143573	0.284813	0.0239007	0.0207453	-0.221796	0.424395	-0.0663572	-0.091643	0.0551024	0.138144	0.300056	0.190975	0.391814	0.0235379	-0.0187233	0.128975	0.0416168	0.0106367	0.224681	-0.82051	0.138861	0.224132	-0.136004	-0.0587735	-0.543151	0.0854295	-0.222111	0.00773349	1.85773	-0.10994	-0.019086	0.15189	-0.128478	-0.0578246	-0.190907
0.0588748	0.149286	-0.36892	0.0185642	0.109773	0.232576	0.361227	0.366696	0.119319	0.340018	0.116814	-0.079229	0.306694	0.202549	0.237275	0.0353528	0.448101	-0.00802528	0.330774	-0.0399876	0.213518	-0.251091	0.155636	0.181089	0.379586	-0.0501764	-0.287895	0.560645	-0.0603087	0.190734	-0.140688	0.379567	-0.0952683	0.282175	-0.746413	0.484851	0.560207	0.156467	0.235557	0.0195317	0.148583	0.319042	-0.0752854	1.61686	0.229046	-0.121266	0.0404423	-0.350643	0.403606	-0.0047241
0.27975	-0.1582	0.0570003	0.417127	0.405636	0.198412	0.21164	0.450259	0.341879	0.455234	0.275293	0.286805	0.200524	0.366627	0.306197	0.519248	0.198574	0.247402	0.181767	0.279924	0.278593	0.176342	0.283781	0.405867	0.331858	0.295355	0.201778	0.187323	0.166537	0.365881	0.139331	0.299891	0.314888	0.285665	0.432825	0.552979	0.14805	0.145427	0.456236	0.172189	0.0140542	0.341471	0.386427	1.89544	0.161295	0.225797	0.298861	0.281417	0.246188	0.256335
-0.0706401	0.13853	-0.424251	0.276265	-0.207521	0.0806261	-0.232716	-0.0857787	0.0989758	0.287724	0.00552671	-0.45529	-0.149318	-0.198868	-0.221396	-0.210192	0.217282	-0.428461	0.359019	0.126228	-0.0312757	-0.372869	-0.377732	-0.0158072	-0.34321	0.582024	-0.223929	-0.184104	-0.285281	-0.219389	0.0697022	0.105804	-0.140369	-0.281634	-0.477465	0.107704	-0.10278	-0.0161588	-0.406631	-0.211634	-0.618924	0.0182075	0.0174065	1.67946	-0.128666	-0.0899458	-0.634966	-0.105412	-0.115751	0.105592
-0.0115451	0.556819	0.201177	0.133845	0.0198077	0.42848	0.0448396	0.194165	0.175864	0.181274	0.419091	0.300798	0.111714	0.221588	0.208903	0.224182	0.13391	0.185721	0.197824	0.132534	0.15441	0.254784	0.162927	0.435704	0.150324	0.265026	0.307546	0.0920465	0.0899888	0.0197275	0.301851	0.34346	0.218561	0.40556	0.281406	0.295826	0.191424	0.0959859	-0.0971823	0.215327	0.246453	0.120791	0.00309389	1.8097	0.180417	-0.0810178	-0.228311	-0.178592	0.0672232	0.174346
-0.397826	-0.00502054	-0.326955	-0.522408	-0.0762457	-0.0185543	-0.223232	-0.103351	-0.249609	-0.160374	-0.319911	-0.40793	-0.179308	-0.220297	-0.390377	-0.217689	-0.188407	-0.315216	0.0545979	-0.0837563	-0.167837	-0.0390853	-0.348349	-0.328833	-0.240135	0.0228586	-0.422528	-0.222701	-0.127894	-0.476402	-0.107146	-0.143883	-0.305795	-0.515682	-0.183312	-0.11976	-0.410415	-0.215906	-0.0996226	-0.135283	-0.150058	-0.291597	-0.25286	1.43193	-0.187234	-0.29397	-0.571576	-0.284886	-0.174644	-0.0949644
-0.387568	-0.110752	-0.513017	-0.537117	-0.439004	-0.046013	-0.263004	-0.338904	-0.28313	-0.347601	-0.262623	-0.427605	-0.0301861	-0.174056	-0.47571	-0.368629	-0.0726958	-0.335619	0.308001	0.00279183	0.123323	-0.242937	-0.485767	-0.332466	-0.340872	-0.12931	-0.29576	-0.411742	-0.177694	-0.505291	-0.15722	-0.179344	-0.273275	-0.380044	-0.591623	-0.184082	-0.196177	-0.549546	-0.326845	-0.157795	-0.0578346	-0.313615	-0.291821	1.56016	-0.397447	-0.639504	-0.141135	-0.280762	-0.269153	-0.103878
1.06937	-0.553448	1.04421	1.03139	0.955168	0.0235795	0.421477	0.944269	0.346438	0.905967	0.403476	1.04945	0.0720633	0.546815	0.583885	0.837137	0.377311	0.720175	-0.016309	0.380644	0.266939	0.467949	0.836254	0.97295	0.632726	-0.607407	0.652614	0.552286	0.334037	0.795745	0.40846	0.758068	0.784791	1.10207	1.40128	0.91826	0.366754	0.663075	0.475097	0.24918	-0.281082	0.63769	0.623007	1.99165	0.265628	0.615537	0.729666	0.537443	0.880421	0.402816
0.144692	-0.0389757	0.0121105	0.0624623	-0.0541255	-0.187641	-0.119221	0.150137	-0.131624	-0.0963827	0.068181	0.13707	-0.0132122	-0.105394	-0.0481716	-0.0187272	0.0696059	-0.158036	0.155041	-0.194697	0.0685004	-0.0904451	-0.0906025	-0.284772	-0.0777777	0.137647	-0.265706	-0.294507	-0.238979	-0.130507	-0.1928	-0.0695132	-0.0872764	0.0818458	0.0197671	0.202663	0.0359253	-0.137597	-0.0451454	0.0191985	-0.150798	-0.0756061	-0.146847	1.57456	-0.176547	0.00141484	0.0854706	-0.151105	-0.198366	-0.0929466
0.737535	0.0777523	0.141349	0.498542	0.493018	-0.633438	0.271473	0.422683	0.152757	0.375661	0.431734	0.495436	0.0278086	0.220439	0.520271	0.140069	0.5135	0.353278	0.981953	0.0619147	0.531622	0.439984	0.473382	0.210407	0.378875	0.189326	0.18078	-0.411046	-0.173345	0.471341	0.104623	0.457377	0.367381	0.46429	0.821425	0.429401	0.183497	0.365014	0.563455	-0.0460465	0.0628181	0.218827	0.252339	1.73152	-0.123853	0.101915	0.268834	0.0180823	0.139349	-0.0231943
-0.187933	-0.12145	-0.0436074	-0.109333	-0.193538	0.0240907	-0.0673414	-0.1274	-0.259632	-0.125827	-0.17573	-0.0731941	-0.162332	-0.296679	-0.0700075	-0.238105	-0.0692324	-0.150233	-0.0782162	0.0755263	-0.0546988	-0.180381	-0.0946439	-0.122265	-0.448437	-0.13449	-0.031124	-0.0727716	-0.28825	-0.243173	-0.280556	-0.249339	-0.276775	-0.0427327	0.0943405	-0.0119623	-0.127075	-0.377211	-0.245194	-0.107271	-0.541065	-0.265632	-0.373378	1.44396	-0.185579	-0.0826803	-0.183735	-0.163555	-0.20471	-0.0377135
-0.188961	0.189121	-0.0486955	-0.060972	0.0166498	0.0150543	0.0293666	-0.124455	-0.0582294	-0.100639	-0.192286	-0.203006	-0.0208087	0.0475061	-0.15779	-0.000482512	-0.0224661	0.0620009	0.270314	-0.0763549	0.0263006	-0.387574	-0.231671	-0.128496	-0.117412	-0.0509597	-0.139558	-0.0732851	-0.121755	-0.109093	0.0237237	0.0753563	-0.183946	-0.149773	-0.574151	0.173468	0.0430529	-0.380916	-0.0918895	-0.0582377	0.0733321	-0.142503	0.0110458	1.56603	-0.0424735	-0.157197	-0.106459	-0.141671	-0.0275578	-0.0798469
-0.216298	0.0743698	-0.044258	-0.352127	-0.133281	0.141971	0.0181041	-0.153723	-0.0400824	0.0836661	-0.281962	-0.0773367	-0.034253	-0.33451	0.0717062	-0.201103	0.0869156	0.094837	0.174855	-0.0989172	0.491816	-0.324755	-0.199732	-0.0445735	-0.109713	0.19446	-0.202542	-0.0508573	-0.0575554	0.000588048	-0.241432	0.0510953	-0.185809	-0.20272	0.059973	0.19702	-0.32369	0.184563	0.0671829	-0.0903439	0.33019	-0.0737813	-0.0636044	1.66723	-0.137684	-0.00266213	0.120002	0.0378723	-0.155288	-0.0128686
-0.207296	0.0159606	-0.229239	-0.221808	-0.322474	0.0354924	-0.201862	-0.211665	-0.29721	0.0416476	-0.164841	-0.465672	-0.178613	-0.0976039	-0.373533	-0.277427	-0.0191812	-0.357846	0.0227555	0.0833542	-0.231161	-0.249911	-0.361883	-0.435222	-0.0608727	0.215193	-0.175044	-0.319927	-0.363865	-0.354577	-0.142177	-0.0061997	-0.273523	-0.350318	-0.163276	-0.126999	-0.294368	0.0396887	-0.437676	-0.320302	-0.167797	-0.111723	0.0343269	1.46629	-0.227473	-0.216216	-0.0283236	-0.174762	-0.218628	-0.119027
-0.861644	-0.0993624	-0.243399	-0.441599	-0.42345	-0.033735	-0.466914	-0.456088	-0.298054	-0.319205	-0.301389	-0.459927	-0.226651	-0.321177	-0.235735	-0.448991	-0.164243	-0.208074	0.223451	-0.0999308	-0.0861896	-0.519884	-0.36893	-0.601166	-0.305676	-0.00574373	-0.201965	-0.471071	-0.228375	-0.499091	-0.0551254	-0.0826201	-0.315433	-0.534131	-0.0341909	-0.233186	-0.445975	-0.478318	-0.310046	-0.397986	-0.275868	-0.470461	-0.511937	1.20574	-0.414824	-0.174645	-0.510918	-0.381276	-0.532738	-0.114356
-0.590622	-0.0703586	-0.602991	-0.415462	-0.423433	-0.0913794	-0.19124	-0.231495	-0.261689	-0.234207	-0.330105	-0.620958	-0.112588	-0.229078	-0.44414	-0.425884	-0.161699	-0.301196	0.0285956	-0.280807	-0.155739	-0.206115	-0.280724	-0.257614	-0.316766	0.211341	-0.205878	-0.0667544	-0.162427	-0.395596	-0.108708	-0.16893	-0.450892	-0.43713	-0.407737	-0.119133	-0.463811	-0.162314	-0.231567	-0.310988	-0.0544481	-0.433549	-0.0439024	1.4688	-0.146027	-0.196061	-0.476078	-0.227397	-0.466003	-0.15092
-0.263861	0.0726491	-0.549246	-0.334503	0.0493703	-0.0657102	-0.0893453	-0.222255	0.140274	-0.255784	-0.11557	-0.0216068	0.16568	0.180039	0.0361009	-0.22368	-0.0807573	-0.0752911	0.856275	0.148247	-0.0726214	-0.149474	-0.080764	-0.0253095	-0.244376	-0.038591	0.0876532	0.0221717	-0.214229	0.295233	0.239779	0.232074	-0.186207	-0.01043	0.0845279	0.240746	0.433446	0.464942	-0.190369	0.0137473	0.186058	0.0543157	0.341467	1.6756	0.241606	-0.278082	-0.0143678	-0.00847013	-0.114825	0.25007
-0.0713714	0.28623	0.193143	-0.171109	-0.0755665	0.291144	0.123349	0.0923307	0.0220908	0.0179512	0.225688	0.00738996	-0.0564737	0.193564	0.106576	0.0320435	0.224012	0.306412	0.256783	-0.0215611	0.223697	0.101656	0.163949	0.0761652	0.0863364	0.149611	-0.126631	0.320925	-0.0124105	-0.153821	0.0648179	0.0468709	0.108542	0.378099	-0.268007	0.284304	0.29156	-0.0426793	-0.0403025	-0.0744653	0.33583	-0.098699	-0.0662978	1.83782	0.106019	0.322356	0.117627	0.0292359	0.039661	0.0456796
0.0709302	0.205876	-0.293951	-0.183727	-0.355209	0.0964355	0.0791502	-0.253359	-0.214135	0.0648963	-0.0507524	-0.265219	0.0253999	-0.359891	-0.174824	-0.203008	-0.117166	-0.172553	0.359234	-0.109009	0.0836064	0.00231827	-0.0738294	0.0494666	-0.145878	-0.0323335	0.0206831	-0.00156486	0.0138374	-0.350828	-0.287781	0.131658	-0.0728184	-0.0887359	-0.319199	0.205419	-0.00166795	0.00378747	-0.0455923	-0.256703	-0.136762	-0.263845	-0.166943	1.59267	-0.242246	-0.129575	-0.261716	-0.124534	-0.12626	-0.0497872
0.150369	-0.047399	0.0546144	-0.240885	-0.0136436	0.128636	0.115827	0.0650766	-0.0479788	-0.0560407	-0.037609	0.11138	-0.00755276	-0.0520167	-0.0365548	0.0705963	0.381415	0.095701	0.296483	0.131513	0.39231	0.150595	-0.0411688	-0.1194	-0.207004	0.0958152	-0.366666	-0.193196	-0.0438529	-0.223396	0.12259	-0.00846716	-0.143698	-0.218507	-0.235641	0.078403	-0.358777	-0.180518	0.066608	-0.312235	0.129954	-0.134818	-0.00665868	1.74472	-0.277805	0.0864519	-0.041404	-0.195082	-0.0178207	-0.0105361
-0.102039	0.111602	-0.14829	-0.100455	-0.152137	0.00357631	-0.129266	0.00118487	0.00798531	-0.127487	-0.0622829	-0.167613	-0.0976479	-0.21871	-0.193361	-0.206053	0.137966	-0.0720991	0.0955945	-0.0065874	0.0145819	-0.0343356	-0.266675	-0.122716	-0.124347	-0.11117	-0.0763365	0.0116608	-0.0761618	-0.336967	-0.0735318	-0.0890186	-0.126983	-0.0588922	-0.194434	-0.00644698	-0.082157	-0.169827	-0.0540089	-0.182411	0.0139308	-0.139313	-0.154806	1.58533	-0.0103269	-0.0672009	-0.322973	-0.103334	-0.284251	0.0398744
-0.368639	-0.0567317	-0.0370591	-0.557661	-0.297377	-0.215664	-0.0384216	-0.0789251	-0.0962351	-0.150609	-0.0639535	-0.208113	-0.195235	-0.00706606	-0.136875	0.00238081	-0.103662	-0.106131	0.175563	-0.0800109	-0.121141	-0.129519	-0.172436	-0.235343	-0.104682	-0.175515	0.0115212	0.016126	-0.152405	-0.36597	-0.140734	-0.130318	-0.301368	-0.211419	-0.47845	-0.0735469	-0.284538	-0.149533	-0.241148	0.0739134	-0.0500163	-0.375495	-0.202272	1.58041	-0.211932	-0.237865	-0.501408	-0.2067	-0.209606	-0.280902
-0.0132818	-0.1312	-0.304113	-0.299157	-0.209405	0.0278404	-0.0198941	-0.17428	-0.150717	-0.390127	-0.109581	-0.126084	-0.182419	-0.18673	-0.319032	-0.100241	-0.188249	-0.228284	-0.129302	0.0682443	-0.0665299	-0.178943	-0.225777	-0.199068	0.00333823	-0.0759554	-0.195389	-0.190554	-0.274924	-0.264567	-0.0623912	-0.240163	-0.198347	-0.117661	-0.244766	0.00434922	-0.100181	-0.12798	-0.213469	-0.297535	0.011723	-0.328603	-0.355739	1.57503	-0.294059	-0.201777	-0.244213	-0.198176	-0.1368	-0.0669039
-0.359745	0.0193043	-0.184095	-0.180995	-0.258204	0.0652832	-0.0744402	-0.122198	0.0314702	-0.13281	-0.228715	-0.279443	-0.207525	-0.0442236	-0.0878932	-0.158089	0.133039	-0.0697933	0.0596108	-0.105912	0.0409983	-0.0989201	-0.175233	-0.295245	-0.295034	0.0794104	-0.139473	0.097734	-0.158143	-0.127142	-0.135243	-0.0907243	-0.275464	-0.180957	-0.138228	0.0716387	-0.13168	0.213195	-0.225122	-0.293862	-0.0281471	-0.372966	-0.281017	1.48527	-0.325754	-0.139678	-0.234694	-0.0625646	-0.35199	-0.0276361
0.0584277	-0.0860938	0.505765	0.119346	0.448306	-0.0316451	0.153724	0.543194	0.120535	0.499169	0.243462	0.508031	0.0810038	0.344042	-0.105836	0.435293	0.678326	0.385841	0.274409	-0.0464147	0.589442	0.123378	0.672064	0.140941	0.151197	0.522997	-0.103417	0.199294	-0.120016	0.27254	-0.133948	0.527366	0.615515	0.0928227	0.304322	0.552599	0.0433772	-0.177618	0.430865	0.131092	0.424046	0.27616	0.386192	1.90656	-0.441808	0.296264	0.132016	0.494463	0.445301	0.147677
-0.114545	-0.01564	-0.152992	0.103895	-0.0192009	0.057942	-0.112566	0.0961167	-0.0118058	-0.0338307	-0.00184159	-0.222259	-0.210101	-0.00737909	-0.106765	-0.167591	0.0629416	1.09527	0.115497	0.0864168	0.0358983	-0.084654	0.73925	0.891002	2.21303	-0.21389	2.04151	-0.150148	-0.171982	-0.0827997	-0.0408163	-0.0770711	-0.185008	0.0468931	0.0395997	0.185878	-0.157109	0.2006	-0.0593538	-0.103563	0.114408	1.52336	-0.0545364	1.75433	-0.00560172	-0.114318	0.0590931	-0.110628	-0.119121	-0.0395952
-0.174875	0.0232563	-0.244773	-0.0633029	-0.195983	0.051406	-0.141787	-0.234896	-0.138593	-0.385633	-0.0537287	0.0648082	-0.192593	-0.378747	-0.131285	-0.000658324	-0.0774395	1.11811	0.329206	-0.0906151	0.0226649	0.0907	0.70178	0.895934	2.34513	0.28985	2.06638	0.124981	-0.170137	-0.27677	-0.244092	-0.12586	-0.251097	-0.166288	-0.203547	0.0396196	-0.192322	-0.0645791	-0.371993	-0.113906	-0.288371	1.51518	-0.167188	1.52686	-0.200309	-0.172138	0.0824702	-0.0503796	-0.142042	-0.125614
-0.308018	0.0253511	0.0508105	-0.0383675	-0.0922789	0.0548252	-0.0362462	0.0801434	-0.0248404	0.111	0.0460756	0.126421	-0.0329366	0.0527249	0.0160129	0.0526077	-0.111907	1.2383	-0.00736481	0.208177	0.417874	0.296703	0.807877	1.17092	2.38996	-0.0653363	2.43646	0.415901	-0.148888	-0.0473702	-0.0278569	0.374665	0.10518	-0.0625571	-0.475249	0.0463738	-0.306174	0.413274	0.137492	-0.0208393	0.156513	1.77959	0.161792	1.82905	0.427554	0.0932429	0.0830783	0.0362256	0.110364	0.0496853
0.0754112	-0.0768076	0.110662	0.239113	-0.345416	0.0909942	-0.0927855	0.016634	-0.0667881	-0.122651	0.100174	-0.131771	-0.208435	-0.145241	0.110619	-0.0136955	-0.203429	1.23504	0.0215365	0.132522	-0.0990777	-0.1599	0.780097	1.09579	2.35309	-0.247218	2.1317	-0.280932	-0.0879819	-0.0738396	-0.109212	-0.0223344	-0.121658	-0.162216	0.172178	0.101336	0.0855257	-0.154562	-0.0194557	-0.263586	0.119612	1.52206	-0.0284912	1.56775	-0.109116	0.0736232	-0.0921745	-0.0174917	-0.130317	-0.0988284
0.418693	0.0207898	0.355331	0.428598	0.211018	0.17732	0.189807	0.26474	0.275339	0.239461	0.412657	0.174035	0.0758819	0.275482	0.253432	0.162731	0.0995439	1.53516	0.275615	0.46048	0.295085	0.144541	1.05127	1.19122	2.5655	0.0862879	2.51941	0.372749	0.118948	0.177844	0.268994	0.261447	0.154914	0.286511	0.15443	0.465705	0.194705	-0.0282232	0.143721	0.114911	0.135612	1.79827	0.322135	1.88358	-0.0242857	0.106452	0.140435	0.241147	0.132004	0.200555
-0.140315	0.206553	-1.03575	-0.0656337	-0.244949	0.0725103	0.0165964	-0.295389	-0.0587667	-0.230461	-0.183785	-0.159795	0.051503	-0.202221	-0.250239	-0.0506839	0.0824605	1.25643	0.213652	0.290145	0.357015	0.251505	0.784634	0.881566	2.32391	-0.17339	2.2733	-0.0946774	0.0984027	-0.122306	0.181554	0.0928398	-0.112383	-0.299693	-0.483946	0.0213929	-0.149971	0.145721	0.0121773	0.018728	0.0400966	1.55859	0.140537	1.93208	-0.00293626	0.0182006	0.0540529	-0.0996254	0.0826628	0.151931
0.295773	0.0205021	0.393195	0.185697	0.486733	0.159931	0.216622	0.413492	0.0199549	0.343396	0.376215	0.399677	0.0888014	0.105714	0.227647	0.318096	0.344651	1.57567	0.310496	0.328484	0.155499	0.364961	1.10135	1.26891	2.68784	-0.180753	2.55446	-0.261454	0.0722096	0.295073	-0.0186868	0.490124	0.268175	0.479944	0.517454	0.394214	0.191476	0.345782	0.292514	0.0621709	0.0206251	1.84224	0.427676	1.89436	-0.247664	0.308263	0.463494	0.257572	0.315632	0.336532
0.410826	0.314856	0.0315658	0.527123	0.112311	0.0921217	-0.107374	0.251087	0.26612	0.013879	0.081902	-0.211324	-0.0266462	-0.0139286	-0.103228	0.0196864	0.3294	1.29835	0.291775	0.521476	0.0636619	-0.336142	0.758017	1.03823	2.44737	0.341261	2.30695	0.00546294	0.190274	0.0200402	0.0118238	0.28625	-0.0865416	-0.259859	-0.0869642	0.344615	-0.180469	0.236157	0.395616	0.0472782	0.41503	1.58768	-0.286296	1.68478	-0.120553	0.269907	0.485197	0.112124	-0.105311	0.100748
0.102924	-0.308048	0.262858	-0.0167734	-0.0301668	-0.32106	-0.0970807	0.475292	-0.00790069	0.111144	-0.185962	0.0346543	-0.32624	-0.173967	0.157153	0.198543	-1.02491	1.13577	0.219336	0.302583	-0.164012	-0.112766	0.736726	0.926326	2.28327	-0.21117	2.23541	-0.242728	0.183464	-0.0668581	-0.656592	0.592741	-0.155526	0.395162	0.00138594	0.339587	-0.155254	0.264341	0.0710922	-0.233702	0.10271	1.61556	-0.242124	1.52749	-0.294655	0.14222	-0.412801	-0.0778343	-0.161245	-0.0228182
-0.372961	0.12531	0.223536	-0.169263	-0.252168	-0.0538621	-0.106623	-0.599223	-0.172659	-0.246625	-0.0433536	-0.271463	-0.175507	-0.152678	-0.0980141	-0.221115	0.0321638	0.939957	-0.00358314	-0.131469	0.0258822	-0.230036	0.594203	0.730325	2.05133	0.0990894	1.99051	-0.0695375	-0.0927281	-0.458632	-0.288985	0.0928942	-0.304848	-0.359041	-0.777046	0.0184149	-0.2637	-0.575746	-0.247546	-0.262646	0.126636	1.22592	-0.443192	1.38386	-0.573727	-0.121737	-0.408601	-0.382715	-0.548467	-0.0101912
-1.08224	-0.220549	-0.904358	-0.519247	-0.558424	-0.398065	-0.32996	-0.865015	-0.362916	-0.548892	-0.461745	-0.612065	-0.298958	-0.338719	-0.472269	-0.966235	-0.15904	0.340468	-0.175979	-0.364086	-0.11073	-0.532753	0.121185	0.383801	1.68786	0.215504	1.95675	-0.249608	-0.303509	-0.617727	-0.0602488	-0.46355	-0.682852	-0.726829	-1.94644	-0.617404	-0.315448	-0.180315	-0.448634	-0.170263	-0.301539	0.944178	-0.684437	1.48655	-0.563091	-0.392338	-0.506564	-0.484571	-0.870461	-0.49264
-1.0637	-0.041808	0.0841421	-0.433812	-0.291455	-0.0383984	-0.203547	-0.219524	-0.191595	-0.8308	-0.44967	-0.547276	-0.319071	-0.18124	-0.464474	-0.560937	-0.0530918	0.631165	0.0689256	-0.269196	-0.729171	-0.465883	0.264983	0.500682	1.90391	0.093267	1.7619	-0.104112	-0.416245	-0.534838	-0.71297	-0.518225	-0.730453	-0.458509	-1.12743	-0.157411	-0.586482	-0.551696	-0.654029	-0.705505	-0.14734	1.25038	-0.620117	1.18017	-0.686999	-0.496365	-0.200661	-0.503693	-0.787985	-0.274939
-0.806527	-0.100234	-0.490471	-0.621399	-0.857757	-0.04942	-0.413989	-0.893177	-0.304207	-0.734572	-0.429259	-1.11076	-0.389949	-0.69535	-1.02956	-0.448088	-0.374671	0.513039	-0.0319453	-0.338401	-0.348195	-0.474313	-0.0783745	0.132709	1.80863	-0.0638684	1.7293	-0.410708	-0.374603	-0.53924	-0.429885	-0.451203	-0.524745	-0.777618	-0.669945	-0.485428	-0.648761	-0.708654	-0.53919	-0.293647	-0.200113	0.949058	-0.794388	1.3379	-0.468526	-0.75985	-0.51651	-0.528568	-0.713049	-0.41358
-0.499152	0.0431391	-1.16414	-0.677547	-0.837304	-0.429591	-0.513859	-0.641698	-0.564617	-0.523656	-0.662968	-0.912562	-0.490416	-0.447287	-0.647752	-0.768643	-0.65317	0.52247	-0.174878	-0.26088	-0.712173	-0.518834	-0.116006	0.385458	1.67198	-0.514486	1.59545	-0.493584	-0.565409	-0.810148	-0.41046	-0.35336	-0.755973	-0.77058	-1.18656	-0.586651	-0.866861	-0.316038	-0.598353	-0.377363	-0.417026	0.741413	-0.823375	1.14705	-0.679862	-0.78248	-0.614088	-0.632252	-0.357642	-0.674846
-0.555409	-0.22852	-0.977773	-0.607201	-0.657206	-0.352469	-0.638476	-0.472154	-0.540974	-0.715587	-0.507478	-0.736022	-0.570455	-0.671597	-0.40328	-0.936599	-0.3369	0.407567	-0.109841	-0.441153	-0.201549	-0.694808	-0.0764095	0.527144	1.80439	-0.332745	1.76435	-0.23999	-0.621268	-0.586586	-0.527213	-0.580929	-0.705748	-1.04276	-1.09808	-0.378796	-0.419649	-0.511471	-0.810699	-0.504811	-0.0538372	0.867596	-0.39703	1.19226	-0.372525	-0.566738	-0.859453	-0.427599	-0.541908	-0.391088
-0.37179	-0.114049	-0.471869	-0.517244	-0.594091	-0.031322	-0.440628	-0.550264	-0.457384	-0.700941	-0.498019	-0.559055	-0.394555	-0.413	-0.46762	-0.496864	-0.165382	0.701147	-0.135402	-0.00837976	-0.18701	-0.555407	0.163096	0.59996	1.91705	-0.242531	1.89596	-0.717623	-0.477997	-0.528124	-0.393815	-0.534957	-0.418363	-1.01266	-1.13741	-0.104232	-0.515154	-0.132291	-0.248741	-0.632954	-0.067548	1.12596	-0.437874	1.27577	-0.515635	-0.251512	-0.687597	-0.293366	-0.535415	-0.177481
-0.823121	-0.486186	-0.814155	-0.908873	-0.992191	-0.38579	-0.709279	-0.682892	-0.704756	-1.01627	-0.657517	-1.05295	-0.674975	-0.551876	-0.865681	-0.98078	-0.679341	0.534025	-0.228696	-0.599721	-0.454718	-0.865401	-0.0702463	0.152178	1.4676	-0.385777	1.55797	-0.286318	-1.0148	-0.953151	-0.646884	-0.643169	-1.05326	-0.846134	-1.0729	-0.687292	-1.13099	-0.85218	-0.946827	-0.705794	-0.661653	0.519725	-0.920552	1.08455	-0.789816	-0.679795	-0.619944	-0.573118	-0.980847	-0.644502
-1.09095	-0.0419134	-0.747293	-0.606972	-0.707058	-0.263678	-0.386047	-0.432658	-0.83491	-0.50117	-0.35709	-0.67395	-0.386256	-0.333502	-0.400307	-0.578355	-1.15935	0.431699	-0.416571	-0.459258	-0.696695	-0.874505	0.304115	0.147771	1.67122	-0.14208	1.85987	-0.352819	-0.437445	-0.842975	-0.560919	-0.206907	-0.713499	-0.602969	-0.805979	-0.650614	-0.547363	-0.091306	-0.362391	-0.291568	-0.298546	0.835464	-0.527275	1.36518	-0.271602	-0.422769	-0.224359	-0.656496	-0.544561	-0.537724
-0.695473	-0.122829	0.105881	-0.793759	-0.391668	-0.328908	-0.418342	-0.87563	-0.390624	-0.555211	-0.733422	-0.88194	-0.470966	-0.518678	-0.903803	-0.687957	-0.195523	0.611985	-0.162462	-0.508312	-0.360096	-0.445798	0.0964509	0.214385	1.57911	0.24798	1.66879	-0.260291	-0.672663	-0.476994	-0.632753	-0.233785	-0.640485	-0.952106	-0.630711	-0.567166	-0.805298	-0.654728	-0.596856	-0.768533	-0.104928	0.869314	-0.26426	1.37144	-0.211888	0.0765315	-0.364281	-0.676264	-0.71594	-0.248506
-0.575363	-0.1228	-0.0105967	-1.0428	-0.792567	-0.244098	-0.610304	-0.413107	-0.425781	-0.318805	-0.458668	-0.509085	-0.41915	-0.66514	-0.54043	-0.469227	-0.149801	0.646171	0.203028	-0.396855	-0.375661	-0.565338	0.0608728	0.539269	1.78238	-0.464937	1.87707	-0.485251	-0.503301	-0.511864	-0.360892	-0.667562	-0.725899	-0.1962	-0.56965	-0.378159	-0.4	-0.675061	-0.421991	-0.468632	-0.645283	1.01399	-0.51054	1.26994	-0.59246	-0.340243	-0.43486	-0.431235	-0.515393	-0.374372
-0.503637	-0.247128	-0.134083	-0.677498	-0.545739	-0.463239	-0.478	-0.343197	-0.525322	-0.848612	-0.423975	-0.727385	-0.399845	-0.541381	-0.719006	-0.3847	-0.672757	0.587436	0.1219	-0.412698	-0.373372	-0.69015	0.064454	0.44459	1.80272	-0.157402	1.82083	-0.614084	-0.431289	-0.908977	-0.551021	-0.564978	-0.540367	-0.546406	-1.12645	-0.549274	-0.711662	-0.462358	-0.233935	-0.410376	-0.608775	0.976608	-0.875441	1.00257	-0.703254	-0.697489	-0.610512	-0.622899	-0.489933	-0.596361
-0.404797	0.0616032	-0.100999	-0.286837	-0.416954	0.249437	-0.114653	-0.0202134	0.056582	-0.168087	-0.157256	-0.543448	0.056245	-0.444544	-0.456209	-0.122272	0.472731	1.09346	0.356191	0.000921101	-0.295375	0.00411082	0.467778	0.863284	2.25514	0.101222	2.39495	-0.335541	0.0737675	-0.35277	-0.0178302	0.112541	-0.144497	-0.423859	-0.213718	-0.137853	0.00878865	-0.0957593	0.0477566	0.0261494	-0.0305805	1.4852	0.0569409	1.72213	-0.147469	-0.146901	-0.32782	-0.0782657	-0.224927	0.0217905
-0.444865	-0.178068	-0.632715	-0.704477	-0.594202	-0.15028	-0.2362	-0.774603	-0.421141	-0.404926	-0.165774	-0.576828	-0.0487959	-0.309475	-0.863964	-0.340633	0.00133358	0.879522	-0.196784	-0.350168	-0.0372245	-0.582644	0.167689	0.422364	1.90144	-0.234566	1.84543	-0.133614	-0.37593	-0.507483	-0.470485	-0.436287	-0.476225	-0.514831	-1.32264	-0.354823	-0.320873	-0.377698	-0.283389	-0.412899	-0.111415	1.16334	-0.230151	1.33296	-0.350098	-0.422114	-0.490283	-0.32427	-0.419795	-0.245592
-0.518965	0.258841	-0.871781	-0.552476	-0.552738	0.0822966	0.156307	-0.250014	-0.136994	-0.341166	-0.229036	-0.435053	0.106585	-0.278797	-0.35639	-0.0490153	-0.0896254	1.15073	0.223496	0.0346683	0.152138	-0.153729	0.580078	0.30607	2.13683	0.164387	2.03192	0.0338444	-0.229562	0.0644339	0.0824422	0.0449862	-0.199345	-0.329435	-0.410964	0.0974228	-0.150033	-0.288395	-0.358514	-0.0233894	-0.218743	1.25656	-0.276382	1.82224	0.0698774	0.293312	-0.0916577	-0.182238	-0.658886	-0.127065
0.594033	0.303289	-0.0673734	0.775156	0.237349	0.51209	0.461136	0.394572	0.472655	0.314474	0.428009	-0.06565	0.266885	0.388707	0.298194	0.318362	0.332928	1.57576	0.781418	0.372164	0.508646	0.587272	1.09836	1.29563	2.60494	0.266548	2.61004	0.489944	0.331374	0.301635	0.0899281	0.439148	0.252635	0.323353	0.600368	0.52938	0.018426	0.53742	0.238498	0.298473	0.260808	1.8805	0.316529	1.98911	0.248497	0.317346	0.313191	0.188971	0.0624355	0.214719
-0.370743	0.106641	-0.586229	-0.080125	-0.238218	0.0735837	-0.127543	-0.0785428	0.0177309	-0.0810412	-0.256174	-0.377684	-0.056924	-0.0612849	-0.347811	-0.0681065	-0.0449593	1.03012	0.114504	0.0306792	-0.0638798	0.0356634	0.516619	0.643542	2.28999	0.103609	2.14883	0.0158357	-0.000975223	-0.0903739	-0.0375626	-0.0695253	-0.269879	-0.197252	-0.142562	0.0205906	-0.103904	-0.30646	-0.451861	-0.130736	0.041183	1.31358	-0.0384516	1.62614	-0.140813	-0.0556723	-0.309916	-0.155283	-0.205632	-0.177337
-0.755813	0.071687	-0.186342	-0.222324	-0.290938	0.00122626	-0.136683	-0.881166	-0.271446	-0.306964	-0.405686	-0.4642	-0.0585826	-0.426157	-0.406854	0.0435292	-0.350742	0.870918	0.00870228	-0.0974068	-0.103378	0.0534472	0.449454	0.575973	2.08324	0.232157	2.17211	-0.632735	0.0586439	-0.445716	-0.188807	-0.298472	-0.3009	-0.369587	-0.507342	-0.229118	-0.355991	-0.354335	-0.358353	-0.41594	0.019739	1.20711	-0.3264	1.59822	-0.10009	-0.322461	-0.0640076	-0.157221	-0.476075	-0.167183
0.0620463	0.0728154	-0.288471	0.148495	0.094749	-0.00482047	0.068737	0.229998	0.0726135	0.0554771	0.0586875	0.195752	0.0721272	0.0982254	0.280329	0.285157	0.198974	1.43058	0.0874134	0.204761	0.196173	0.128719	0.99078	1.21515	2.53393	0.0761561	2.43779	0.250592	0.143208	0.210443	0.148232	0.215743	0.0297241	0.212436	-0.0405243	0.233074	0.0995553	0.0963262	0.102706	0.179529	0.160883	1.86441	0.0174017	1.8177	0.14877	0.0758834	0.200863	0.105215	0.0859146	0.167331
0.686685	-0.164877	-0.497715	0.372089	0.0174255	-0.0660393	0.0170607	0.163914	0.0106139	0.00171961	-0.241512	0.550121	0.0878744	-0.207011	0.451278	-0.188728	-0.745881	1.44158	0.166724	-0.316149	0.13617	0.38563	1.20735	1.32972	2.36471	-0.183449	2.18452	-0.133365	-0.00696292	0.211875	0.50125	0.387425	0.107067	0.421743	-0.0684241	0.50399	0.00961699	0.135131	0.508702	0.178476	-0.483721	1.79714	0.309124	1.74178	0.158324	0.0311914	-0.100313	0.0235944	0.393073	0.221997
-0.195276	0.124669	0.239837	-0.126162	-0.0909857	0.0628116	-0.212092	0.033855	-0.186769	0.0155592	0.0129172	-0.0505051	-0.13796	-0.137515	-0.22518	-0.171329	-0.294192	1.04234	0.00747473	-0.253655	-0.00928444	-0.0589241	0.798997	0.876516	2.26708	0.0407822	2.27584	0.0445274	-0.0664923	-0.115121	0.00458596	-0.126786	-0.388747	0.000573249	-0.454121	-0.124629	-0.115018	0.0733038	-0.208858	-0.120188	0.00510263	1.43273	-0.38259	1.42265	-0.0570789	-0.0086297	-0.177867	-0.144122	-0.318058	-0.353495
0.325311	0.214957	0.109967	0.220154	-0.0152732	0.334694	-0.0910773	0.201564	0.139648	0.210267	-0.0521036	0.0932621	-0.112898	-0.0389955	0.0716858	0.505293	0.169351	1.15788	0.147063	0.265206	0.181222	0.126314	0.840441	0.972513	2.41701	0.525185	2.29575	-0.460521	-0.38043	-0.0246915	-0.126951	0.105744	-0.0871811	0.0705978	0.194053	0.430729	-0.0292509	0.0296447	0.0338421	-0.000448067	-0.213738	1.65195	-0.239766	1.5739	-0.164351	-0.129032	-0.130736	-0.0944238	-0.300308	0.11638
0.5742	-0.0463594	0.273456	0.468481	0.43949	0.104726	0.12609	0.161996	0.189496	0.2973	0.19965	0.429879	0.0782618	0.0102276	0.173728	0.128057	0.155013	1.37413	0.444617	0.123376	0.309153	0.168489	1.15228	1.3288	2.54836	-0.0191848	2.52175	0.327681	0.147684	0.278742	0.102008	0.227808	0.0489761	0.368599	0.467769	0.554341	0.248664	0.313799	-0.00730448	0.0937745	0.0598826	1.80249	0.237895	1.75877	0.0269051	0.190108	0.465768	0.11889	0.155682	0.270085
0.110588	-0.0565489	-0.0733632	0.127884	0.0560537	-0.0978881	-0.0557901	0.164682	-0.138754	-0.123298	-0.274304	0.0214872	-0.0390901	-0.0804867	0.0337846	0.0775109	-0.00219376	1.14825	0.0813646	-0.00205154	-0.0529111	-0.239312	0.840195	1.03085	2.30564	-0.567237	2.25052	-0.467215	-0.108517	0.0105316	-0.149031	-0.14005	-0.157128	0.1819	0.0288345	0.275451	-0.333203	-0.0750429	-0.0697395	-0.207285	-0.0846619	1.62887	-0.0489037	1.60474	-0.111589	0.141459	-0.0264681	-0.0329093	0.0191732	0.0583859
0.967014	0.0745208	0.974574	0.90209	0.778033	0.117737	0.441787	0.72281	0.491263	0.764244	0.46837	0.886542	0.186793	0.580579	0.88795	0.75249	0.442301	1.85301	0.455516	0.485744	0.489805	0.607356	1.482	1.68846	2.97698	-0.277684	2.90635	0.492363	0.131015	0.658222	0.231654	0.547199	0.614969	1.0445	1.23416	0.83541	0.449176	0.348823	0.556692	0.397693	0.076871	2.30075	0.600591	2.08093	0.384137	0.353957	0.71882	0.268084	0.723559	0.422113
-0.206354	-0.0388347	0.187296	0.0694046	0.119121	0.109319	-0.0696657	-0.0738825	-0.00574758	-0.0890736	-0.0342237	-0.142809	1.1727e-05	-0.013355	-0.0593947	0.0756266	0.0844213	1.17904	0.230487	0.136903	0.216685	-0.0188647	0.753415	1.01038	2.33431	0.0213265	2.34858	0.149487	0.01687	-0.0111811	0.0533592	0.0452905	-0.0625583	0.012521	-0.153811	0.0926816	-0.118309	0.0847289	-0.140593	0.00193072	-0.0897124	1.6039	-0.105072	1.6312	0.0373099	-0.140238	0.0842792	-0.0705454	-0.028737	-0.0490427
-0.000864416	0.168606	0.538535	0.19159	0.294241	0.202539	0.149325	0.212148	0.0598695	0.0750505	0.0918383	-0.0428453	0.0119108	-0.109234	0.165961	0.337098	-0.0498662	1.28599	0.387722	0.304116	0.252858	0.0896978	1.06871	1.17145	2.52059	-0.227143	2.3222	0.136311	0.0627771	0.331526	0.198233	0.163484	0.212712	0.222285	0.0458239	0.293698	-0.0738925	0.218139	0.215253	0.176419	-0.210746	1.73126	0.112904	1.84811	0.0434813	-0.00781741	0.185674	0.109002	0.157256	0.0956635
0.109317	-0.169976	0.259091	0.0526243	0.194134	-0.2242	-0.0950564	0.0322576	-0.0797827	0.116663	-0.0595864	0.0469823	-0.221832	-0.0797289	0.136606	-0.0797402	-0.198477	1.1981	-0.19444	-0.00915371	0.200604	-0.222225	0.833233	1.16464	2.34751	-0.0360708	2.31723	-0.0616833	-0.249574	0.189264	0.0087414	-0.00602235	-0.204777	0.0258209	-0.0347066	0.214053	-0.176059	0.0145096	0.00591118	-0.362475	-0.124111	1.65212	0.0373561	1.74558	-0.204801	-0.113825	0.129798	-0.14755	0.0984107	0.00691149
0.94016	-0.221466	1.02986	0.813762	0.668862	0.131755	0.258877	0.556818	0.304503	0.586783	0.429318	0.76	0.114747	0.349126	0.286803	0.560386	0.23938	1.66882	0.237441	0.185316	0.251446	0.316381	1.42712	1.57965	2.87235	-0.369989	2.61372	0.406337	0.101227	0.624794	0.274	0.389865	0.257376	0.764535	0.659987	0.721303	0.273281	0.625047	0.262641	0.347189	0.0400883	2.18375	0.270543	1.89478	0.248728	0.575153	0.523929	0.263588	0.446131	0.208465
0.123609	0.0790719	-0.0329733	-0.36505	-0.262568	-0.0666351	0.0301629	-0.374429	0.00228366	-0.211138	-0.156352	-0.0459438	-0.0658114	-0.188066	0.0611238	-0.142329	0.169905	0.931637	-0.48824	0.0167996	0.106178	0.0114854	0.566679	0.842402	2.17613	-0.15253	2.23978	-0.427118	-0.125891	-0.196239	-0.0187948	-0.127337	-0.236427	-0.304023	-0.137384	0.0832848	-0.299084	-0.0554685	-0.080886	0.149825	0.18198	1.39334	-0.0337018	1.54309	-0.0425579	-0.234823	-0.274497	-0.0709567	-0.0560664	-0.00502944
-0.337375	-0.247884	-0.0215085	-0.514996	-0.242245	-0.0905811	-0.262113	-0.270802	-0.241005	-0.126788	-0.234414	-0.280435	-0.134055	-0.192756	-0.0614701	-0.271949	-0.603699	0.934195	-0.021025	-0.275873	-0.115365	-0.326559	0.553894	0.57098	2.10466	-0.178788	2.16313	-0.34094	-0.213213	-0.337836	-0.23081	-0.336489	-0.469813	-0.284488	-0.422168	-0.0449156	-0.286155	-0.444333	-0.412388	-0.207751	-0.125149	1.24783	-0.442411	1.51113	0.0115979	-0.374452	-0.273514	-0.209458	-0.278292	-0.329269
0.185249	-0.0267295	0.186167	0.253075	0.0775002	0.0579615	-0.0502023	0.142883	-0.067194	0.0816419	-0.0439716	-0.0797427	-0.0233629	0.0335427	0.145494	0.063027	-0.221644	1.31407	0.0721989	0.0377603	0.224778	-0.197405	0.847923	1.00478	2.37558	0.243808	2.3416	-0.194991	-0.146191	0.0626698	0.0151234	-0.10656	-0.0109501	-0.0273785	0.0095312	0.251495	-0.068889	-0.236496	-0.0397799	0.0211701	-0.134087	1.62463	0.036463	1.68098	0.0996874	0.0600297	0.0497417	-0.00667952	-0.0599809	0.051369
0.335677	0.102131	0.636038	0.102338	0.331461	0.114392	-0.103825	0.187247	-0.282864	0.142643	0.300991	0.283177	0.0513749	0.0711264	0.0969833	0.29235	0.0236977	1.31615	0.518482	0.102991	0.0587679	0.176513	0.987648	1.10391	2.58777	-0.0391371	2.38633	-0.172072	0.0506033	0.19936	0.280213	-0.0200521	-0.0799359	0.1746	0.240872	0.259566	0.211578	-0.25046	0.171328	-0.334358	-0.0983166	1.79036	0.316412	1.79554	-0.29904	0.250597	-0.230662	0.0777821	-0.00428632	0.0328104
0.210245	0.0495575	0.366376	0.179125	0.0825182	0.219879	0.16389	0.36038	0.0827276	0.140816	0.149459	0.173635	0.10717	0.197733	0.0778054	0.0319217	0.0701794	1.33168	-0.0788217	-0.019285	0.117287	0.122018	0.966397	1.1583	2.53793	0.10851	2.37119	-0.0149603	0.106851	0.153548	0.27792	0.180976	0.0535128	0.219217	-0.0180419	0.400997	-0.0460754	0.198665	-0.0602782	0.141479	0.0534628	1.84759	0.0560478	1.78948	-0.0421585	3.11784e-05	0.131165	0.221219	0.140739	0.0559899
0.386121	0.339356	0.286354	0.195953	0.309159	-0.213705	0.186095	0.66599	0.385125	0.627202	0.354319	0.427251	0.146974	0.604037	-0.579124	0.333606	-0.00787126	1.48299	0.0918925	0.0857877	0.110885	0.606424	1.24146	1.20975	2.55592	-0.431151	2.44962	0.0589491	0.153527	0.192732	0.435015	-0.131813	0.0699186	0.637525	0.563212	0.640567	-0.150349	-0.470489	0.198797	-0.271008	0.22116	1.83873	0.159	2.10368	-0.312467	0.285549	0.440593	0.142795	0.11387	0.459059
0.225906	0.533826	-0.0986194	0.179997	0.261458	0.511195	0.0229969	0.373038	0.0621898	0.279992	0.305254	-0.0284333	0.480726	0.481452	-0.368641	0.678642	0.219532	1.40374	0.112657	0.391346	0.516067	0.369834	0.752816	1.13891	2.78794	0.0263979	2.54784	0.604081	0.28041	0.262368	0.575174	0.478822	0.605803	0.166545	-0.276026	0.846625	0.371325	0.375443	0.314612	0.0562175	0.387918	2.02882	0.398011	2.10677	0.282172	0.223777	0.57107	0.0350598	0.393036	0.109397
1.16721	-0.1733	1.08533	1.11089	0.963697	0.163687	0.199216	0.821593	0.324174	0.625525	0.487147	0.867729	-0.00644408	0.610166	0.381395	0.926401	0.138983	2.10092	0.63956	0.26821	0.399501	0.426368	1.64575	1.96362	2.98307	-0.320447	2.86674	0.371238	0.164194	0.888147	0.343289	0.638034	0.583211	1.01974	1.06417	0.841476	0.565788	0.14523	0.660676	0.716203	-0.876559	2.4258	0.655051	2.03655	-0.0353406	0.580009	0.85387	0.402909	0.596262	0.231023
1.21427	-0.0786913	0.954496	1.03492	0.28751	-0.228829	0.0153003	0.483304	0.107881	0.178034	0.252859	0.9852	-0.253471	0.263124	0.549203	0.457795	-0.521821	1.78906	-0.304901	0.0715787	-0.56049	-0.463575	1.26708	1.54563	2.86441	-1.0089	2.59586	0.202565	-0.222865	0.272435	-0.152955	0.262618	0.0572627	0.638239	0.281318	0.627257	0.0639356	-0.588327	0.195783	0.125329	-0.664765	2.05351	0.387505	1.6384	0.164437	0.448639	0.851393	0.0505857	0.452942	-0.244324
0.319594	0.137234	0.324637	0.410306	0.244427	0.231054	0.111933	0.391304	0.192219	0.303954	0.174834	0.310115	0.237094	-0.0495812	0.280859	0.365036	0.0755028	1.48814	0.282468	0.183688	0.21858	0.21946	1.14375	1.28385	2.60554	-0.0309538	2.57199	0.0677531	0.192875	0.267531	0.35236	0.330054	0.327291	0.350081	0.447206	0.541412	0.0968925	0.545748	0.115121	0.260348	0.0908238	1.97348	0.118342	1.97405	0.170429	0.35186	0.317612	0.17642	0.291372	0.194155
0.0504118	0.0568878	0.317982	-0.10654	0.183089	0.248698	0.0889215	0.0756952	-0.0212605	0.0730496	0.131118	0.186158	-0.0109245	0.122899	0.374594	-0.0827696	0.146324	1.33722	0.242148	0.143823	0.109438	-0.0860304	0.948076	1.14004	2.54641	-0.250296	2.27902	-0.188576	0.0205058	0.0422586	0.00182147	-0.0167973	0.00938174	0.149325	-0.110216	0.319855	-0.0398662	-0.0825669	0.213231	0.0148907	0.155606	1.68326	-0.0888212	1.72922	-0.00168714	0.055962	0.143182	0.0487572	0.0589449	-0.0153433
0.459381	-0.0204177	0.457543	0.448602	0.307858	0.00468572	0.0606878	0.203956	0.232956	0.359522	0.105643	0.399039	0.0746206	0.114307	0.324833	0.324845	-0.0873596	1.46741	0.187682	0.123231	0.0732129	0.235203	1.2715	1.53167	2.66686	1.58634	2.5757	1.78675	0.116701	0.41228	0.155436	0.258296	0.292723	0.498878	0.456735	0.55777	0.0140575	0.294369	0.191957	0.150452	-0.0274657	1.94993	0.0862801	1.79321	0.263331	0.260553	0.260643	0.207152	0.178497	-0.00544891
0.591933	0.0255715	0.625454	0.162319	0.440674	0.138859	0.179433	0.28685	0.217458	0.42745	0.180566	0.402465	0.0174382	0.152059	0.472369	0.28681	0.194123	1.45636	0.167086	0.367586	0.27947	0.257924	1.25461	1.38199	2.65294	2.33906	2.4994	2.15564	0.0564393	0.326685	0.280779	0.0417144	0.3248	0.437062	0.759629	0.319521	0.19801	0.333503	0.170784	0.391746	0.0467299	1.98413	0.375376	1.7845	0.120832	0.0401458	0.276407	0.228579	0.196323	-0.0436349
0.881617	-0.108449	0.98295	0.86333	0.804713	0.0182968	0.330759	0.694773	0.366905	0.629678	0.374462	0.771028	0.083649	0.345738	0.690049	0.610887	0.485275	1.90331	0.283541	0.436671	0.421849	0.701065	1.47825	1.7069	2.89153	2.22613	2.70335	2.30457	0.220452	0.678379	0.24015	0.442152	0.396267	0.905671	0.876388	0.67742	0.213915	0.368779	0.190524	0.266064	-0.0500479	2.17835	0.291777	2.02459	0.366283	0.41796	0.645635	0.29664	0.461532	0.317096
0.214013	0.010632	0.225416	0.580824	0.607523	0.194486	0.0362214	0.440382	0.480505	0.439857	0.197981	0.310979	0.137848	0.108047	0.491891	0.203398	0.447926	1.63592	0.841731	0.325173	0.2469	0.459173	1.36088	1.49132	2.92258	2.3334	2.59415	2.46	0.348109	0.663097	0.263045	0.387125	0.534227	0.598568	1.04173	0.6658	0.861809	-0.254089	0.316636	0.690207	0.14466	2.08381	0.29419	2.049	0.547078	-0.0454275	0.321	0.404293	0.146456	0.308444
-0.445914	0.180722	6.25694e-05	-0.331922	0.0257267	-0.0895832	0.16207	0.2134	0.0401952	0.0560468	-0.158797	-0.0127507	0.000935446	-0.262531	-0.174005	0.129408	-0.474674	1.15953	-0.106281	-0.299974	-0.231312	0.0312383	0.94621	0.972488	2.48592	2.40964	2.1485	2.14127	0.0145074	0.135669	0.0261105	-0.194581	-0.19082	0.0362636	-0.489818	0.413135	0.246749	-0.219753	-0.0220265	-0.0920725	-0.0757541	1.53149	-0.144346	1.72474	0.0107666	0.0242858	-0.0658632	0.0697891	-0.221755	0.0537207
-0.349519	0.0229566	0.304626	-0.366784	-0.0864386	-0.0242027	-0.123744	-0.396163	-0.221703	-0.24453	-0.315206	-0.119384	-0.100636	-0.205264	-0.0382709	-0.224554	-0.484473	1.04664	-0.198114	0.053342	-0.210537	-0.201141	0.739731	0.806716	2.22377	2.44542	2.20129	1.82467	-0.172465	-0.0370066	0.002422	-0.183268	-0.233868	-0.42094	0.229083	0.0494044	-0.332873	-0.204869	-0.267703	-0.136912	0.0152496	1.45064	-0.268452	1.54707	-0.203207	-0.2292	-0.136647	-0.0798299	-0.0974636	-0.272556
0.412772	0.0394131	0.386991	0.289486	0.516074	-0.108654	0.013137	0.319284	-0.324516	-0.0767242	-0.210794	0.135893	-0.0385595	0.51969	0.340352	0.211389	-0.0721999	1.39503	0.288916	0.11021	0.283385	-0.198229	1.10737	1.71928	2.61069	2.54657	2.33643	2.01078	-0.0441029	0.290479	0.217755	0.252868	0.155718	0.150006	0.384954	0.364296	0.172746	0.0475175	0.0730176	-0.163712	0.117483	1.79907	0.258185	1.85973	0.0197885	0.000914074	0.039653	0.211064	-0.10933	0.354173
0.14703	0.310108	0.364412	0.208469	0.0848769	0.171035	0.137265	-0.0098808	0.138997	0.251676	-0.118363	0.0698794	0.1165	-0.019106	-0.0137678	0.0670179	0.0895718	1.36061	0.229326	0.018459	-0.00582042	-0.000371496	0.987138	1.18047	2.56689	2.46515	2.25326	2.10978	0.0979824	0.136977	-0.11309	0.0708853	-0.0862028	0.0610105	0.443786	0.191991	-0.0140344	-0.0937726	0.000789577	0.194134	0.289613	1.81154	0.294658	1.75175	0.119463	0.0373553	0.117526	0.191742	0.162821	0.115214
0.329999	0.20674	0.0743363	0.222597	0.171319	0.204105	0.252647	0.176294	0.0527579	0.262549	0.00337704	0.173041	0.113303	0.0827421	0.0983896	0.0969708	0.087655	1.37191	0.112575	-0.0554569	0.273806	0.119271	1.15027	1.38458	2.56968	2.48545	2.39987	2.03798	2.10647	1.97087	1.83317	1.86848	1.90157	1.88535	1.80344	0.376104	1.62819	1.6718	1.76565	1.76766	1.82741	1.82671	1.81505	1.88764	1.76672	1.74462	1.68364	1.73109	1.71373	1.60453
0.273915	0.0160135	-0.450767	-0.139305	0.338738	0.174824	0.296614	-0.0488568	0.230389	-0.0864937	0.0715042	-0.0487538	0.0578704	-0.0966295	0.272849	0.0521213	0.118285	1.29141	-0.0877669	0.325497	0.211577	-0.126623	1.01799	1.15057	2.53533	2.3849	2.28288	2.16593	2.18338	1.97839	1.99622	1.94857	1.91815	1.77223	1.62178	0.532446	1.69369	1.94552	1.80884	1.66799	1.80853	1.81707	1.95154	1.64626	1.67538	1.80195	1.68737	1.81157	1.59997	1.72398
-0.118853	-0.0712029	-0.17932	-0.0506894	0.0202045	-0.0276835	-0.150838	-0.062273	-0.0136987	0.00286742	-0.0508308	-0.145934	-0.0313374	-0.0418087	-0.253735	-0.0721141	-0.263312	1.14565	0.256956	-0.308624	0.0347188	-0.0495162	0.760396	0.938458	2.39942	2.36947	2.21506	1.87974	1.90236	1.77853	1.68139	1.75319	1.64207	1.56752	1.49895	0.198017	1.54033	1.44203	1.6234	1.56411	1.52412	1.54592	1.46876	1.62413	1.36156	1.46132	1.38001	1.4453	1.48972	1.47407
-0.201952	0.114093	0.0736126	0.370297	0.124415	0.48935	0.0347965	0.0893488	0.219039	0.0134965	0.378773	0.140871	0.199884	-0.0324728	-0.262991	0.0597509	0.0269172	1.42067	0.652768	0.296243	0.0965248	0.140307	0.889357	1.22023	2.60666	2.70488	2.33875	2.15646	2.08587	1.76137	1.90667	1.92988	1.92841	1.61371	1.67621	0.377095	1.73271	1.75027	1.69791	1.72263	2.02551	1.6677	1.85932	1.87206	1.85596	1.71142	1.77452	1.73782	1.63006	1.91379
0.0223746	0.187902	0.0182846	-0.0299339	-0.13374	0.205169	0.0135195	0.0714025	-0.112041	-0.0302099	0.323301	-0.0941914	0.403079	-0.0363363	-0.0426158	-0.158171	-0.00353645	1.10176	0.467163	0.239127	-0.115847	0.184688	0.851039	1.01642	2.40035	2.55886	2.30223	2.02837	1.97839	1.72051	1.81211	1.73682	1.74944	1.64026	1.49923	0.109841	1.67873	1.68273	1.60843	1.66072	1.66041	1.64527	1.70009	1.84135	1.48418	1.59164	1.45212	1.45699	1.56116	1.60187
-0.167456	0.130379	0.0728868	-0.0896956	-0.0724392	-0.120702	-0.00699476	0.0423193	-0.184316	-0.72628	4.61579	0.188375	4.21425	-0.27347	-0.491672	-0.0918555	0.0940336	1.08441	3.70252	3.52035	3.16933	3.15771	0.810917	1.00842	2.31961	2.39674	2.10167	2.20215	1.77282	1.67964	1.61177	1.74335	1.51816	1.47988	1.62043	1.45572	1.37689	1.57467	1.63514	1.69479	1.66252	1.61124	1.65994	1.48135	1.392	1.54833	1.54297	1.55679	1.47628	1.5777
0.371173	0.22904	0.157178	0.297386	0.375956	0.300567	0.0899574	0.396451	0.720332	0.218564	4.88707	0.214764	4.52177	0.0388242	0.362383	0.354454	0.261621	1.63548	3.71029	3.85698	3.61428	3.52666	1.31243	1.53473	2.69701	2.35838	2.64501	2.44417	2.22881	2.10913	2.07541	2.09894	2.06434	1.9055	1.86207	1.94836	1.8912	1.95859	1.98649	2.0229	1.83541	1.85915	1.95402	1.84577	1.87864	1.79064	1.79406	1.90013	1.79672	1.82866
-0.188556	0.109306	0.13761	0.20576	-0.0794266	0.0884658	0.150076	0.103245	5.40997	0.245879	4.68026	0.217752	4.48607	-0.109888	0.238803	0.219259	0.0947193	3.64497	3.7205	3.67223	3.45321	3.39181	3.21182	2.79983	2.46608	2.53495	2.31484	2.17889	2.11377	1.74615	1.95429	1.86936	1.78621	1.51867	1.40562	1.8115	1.81963	1.85318	1.78023	1.67097	1.80613	1.6554	1.73912	1.85613	1.62665	1.70636	1.61363	1.63234	1.76544	1.76051
0.201753	0.290351	-0.00173217	0.0668942	0.154693	0.335834	0.126568	0.343866	5.48264	0.263896	4.80081	0.0903947	4.45992	0.225806	0.177261	0.217899	0.223324	3.72564	3.7477	3.73606	3.46902	3.35707	3.33541	2.91186	2.54447	2.52142	2.36589	2.03202	2.02938	1.87268	1.90478	1.95803	1.92735	1.73376	1.86412	1.89795	1.82879	1.81896	1.76879	1.87686	1.87737	1.81082	1.89245	1.83173	1.60405	1.51992	1.6013	1.72917	1.60151	1.78722
-0.193986	0.186537	-0.500687	0.0390255	-0.100813	0.683184	0.292412	0.54435	5.61091	0.414904	4.88165	0.211193	4.65117	0.838077	0.660264	0.0654778	0.130728	3.78791	3.88005	3.97131	3.6761	3.3961	3.32648	2.96875	2.65189	2.91771	2.51724	2.55208	2.24443	1.94838	1.88754	2.16764	2.2429	1.72519	1.4865	1.78179	1.7274	1.83357	2.03701	2.11513	2.16008	1.86908	2.26398	1.81252	1.9574	1.75208	1.80222	1.79165	1.64366	1.9178
-0.532936	0.253465	0.445192	0.350588	0.499444	0.51451	0.164497	0.363376	5.66652	0.596078	4.93018	0.227781	4.6259	0.493655	0.132676	0.120873	0.20331	3.88134	3.82822	4.02091	3.72966	3.46323	3.50955	2.98588	2.57632	2.73792	2.73993	1.93708	2.16338	1.95983	1.74703	2.2061	2.20146	1.99123	2.35754	1.99119	2.00749	1.92101	1.94607	2.02107	2.01262	1.90303	2.1124	1.91045	1.82222	1.98874	1.92377	2.00229	2.08936	2.06371
-0.120679	0.370405	0.843483	-0.203446	0.128135	0.00591485	0.113133	0.16015	5.29956	0.306043	4.64553	-0.176693	4.24984	-0.00275917	-0.419989	-0.136294	0.00363398	3.61676	3.52591	3.57755	3.34436	3.30941	3.29735	2.95402	2.39916	2.63401	2.41898	1.8654	2.06885	1.9161	1.64453	1.89257	1.58483	1.68464	1.85106	1.5221	1.36582	1.93456	1.63621	1.57536	1.66932	1.70679	1.63442	1.44367	1.58616	1.49799	1.39904	1.69538	1.47115	1.64324
4.66537	5.03966	4.35815	4.62978	4.48394	4.40154	4.2444	4.09047	5.40118	3.95788	4.6468	2.94906	4.37363	2.67908	2.49999	2.51898	2.49838	3.69014	3.62201	3.59748	3.34998	3.41491	3.28187	2.90832	2.52629	2.37802	2.11629	1.998	2.07665	1.95041	1.80181	1.90321	1.87964	1.79539	1.93172	1.85864	1.76508	1.99622	1.74669	1.63432	1.69806	1.72406	1.82357	1.63044	1.59706	1.45699	1.53078	1.64199	1.66902	1.54976
6.3564	6.2747	6.25673	6.05939	6.03748	5.68986	5.52121	5.5074	5.32989	5.26498	4.63588	4.46275	4.30828	3.94393	3.8688	3.75175	3.69884	3.69026	3.56701	3.54611	3.39048	3.22944	3.21662	2.82384	2.43215	2.27408	2.2681	2.08022	1.94384	1.86677	1.85097	1.82975	1.82167	1.8022	1.79602	1.78143	1.74077	1.73574	1.73453	1.7077	1.70264	1.68941	1.67483	1.67238	1.64496	1.61749	1.61604	1.5911	1.56681	1.55875
6.33153	6.36034	6.43342	5.94495	5.94384	5.77844	5.52921	5.46169	5.34034	5.24224	4.69194	4.47874	4.42175	3.88422	3.63161	3.76772	3.6783	3.68007	3.63409	3.45125	3.31407	3.25546	3.31201	2.97478	2.49421	2.59519	2.35888	2.17011	1.4351	1.48414	1.58164	1.41622	1.21766	1.45082	1.40574	1.65578	1.26239	1.68252	1.5164	1.53443	1.34082	1.55586	1.54956	1.90193	1.35798	1.077	1.05648	1.44567	1.24742	1.10555
6.03103	6.35327	6.01921	5.85927	5.74718	5.77846	5.47657	5.35839	5.31314	5.15681	2.90194	4.16574	2.64204	3.75368	3.57961	3.62039	3.83467	3.4398	2.00609	1.97206	1.86365	1.82783	3.21258	2.65048	2.36335	2.44869	2.04391	2.04308	1.93471	1.60981	1.62757	1.75394	1.61432	1.38376	1.23825	0.746599	1.36383	1.75361	1.51263	1.78064	1.49275	1.31366	1.63225	1.78483	1.48675	1.47719	1.57625	1.58529	1.49882	1.56646
6.02832	6.18586	5.9727	5.71033	5.71114	5.60856	5.33494	5.25381	5.26718	5.05885	0.136658	4.1811	0.0379356	3.68125	3.55241	3.54376	3.45037	3.53285	0.296985	0.0382113	0.248946	-0.135951	3.17709	2.7272	2.41977	2.47692	2.2977	1.9967	1.967	1.80723	1.69646	1.75651	1.72674	1.35845	1.36064	-0.125745	1.82105	1.60279	1.63202	1.6585	1.51876	1.59507	1.33553	1.55348	1.60888	1.35815	1.57179	1.60762	1.34775	1.55862
-0.165328	0.0968013	0.108174	-0.114083	-0.358002	0.0148711	-0.095731	-0.269659	5.12354	-0.0876888	-0.189372	-0.182063	-0.067397	-0.300886	-0.295977	-0.20942	-0.0564325	3.34841	-0.173863	-0.0618115	-0.232204	-0.214429	2.95322	2.52522	2.27579	2.4741	2.11919	1.80065	1.7937	1.5912	1.59495	1.61114	1.54921	1.37493	1.36771	0.0560257	1.46502	1.53823	1.43738	1.49939	1.52565	1.41241	1.43991	1.54363	1.45088	1.34378	1.22981	1.45575	1.25685	1.53724
0.155368	0.286283	0.55296	-0.0175057	0.18247	0.0129834	0.167704	0.0451616	5.36007	0.138279	0.17072	0.196484	0.123811	-0.0206559	-0.170079	0.234318	0.0553697	3.67531	0.397808	0.256724	0.13037	0.0037204	3.33483	2.87468	2.37527	2.5478	2.27185	2.21899	2.0131	1.81379	1.86313	1.9125	1.89797	1.82974	1.59756	0.289566	1.77721	1.86776	1.6506	1.66504	1.77676	1.71311	1.74841	1.81313	1.62596	1.59468	1.7068	1.67019	1.57827	1.6865
0.723615	0.104442	0.841282	0.214764	0.65072	0.100002	0.224317	0.497528	5.5231	0.426862	0.214434	0.543525	0.18054	0.342553	0.345055	0.42898	0.363689	3.89721	0.471261	0.288616	0.261382	0.347095	3.57109	3.07776	2.65992	2.49725	2.5647	2.38188	2.07645	2.08794	1.99299	2.13106	2.10038	2.08298	2.0841	0.472103	1.83632	1.94459	1.90929	1.85339	1.83242	1.90124	1.8682	1.78391	1.82571	1.86784	1.80004	1.89038	1.92065	1.87954
0.389265	0.0466083	0.197945	0.331812	0.784974	0.495595	0.155726	0.527781	4.72816	0.390315	0.376717	0.118095	0.133372	-0.092131	0.281907	0.231912	-0.0350724	3.09537	0.304542	0.138602	0.181115	0.270136	2.67899	2.42449	1.86144	2.63629	2.022	2.18385	2.09282	2.03628	1.89933	1.81658	1.97826	1.82686	1.64712	0.377018	1.82473	1.83961	1.75443	1.96751	1.73994	1.32166	1.94112	1.79539	1.8921	1.76061	1.77356	1.82515	1.63999	1.76332
-0.190943	0.0858709	-0.0247005	0.231537	0.0659648	0.146391	0.326824	0.428379	-0.0424186	-0.00256973	0.223728	-0.345105	0.178213	0.433336	0.35228	-0.23423	0.10684	1.01107	0.440081	0.223704	0.233628	-0.093613	-0.0840016	0.397001	0.280083	2.43258	0.882929	2.39005	2.14514	1.82877	1.90808	2.03137	1.88102	1.63896	1.72948	0.445476	1.66234	1.76795	1.53694	1.5511	1.73051	0.246699	1.85497	1.87323	1.67765	1.71012	1.45667	1.68568	1.6264	1.6437
-0.443809	0.141423	-0.254883	-0.38215	-0.293934	-0.014141	-0.113586	-0.328808	-0.145434	-0.337482	-0.220753	-0.315564	-0.110511	-0.133681	-0.320841	-0.262265	-0.0875519	0.464039	0.102526	-0.00155437	-0.132063	-0.289234	-0.343687	-0.31132	-0.217025	2.52921	0.394331	1.99252	1.83772	1.42705	1.61948	1.62713	1.51894	1.25288	1.14327	-0.0972785	1.41912	1.47964	1.38328	1.41638	1.65466	-0.291014	1.44936	1.52096	1.39804	1.30049	1.18277	1.37729	1.21117	1.441
-0.391398	0.381871	0.0754537	0.101705	0.0759572	0.278356	0.0205372	-0.177788	-0.0284747	-0.044986	0.0211199	-0.0960855	0.0160639	-0.0287798	-0.0774968	-0.0736993	0.134211	0.717097	0.473601	0.301648	0.0331145	-0.124658	-0.0926513	-0.240205	-0.125579	2.62588	0.358275	1.90547	1.92084	1.48557	1.64776	1.70995	1.65869	1.3279	1.40104	0.288914	1.58146	1.45735	1.58992	1.45392	1.64985	-0.216199	1.42345	1.67016	1.464	1.42669	1.24492	1.45724	1.45605	1.55277
-0.0541044	0.21066	-0.181431	0.00102316	-0.0180607	0.00365257	-0.0244752	-0.0902048	0.00699818	-0.218419	-0.126109	-0.156274	-0.0569935	-0.045401	-0.0339799	-0.0364178	0.0547362	0.781617	0.294201	0.142129	-0.182452	0.0846197	-0.0120914	-0.160462	0.0420566	2.49108	0.437583	2.06148	1.99068	1.67735	1.6716	1.81469	1.76793	1.58507	1.37988	0.210831	1.53512	1.43638	1.63723	1.52712	1.61384	0.0297776	1.52925	1.78769	1.56293	1.49089	1.40548	1.6116	1.46349	1.68737
0.210583	-0.0258641	-0.648392	-0.10224	-0.0673434	0.0581596	0.0291995	0.0601225	-0.0879145	0.0681094	-0.00994611	0.0604566	-0.0995523	-0.185273	0.15666	-0.025135	-0.155166	0.682237	-0.0658879	-0.0829886	-0.249113	0.10415	0.0743468	-0.0320509	0.0839056	2.32704	0.359307	2.08122	1.93164	1.72647	1.87249	1.902	1.68131	1.55995	1.72297	-0.0410216	1.37426	1.36534	1.57612	1.53611	1.54396	-0.31632	1.36671	1.82708	1.55409	1.54283	1.25628	1.44827	1.35829	1.34453
-0.6518	0.307224	-3.40016	0.245966	0.735673	0.552202	0.508792	0.477236	0.26664	0.221996	-0.0813184	-0.0266953	0.475394	0.220853	0.414137	0.343512	0.787373	1.15412	0.0136847	0.373924	0.403651	0.463082	0.091181	0.101441	0.463478	2.68015	0.996198	2.51728	2.30236	1.65519	2.14958	2.349	2.12051	1.58592	1.6706	0.49348	2.06051	1.93718	1.90804	1.76863	1.85246	0.447536	1.92702	2.20804	1.943	1.55865	1.65017	1.95003	1.92544	1.88466
-0.445942	0.247786	-0.457023	0.0117993	-0.101465	0.0921573	0.179351	-0.0721642	0.052138	-0.181148	0.0517896	-0.17061	0.147058	0.0694939	-0.00430487	-0.0480442	0.112964	0.757708	0.35252	0.249353	-0.0472167	-0.0275247	0.0065357	-0.118798	-0.108285	2.55662	0.543663	2.04738	1.99797	1.62356	1.72201	1.84477	1.76968	1.45952	1.37604	0.194769	1.46224	1.70664	1.58136	1.63258	1.66466	-0.267584	1.63261	1.69768	1.44394	1.45432	1.47738	1.52003	1.53663	1.61463
0.082002	-0.130664	-0.501167	-0.219424	-0.200147	-0.227119	-0.35635	-0.420896	-0.451964	-0.130046	-0.257429	-0.221778	-0.298489	-0.226705	-0.177203	-0.491195	-0.385772	0.439439	0.117581	-0.111864	-0.328278	-0.37755	-0.461741	-0.3543	-0.473165	2.4282	0.183397	1.70031	1.63698	1.38342	1.37855	1.6074	1.43384	1.24753	1.21481	-0.0467077	1.3197	1.47963	1.19503	1.29805	1.54283	-0.460239	1.42293	1.57373	1.27095	1.21425	1.17801	1.29395	1.32211	1.39948
0.173929	-0.0614025	0.183	0.362059	0.0691735	-0.00578164	-0.211262	0.159552	-0.194448	0.15486	-0.260871	0.177369	-0.265328	-0.0745794	0.316718	-0.171071	-0.112732	0.848379	-0.171899	-0.29139	0.213984	-0.0272004	-0.0422064	-0.0708513	-0.161287	2.49528	0.506462	1.832	1.88431	1.65346	1.88261	1.81269	1.76892	1.73224	1.43787	0.219454	1.54741	1.80083	1.62796	1.59395	1.55557	-0.239387	1.7633	1.62802	1.5017	1.4158	1.42538	1.56956	1.45141	1.54391
-0.349359	0.0471503	-0.121473	0.139904	-0.0380662	-0.0692152	-0.181189	-0.274218	-0.143175	-0.192227	-0.168585	-0.421531	-0.0608249	-0.419119	-0.211555	-0.26212	0.141371	0.598083	0.207741	0.00484087	0.179625	-0.0410873	-0.384958	-0.253063	-0.179521	2.48376	0.37312	1.88418	1.83238	1.55044	1.59752	1.72393	1.64986	1.3677	1.22762	0.00402836	1.5081	1.4893	1.45033	1.5275	1.53447	-0.475115	1.38763	1.54737	1.49306	1.30399	1.17599	1.42806	1.37972	1.51254
-0.347588	0.00759799	-0.757617	-0.418183	-0.609535	-0.195647	-0.134616	-0.294707	-0.0375488	-0.279767	-0.161245	-0.399459	-0.124083	-0.269829	-0.197556	-0.34923	-0.232768	0.546337	0.0440415	-0.101609	-0.101752	-0.118939	-0.381881	-0.401548	-0.458844	2.46084	0.38023	1.90038	1.77371	1.33963	1.5256	1.5285	1.50298	1.10444	1.09209	-0.181942	1.29443	1.45659	1.33553	1.40512	1.6135	-0.401583	1.26499	1.56241	1.40159	1.18673	1.21979	1.39342	1.28683	1.41488
-0.282232	0.127018	-0.546108	-0.0395062	-0.0594815	-0.148946	-0.213286	-0.0760669	0.0294631	-0.167263	-0.19092	-0.119685	-0.0485002	-0.00118007	-0.361311	-0.349537	0.0146083	0.550461	0.520786	0.11756	-0.0563175	-0.286361	-0.111644	-0.278011	-0.228727	2.49363	0.532482	2.04376	1.83079	1.53653	1.76933	1.74628	1.74763	1.36275	1.37893	-0.00154392	1.56894	1.53399	1.49471	1.43833	1.62516	-0.138684	1.58222	1.73237	1.34592	1.2965	1.2929	1.42672	1.28576	1.54629
0.381583	0.325294	0.527908	0.476855	0.500753	0.349079	0.380577	0.517345	0.186086	0.311477	0.339985	0.554595	0.18358	0.557707	0.505369	0.492439	0.186546	1.12486	1.00219	0.179214	0.181856	0.558592	0.208392	0.256133	0.417424	2.50684	1.01984	2.32353	2.50861	2.26997	2.03407	2.14504	2.25433	2.11887	2.03989	0.759949	1.91096	1.95382	2.07691	1.81806	1.87887	0.49156	1.93919	2.1604	2.10931	1.9271	1.81281	1.85841	2.0581	2.08856
-0.314054	0.0141121	-0.102237	0.0836258	-0.0834128	0.0901079	0.16192	-0.342965	0.0444427	-0.122916	-0.0863622	0.0536047	-0.0750278	-0.0628143	-0.102375	-0.0723939	-0.0792247	0.659103	0.196784	0.290829	-0.106238	0.158866	-0.080402	-0.0259274	-0.308673	2.4854	0.425668	2.07311	1.96842	1.78074	1.71999	1.73932	1.70936	1.56753	1.57737	0.132642	1.66879	1.53915	1.54936	1.5745	1.61764	-0.0671581	1.56685	1.7309	1.48436	1.43083	1.31303	1.53989	1.44079	1.68871
-0.350737	-0.13587	-0.219879	-0.205181	-0.232756	0.0552606	-0.00335788	-0.0427632	-0.0238216	-0.114643	-0.0591129	-0.175765	-0.0893791	-0.192549	-0.107576	-0.109869	-0.279069	0.570663	0.139059	0.0570298	-0.171553	0.0347982	-0.310687	-0.276964	-0.273938	2.45978	0.413961	1.90105	1.94786	1.60982	1.69851	1.74388	1.72503	1.53148	1.31617	-0.0537253	1.58447	1.6032	1.41829	1.38392	1.64035	-0.0479318	1.61289	1.6066	1.42068	1.3991	1.41578	1.45894	1.36771	1.46395
0.00407712	0.00230344	0.217717	0.0796176	0.093163	0.323856	0.049281	-0.0148412	-0.0921259	0.0068777	0.0362521	-0.0032658	0.1155	0.0708157	-0.0969823	0.145638	-0.118452	0.844923	0.444615	0.25514	0.0265427	0.0230868	-0.219327	-0.160587	-0.121908	2.6443	0.569932	1.8952	2.02991	1.74814	1.79707	1.7399	1.71598	1.47822	1.29407	0.265728	1.64652	1.64765	1.6482	1.39577	1.651	-0.0754219	1.60313	1.88929	1.64584	1.50658	1.47775	1.63948	1.5878	1.72282
0.0820996	0.433439	0.554362	0.986758	0.509372	-0.525297	0.217929	-0.0939483	0.108518	-0.345119	-0.0335014	0.305125	0.158368	0.297439	0.345812	0.441051	-0.212489	1.08039	-0.785869	0.342592	0.600873	0.190156	0.273939	0.571385	-0.000143316	2.35413	0.773058	2.41483	2.2084	1.85735	2.0111	2.12764	1.93779	1.8268	1.71024	0.353542	1.69077	1.68272	1.80301	1.92208	1.59499	0.401868	1.64817	1.7193	2.04068	1.59668	1.53682	1.78773	1.69763	1.76746
0.0124469	-0.0854688	0.0401562	-0.040673	0.112286	-0.0280384	-0.10352	0.0707538	-0.103594	0.0334513	-0.0892616	0.109504	-0.030618	0.0782162	-0.077734	-0.0775772	0.0639761	0.877591	0.0334552	0.172699	0.0302778	0.00985796	0.0281467	0.23198	-0.117654	2.56642	0.683688	1.95299	1.96957	1.79302	1.72514	1.75222	1.69647	1.57189	1.62532	0.216404	1.61574	1.77955	1.49081	1.63828	1.52692	0.000657975	1.56049	1.7166	1.54231	1.37613	1.42405	1.56887	1.53197	1.61195
0.21461	0.336202	0.00039564	0.568351	0.114699	0.204681	0.176274	0.0799998	-0.0883699	0.0677761	0.12318	0.123886	0.258335	0.284693	0.269603	0.105473	0.0996808	0.993612	0.394567	0.112367	0.0332729	0.165898	0.0071679	-0.0733408	0.379657	2.42209	0.849218	2.03317	2.27283	2.00701	2.02142	2.03135	2.00332	1.90018	1.99879	0.257449	1.85311	1.58818	1.78605	1.7829	1.70049	0.448621	1.97196	1.88135	1.8623	1.88774	1.70085	1.85186	1.80359	1.90838
-0.239888	0.147319	-0.280829	-0.0938404	-0.362268	-0.0733006	-0.205714	-0.219211	-0.33738	-0.303921	-0.301159	-0.282909	-0.122565	-0.201214	-0.48306	-0.251817	-0.019984	0.553517	0.0685343	-0.0357167	-0.206768	-0.217763	-0.417105	-0.263099	-0.313876	2.49077	0.277384	1.97086	1.81029	1.47143	1.55456	1.59783	1.53222	1.26017	1.19269	-0.0496171	1.34506	1.65882	1.43424	1.32771	1.50778	-0.38542	1.43158	1.47957	1.36037	1.23089	1.28184	1.37756	1.27242	1.37774
0.450913	0.158488	0.270016	0.22657	0.173525	-0.0167196	0.080502	0.352756	0.161811	0.139934	0.165318	0.280326	0.122913	-0.221623	0.183171	0.0497887	0.153801	0.958229	0.232746	0.20759	0.384071	-0.0370474	0.024234	0.23103	-0.0803569	2.61876	0.500537	2.20967	2.01988	1.72276	1.70301	1.94658	1.91454	1.79171	1.78519	0.289702	1.64852	1.80523	1.79466	1.89589	1.59549	0.0379713	1.73913	1.76731	1.80543	1.73077	1.59439	1.76829	1.61669	1.82584
0.757144	-0.272992	0.709732	0.970015	0.921041	-0.0736518	0.447538	1.23303	0.33638	1.04668	0.567255	0.842411	0.0463123	0.580114	0.922105	0.463204	0.425286	1.36536	-0.080365	0.0888057	0.672211	0.740985	0.753882	0.791804	0.766658	1.82721	1.12434	2.34813	2.32924	2.62949	1.93209	2.28351	2.44896	2.37771	2.21395	0.946849	2.09355	2.07157	1.9926	1.8522	1.71432	0.565302	2.23634	1.82929	2.10055	2.16127	1.92858	2.00094	2.2858	1.95278
0.060023	0.210777	-0.00886362	0.215417	-0.102043	0.22698	0.279743	-0.0645544	0.125608	0.0635944	0.107498	0.0023246	0.212891	0.177359	-0.231267	0.0414859	0.201908	0.673503	0.405306	0.154411	0.200888	0.130301	-0.290253	-0.272773	-0.107214	2.72789	0.701069	2.22908	2.08748	1.56506	1.9278	1.73546	1.82619	1.33779	1.58531	0.24848	1.51574	1.44992	1.70689	1.66934	1.67427	-0.163375	1.56987	1.77796	1.59065	1.51255	1.42979	1.62622	1.43805	1.73383
0.257565	-0.168911	-0.0675773	0.615324	0.298254	0.3227	0.431586	0.3728	0.210809	0.369063	0.108046	-0.0679401	0.33494	0.308903	0.316094	0.253914	0.0519267	1.11201	0.236381	0.228745	0.667151	0.066901	0.141106	0.000683775	0.393555	2.42031	0.912147	2.3245	2.20479	2.11191	2.0008	2.04274	2.17653	1.87694	1.77585	0.458962	1.79139	1.7807	2.07403	1.8584	1.98457	0.263718	1.91148	1.9097	1.78084	1.67545	1.85572	1.80858	1.77136	1.94289
0.601788	0.213061	0.370862	0.437064	0.270971	0.0701393	0.181848	0.6109	0.278451	0.407378	0.115601	0.578463	0.0263105	0.48021	0.334924	0.496005	0.35808	1.25581	0.274184	0.264754	0.379963	0.443922	0.435898	0.275916	0.0951407	2.28508	1.04853	2.20923	2.13933	2.1871	1.79007	2.25324	2.11231	2.01589	1.8408	0.430242	1.87818	1.88873	2.03067	1.70514	1.76391	0.364469	1.86408	1.9712	1.84191	1.80104	1.8345	1.81046	1.89304	1.89109
-0.0132804	0.133205	0.265107	0.372448	0.0791474	0.195674	0.150923	0.0252547	0.170461	0.0546068	0.00212365	0.120041	0.0999023	0.175696	0.098335	0.290374	0.607672	0.97979	0.506915	0.225743	0.120582	-0.127318	0.024735	-0.027506	0.071337	2.48704	0.637793	2.24469	2.01989	1.79348	1.88401	1.90633	1.92113	1.40354	1.30098	0.374008	1.64653	1.89768	1.82543	1.63684	1.89014	-0.00149205	1.80738	1.83341	1.75773	1.69382	1.40891	1.70378	1.61341	1.80249
-0.184613	0.252074	0.27139	0.092068	0.0134798	-0.209192	-0.0291104	0.0630798	-0.0473265	-0.0768788	0.0361837	0.203004	-0.0193223	-0.140627	0.0686989	0.0557337	0.108871	0.727927	-0.0651359	-0.0315399	-0.0762638	0.0704105	0.0805699	-0.215241	-0.0867925	2.47861	0.329073	2.00848	1.94662	1.79588	1.74065	1.78207	1.80004	1.57887	1.62338	0.175252	1.52161	1.62222	1.35352	1.49148	1.57543	0.00421569	1.66024	1.68163	1.52182	1.55105	1.3302	1.5746	1.52304	1.48255
-0.346807	0.110748	-0.412756	0.0621724	-0.088531	-0.0540013	-0.0405376	-0.14042	-0.0613596	-0.247482	-0.223307	-0.224549	-0.0411695	0.0178787	-0.342845	-0.103807	-0.0878313	0.55602	0.223542	-0.0730252	-0.0209809	-0.0922463	-0.136209	-0.163319	-0.0185785	2.45381	0.336526	1.88517	1.81637	1.62628	1.61814	1.62771	1.69792	1.55341	1.33536	0.186805	1.43916	1.44615	1.38065	1.54982	1.58266	-0.23781	1.53266	1.64254	1.50428	1.37144	1.2047	1.45919	1.41602	1.4269
0.576878	-0.217827	1.00588	0.633342	0.126094	-0.0348941	0.222177	0.272393	0.276809	0.592554	0.219938	0.460422	-0.167213	0.139878	0.189388	0.104556	-0.0253791	1.16587	-0.283697	0.0592375	0.0371364	0.394923	0.22049	0.454536	0.400835	2.38549	0.567069	2.24312	2.06889	2.05017	1.70701	2.00278	1.87407	1.99769	1.84123	0.221721	1.94547	1.71584	1.66553	1.69273	1.4387	0.13794	1.84945	1.75368	1.8338	1.86551	1.93439	1.82984	1.85833	1.81231
0.540978	-0.0970305	0.488455	0.383805	0.337118	0.250978	0.079497	0.20918	0.30276	0.393137	0.184017	0.466441	0.288402	0.350002	0.319991	0.246291	-0.136897	1.11892	0.0881579	0.392568	0.231619	-0.0817736	0.425442	-0.0222196	0.0280717	2.39586	0.648457	2.15553	2.3067	2.27497	1.87564	2.11611	1.9941	1.90637	1.94517	0.400111	2.04261	1.79646	1.86461	1.72055	1.75498	0.0252879	1.78096	1.77113	1.81494	1.75062	1.88696	1.92281	1.76583	1.94661
-0.583901	-0.19345	0.479762	-0.131072	-0.0478046	0.0804927	-0.0920447	-0.0509692	0.0670986	-0.0153876	0.123172	-0.204751	-0.137604	-0.095369	-0.0102617	-0.0948227	-0.0113249	1.0143	0.247195	-0.0836481	0.0726571	-0.0886573	-0.306016	-0.116788	-0.168903	2.40653	0.436048	1.95218	1.8882	1.72964	1.59356	1.57685	1.71163	1.48346	1.51098	0.188843	1.52962	1.63297	1.60353	1.47816	1.63622	-0.0483612	1.59233	1.60454	1.54234	1.39811	1.4871	1.48604	1.47622	1.57895
-0.0421738	0.0468378	-0.0708524	0.0660565	0.0976573	-0.142929	0.0500462	-0.0148555	0.158869	0.182533	-0.0120362	0.181328	0.132392	0.100555	0.174107	0.0914667	0.125813	0.866886	0.29063	0.146465	0.0157069	0.0227909	0.0433334	0.0665605	0.0614423	2.67843	0.710139	2.12066	2.00906	1.8844	1.90463	1.82116	1.88654	1.62809	1.31862	0.377062	1.78188	1.78383	1.74876	1.68332	1.75073	0.0230023	1.76315	1.8956	1.90699	1.68901	1.56482	1.77243	1.62893	1.69394
-0.188123	0.15922	-0.183585	0.116166	0.055335	0.112901	0.15383	0.000752344	0.0482331	-0.0610932	0.1035	-0.00341939	0.122042	-0.106917	0.180822	0.0707348	0.152024	0.754261	0.360665	0.177072	0.328377	0.0974938	0.046151	-0.0522476	0.168019	2.65318	0.488032	2.10767	1.9914	1.77682	1.78078	1.85022	1.73727	1.64369	1.2596	0.352363	1.66506	1.54169	1.5613	1.58979	1.74643	0.0272778	1.58681	1.77651	1.66118	1.56538	1.60969	1.69352	1.60709	1.62083
-0.0647335	-0.0619379	0.340848	0.00744799	-0.030816	0.267498	0.0656812	-0.0363217	0.0949492	-0.0984628	0.133172	0.136109	0.00157206	0.0924259	-0.0433349	0.162584	0.255019	0.948786	0.272832	0.0660844	-0.0344893	0.208223	0.0436289	-0.00403406	-0.0446478	2.48832	0.546799	2.00718	1.95923	1.78502	1.84354	1.82406	1.79477	1.69998	1.83773	0.228227	1.71312	1.51984	1.57858	1.56724	1.64903	0.0480929	1.66347	1.75698	1.63031	1.54073	1.49105	1.62495	1.60334	1.56297
0.220121	0.219145	-0.190177	0.0010304	0.235803	0.145191	0.148798	-0.0772479	0.0604685	0.0564065	0.0219904	0.103663	0.0715039	0.0908548	-0.331216	-0.380065	0.238268	0.798536	-0.00539537	0.04578	-0.260572	-0.05462	0.318415	0.20858	0.132276	2.31825	0.686285	1.98999	1.73287	1.82868	1.75119	2.06855	1.7621	1.65512	1.76542	0.107042	1.61057	1.67305	1.63321	1.50198	1.65073	0.266382	1.74167	1.76747	1.44289	1.58296	1.38168	1.57774	1.83611	1.57703
-0.0650907	-0.112903	-0.168337	0.389968	-0.473537	3.51718e-05	-0.0906341	-0.0935246	-0.214625	-0.0835188	-0.304572	-0.0187978	-0.349887	0.0527133	-0.286247	-0.315478	-0.0389571	0.548629	0.292227	-0.141236	-0.332874	0.0937358	0.0929456	-0.363641	-0.0320412	2.36446	0.662075	1.89756	1.73575	1.70162	1.60224	1.70439	1.63821	1.54002	1.56335	-0.0107965	1.40588	1.54896	1.65511	1.54157	1.63862	-0.131145	1.33518	1.67307	1.45184	1.23726	1.16857	1.44885	1.33452	1.54278
-0.312649	0.0660893	0.295985	-0.400205	-0.136396	0.144241	-0.19524	-0.277818	-0.294581	-0.159448	-0.49593	-0.634762	-0.174806	-0.156089	-0.362704	-0.215029	-0.415294	0.363615	0.109104	-0.289114	-0.691925	-0.42776	-0.507839	-0.614293	-0.293307	2.41374	0.410574	1.61903	1.80043	1.51749	1.35106	1.45624	1.44701	1.20121	0.848606	-0.061929	1.37758	1.41453	1.38901	1.18943	1.40967	-0.200693	1.31226	1.34973	1.25842	1.23123	1.32004	1.32766	1.0369	1.36035
-0.444077	-0.0212072	-0.825238	-0.183685	-0.426771	-0.0954563	-0.123469	-0.265497	-0.220232	-0.370343	-0.26447	-0.591713	-0.0919394	-0.273922	-0.604143	-0.334291	-0.0168702	0.495552	-0.17812	-0.246806	-0.437628	-0.028071	-0.416725	-0.577276	-0.493056	0.818108	0.246826	0.448078	1.82809	1.41475	1.57419	1.37652	1.47857	1.02466	0.844268	-0.306182	1.37295	1.31346	1.45858	1.38524	1.459	-0.266216	1.34843	1.62459	1.24339	1.08652	1.03704	1.26337	1.12729	1.37272
-0.17536	-0.189973	0.387468	-0.402858	-0.244434	-0.387145	-0.176045	-0.366902	-0.33259	-0.351172	-0.155496	-0.313315	-0.225879	-0.0609459	-0.488271	-0.389042	-0.0542083	0.558611	-0.628989	-0.254371	0.129508	-0.371579	-0.2035	-0.238203	-0.310647	-0.073519	0.220941	-0.142045	1.69409	1.39703	1.42385	1.42521	1.45979	1.30575	1.16629	-0.146082	1.39908	1.23393	1.16854	1.33631	1.46718	-0.499101	1.18712	1.30739	1.26117	1.29467	1.16504	1.28684	1.19525	1.27826
0.889688	0.251058	0.608259	0.617086	0.711738	0.163303	0.00697926	0.175924	0.350835	0.00812143	0.486902	0.460631	0.263376	0.296286	0.271386	0.112494	0.435508	1.12217	0.729449	0.273534	0.433513	0.187388	0.240569	0.245782	0.254075	-0.836646	1.01612	0.342846	2.0905	2.27923	1.81637	2.06767	2.04113	2.11568	2.14256	0.593412	1.99368	2.10777	1.63338	1.81128	1.59414	0.174043	1.80165	2.04929	1.88283	1.83298	1.84967	1.80875	1.92175	1.5471
-0.113293	-0.0501838	-0.12072	0.374702	0.0759003	0.223088	0.0346579	-0.276832	0.0705024	0.177766	-0.100665	0.0291747	0.132716	0.120134	-0.27921	0.197104	0.310929	0.809923	0.308327	0.160903	-0.191683	0.211649	0.114318	0.64631	0.0429844	0.489461	0.483012	0.0846682	1.95871	1.92166	1.81021	1.95596	1.87558	1.5889	1.80515	0.311986	1.66489	1.37034	1.65732	1.77684	1.96349	0.110723	1.82347	1.77823	1.54069	1.54682	1.72483	1.6802	1.61027	1.5801
-0.134886	0.228567	0.426989	0.607095	-0.0151292	0.0833405	0.0772005	-0.258373	-0.0288698	0.118746	0.0181783	0.0821814	0.256988	0.427813	0.262961	0.0332327	0.712172	0.915898	0.0473936	-0.183774	0.350727	-0.0956857	-0.0461185	-0.00627012	0.0551387	0.319639	0.624338	-0.215827	1.9336	1.66912	1.73199	1.691	1.59908	1.69972	1.12103	0.0386778	1.70859	1.49516	1.52356	1.54016	1.88402	-0.29512	1.54552	1.77771	1.55635	1.54866	1.46275	1.57199	1.51177	1.64528
0.138328	-0.159329	0.410112	0.610348	0.426207	-0.0399063	0.0531664	0.322105	0.373213	0.234934	0.488958	0.250401	0.178322	0.363468	0.331894	0.459805	0.0479247	1.19008	0.0358687	-0.117569	0.457079	0.358514	0.0651545	0.547794	0.409525	0.0387172	0.837076	-0.128388	2.09073	2.20354	1.96903	1.98348	1.78934	2.00957	1.45197	0.466139	1.7756	1.90169	1.73133	1.78886	1.60941	-0.127966	1.8126	1.97081	1.85633	1.75047	1.77304	1.74857	1.68666	1.81602
-0.0767337	0.0944553	0.0860592	0.0998947	-0.111137	0.196918	0.161153	0.0297772	0.0773234	-7.43257e-05	-0.125031	-0.196721	0.157365	0.309557	-0.262342	0.300545	0.368621	0.752293	-0.0543923	-0.0580959	0.271266	-0.318782	0.0886802	-0.194716	-0.0201867	0.234473	0.457804	-0.158601	1.95004	1.72926	1.87267	1.74878	1.72531	1.45969	1.76717	0.0812979	2.02387	1.41749	1.60843	1.708	1.64344	0.0766479	1.67567	1.54371	1.71194	1.6961	1.42197	1.68458	1.51111	1.68036
0.965165	-0.0771717	0.807515	0.671737	0.921453	0.242113	0.362124	0.484437	0.427261	0.824281	0.540771	0.763379	0.28541	0.404411	0.4259	0.528262	0.41138	1.30833	0.136353	0.491017	0.0250205	0.65232	0.68019	0.570601	0.473385	0.0201021	0.9912	0.453521	2.16432	2.44762	2.01493	2.23149	2.29611	2.29564	2.41206	0.821407	2.09599	2.1548	1.93361	1.96278	1.72462	0.358635	2.10807	2.05539	1.85372	2.14291	1.92455	1.99451	2.06069	1.95239
0.722176	-0.224684	0.292788	0.265268	0.529536	-0.058909	0.195138	0.495605	0.133064	0.197074	0.455627	0.79315	-0.0960674	0.0620331	0.0685036	0.679163	0.20262	1.34958	0.0192852	0.0453811	0.317348	0.184669	0.488696	0.378263	0.22829	-0.340508	0.832866	0.261303	2.0156	2.28711	1.91367	2.05879	2.23939	2.22251	2.1199	0.771207	2.0689	1.8199	1.85561	1.73953	1.4033	0.728962	2.04661	1.94819	1.88912	1.96202	1.85559	1.91545	2.04258	1.92928
-0.343948	0.0476292	0.264614	0.0087722	-0.305756	-0.510526	-0.194106	0.103333	-0.287953	0.0306758	-0.23986	0.00236072	-0.225281	-0.108001	-0.1442	0.00634259	-0.0841231	0.859296	0.243118	-0.46172	-0.0914773	-0.11681	-0.0263016	-0.2787	-0.140391	-0.252635	0.593976	-0.589836	1.7407	1.57442	1.63816	1.62181	1.57812	1.41793	1.18613	0.0728864	1.32819	1.28874	1.44961	1.57857	1.39428	-0.271961	1.54829	1.50762	1.40315	1.3512	1.27343	1.3463	1.34301	1.52995
-0.383962	0.0584063	-0.362459	-0.33144	-0.169347	0.0554281	-0.198642	-0.19224	0.152237	0.00918075	-0.0258289	-0.215014	0.153485	-0.123994	-0.541198	-0.197681	0.0280335	0.798824	0.137587	-0.0223473	-0.0967371	-0.0793652	-0.090757	-0.269648	0.0653759	0.0891541	0.536673	-0.213927	1.92825	1.55626	1.71328	1.78207	1.56035	1.2729	1.47274	-0.0937314	1.52657	1.61308	1.44131	1.50534	1.70957	-0.0726973	1.47657	1.64088	1.39943	1.54979	1.37058	1.52346	1.25644	1.47688
0.131642	0.183896	-0.189885	-0.0429668	0.0068932	0.268739	-0.00951351	0.0478867	0.0869476	0.202068	-0.138147	0.0200969	0.0174261	0.0126905	0.135431	0.0304054	-0.110305	0.885301	0.0981564	0.203561	-0.0169866	0.199008	0.0535787	0.0190647	0.0534839	0.12922	0.563554	-0.146543	2.00414	1.79629	1.78702	1.90363	1.83647	1.55323	1.45295	0.159417	1.65186	1.60365	1.57768	1.72637	1.62965	0.0398161	1.57233	1.75129	1.59467	1.6573	1.38925	1.60864	1.53618	1.68481
-0.13736	0.0150009	-0.276671	0.0857001	0.349033	0.234257	-0.101113	0.0655314	-0.0738597	0.215415	0.067079	0.179822	0.0317216	0.28112	-0.0935152	0.0990984	-0.13528	0.623691	0.661257	0.035389	0.326963	0.115726	-0.0193179	0.252572	-0.189354	0.227081	0.620124	-0.148711	1.9334	1.76152	1.82124	1.82142	1.81891	1.67279	1.51325	0.199962	1.66235	1.72282	1.77883	1.68135	1.50275	0.0870981	1.81483	1.77822	1.4903	1.65761	1.47807	1.66867	1.53608	1.61851
-0.187411	0.0995007	-0.588872	-0.130035	-0.0900741	-0.0100595	-0.0416607	-0.21813	-0.209644	0.158016	-0.299059	-0.446692	-0.221775	-0.1397	-0.0760998	-0.0681146	-0.359123	0.668233	0.0088551	-0.13697	0.187932	0.0534882	-0.10955	-0.455226	-0.519501	0.0263588	0.561073	-0.404159	1.80709	1.46672	1.47437	1.55839	1.57533	1.34237	1.42302	-0.00674868	1.4123	1.36197	1.46067	1.49682	1.43063	-0.316161	1.46076	1.54117	1.34447	1.30345	1.23802	1.45331	1.28233	1.51827
-0.280504	-0.123425	-0.429358	-0.290075	-0.0225415	0.118771	-0.172539	-0.163528	0.00256008	-0.12369	-0.163814	-0.235563	-0.108154	-0.19562	-0.110716	0.0307791	-0.297108	0.674183	0.0573897	0.157072	0.110072	-0.0498377	-0.140674	-0.328117	-0.0752287	-0.0191487	0.4844	-0.254071	1.80597	1.68108	1.76065	1.67869	1.73898	1.47268	1.11377	0.0445118	1.52305	1.35981	1.52722	1.56799	1.52258	-0.110981	1.55643	1.63313	1.4167	1.3975	1.49791	1.52555	1.38417	1.64398
0.0990643	0.253644	-0.388628	-0.31834	-0.125717	-0.236194	-0.094174	-0.0868001	-0.129186	-0.370324	-0.185199	-0.126083	-0.0662463	0.398294	-0.00571999	0.387579	0.145559	0.832113	-0.105574	-0.11039	0.12275	0.00427603	0.0811213	0.0466483	-0.117692	-0.141049	0.238267	0.16904	1.9166	1.66002	1.60687	1.63412	1.7474	1.51867	1.51952	0.225585	1.47455	1.74237	1.53116	1.64867	1.71453	-0.0778883	1.64697	1.68157	1.52545	1.55507	1.69565	1.54505	1.32996	1.62223
0.244874	0.06935	0.119555	0.368285	0.383748	0.129712	0.263659	0.144175	-0.0259777	0.150106	0.178559	0.161542	0.181225	0.197144	0.278536	0.0923218	0.147144	1.07186	0.0242243	0.109237	0.240228	0.126309	0.1332	0.154803	0.188609	0.107251	0.691869	0.128594	2.00789	1.93709	1.94064	1.96068	1.87147	1.81785	1.85394	0.418747	1.79492	1.78758	1.77093	1.80282	1.72593	0.199739	1.78286	1.87212	1.65753	1.66337	1.64148	1.70297	1.65112	1.7177
0.173415	-0.00431681	0.201998	0.253788	0.249249	-0.0667485	0.212292	0.195047	-0.272582	-0.0882215	0.0343229	0.2338	-0.0150506	-0.0149845	-0.0564402	0.127206	0.105693	1.00154	0.265289	0.0186246	0.151048	-0.091369	-0.143408	0.0546282	-0.199431	0.22633	0.360938	0.0194346	1.82886	1.70487	1.63933	1.92911	1.6959	1.57198	1.8514	0.293186	1.56985	1.53037	1.59256	1.62401	1.64777	0.117909	1.48587	1.59777	1.77501	1.4803	1.55041	1.5189	1.4814	1.53141
0.829151	-0.243824	0.356106	1.13042	0.712799	0.294212	0.500487	0.58835	0.477364	0.65833	0.403597	0.785289	0.223708	0.381998	0.676201	0.848654	0.338223	1.40154	0.320026	0.485185	0.650528	0.598285	0.682071	0.80712	0.533218	-0.618568	1.3428	0.680037	2.27462	2.44995	2.1309	2.35896	2.31857	2.34469	2.34677	0.856531	2.11103	1.81183	2.05415	1.96398	1.68391	0.404056	2.1414	2.03734	2.13702	2.13677	2.06624	1.98702	2.18834	1.95048
0.0360851	-0.133703	0.451581	0.119726	0.115127	0.0522611	-0.0867575	0.319348	-0.0572761	-0.139461	0.0536386	0.150167	0.00841108	-0.208769	0.345435	0.0990565	0.185357	0.834497	-0.167307	-0.093936	-0.156323	0.313095	0.187713	-0.0431165	0.175825	-0.459492	0.447004	0.23102	1.88318	1.94919	1.70741	1.85913	1.83057	1.85101	2.00202	0.504735	1.5324	1.71543	1.57306	1.67207	1.65591	0.0811017	1.62692	1.50313	1.43858	1.74028	1.63869	1.56374	1.53599	1.61896
0.679838	0.382109	0.984555	0.623881	0.349722	0.256896	0.482725	0.718685	0.419435	0.71359	0.402771	0.65145	0.244641	0.283461	0.781421	0.597952	-0.186623	1.43951	0.54843	0.330004	0.219348	0.59711	0.603606	0.643336	0.646888	0.629492	0.821896	0.166215	2.27121	2.25642	1.83999	2.23005	2.28534	2.01966	2.50624	0.867148	1.95803	1.94421	1.96836	1.96831	1.82249	0.452837	2.10219	2.01508	1.84119	1.99655	1.94466	1.94561	2.01378	1.73304
0.168036	0.236855	-0.462487	-0.0175313	0.250117	0.0339885	0.150025	0.219231	0.0412227	0.238015	0.171048	0.195954	0.190243	0.0987423	-0.000136783	0.207238	0.16707	0.89481	0.395352	0.177653	0.297442	-0.0715059	0.0165653	0.118542	0.136533	0.0539763	0.566994	0.0866139	2.06999	1.84128	1.87652	1.85809	1.88697	1.59845	1.57736	0.408082	1.61678	1.7005	1.73666	1.71613	1.83843	0.030185	1.69309	1.87306	1.69118	1.4824	1.5583	1.6591	1.56466	1.76816
-0.121674	0.0639291	-0.0766698	-0.0148324	0.213573	0.360201	-0.0175391	-0.0889592	-0.1658	0.0432606	-0.00238972	-0.0202837	0.0246846	0.0885936	-0.240048	0.303263	0.344832	0.914835	0.660266	0.0824458	-0.174586	0.152186	0.198763	-0.0131985	0.0747218	0.0101277	0.677303	-0.159914	1.90516	1.65022	1.70238	1.83344	1.82604	1.76452	1.90558	0.410389	1.52247	1.5952	1.64516	1.72215	1.49614	0.0430563	1.70563	1.49586	1.48316	1.68767	1.48141	1.64933	1.55014	1.73086
-0.040105	0.0654515	-0.225752	-0.0209168	-0.0665568	-0.0619478	-0.0790398	-0.158017	-0.0916775	-0.0180684	-0.0485161	-0.0560452	-0.0279526	-0.00996881	-0.0124455	0.0266188	0.16208	0.66125	0.142554	0.0865859	-0.181166	-0.194209	-0.190333	-0.14142	-0.131019	-0.0195907	0.560021	-0.126872	1.8251	1.60489	1.67872	1.72202	1.61794	1.43404	1.54504	0.105062	1.45307	1.40503	1.52487	1.55239	1.48759	-0.183657	1.47916	1.65232	1.34321	1.3984	1.32436	1.44245	1.41777	1.51106
-0.103641	-0.0599621	0.0203663	-0.219419	-0.0732766	-0.0641543	-0.158351	-0.134784	-0.193196	-0.323171	-0.231318	-0.329376	-0.0477525	-0.157573	-0.340939	-0.107915	-0.168695	0.499325	0.04913	-0.211716	-0.294658	-0.197331	-0.240804	-0.264298	-0.270385	-0.144111	0.195785	-0.0138098	1.72258	1.52393	1.55339	1.5719	1.47335	1.40669	1.29762	-0.0640975	1.42785	1.46383	1.34105	1.4505	1.43574	-0.321349	1.39969	1.49576	1.34381	1.31615	1.23741	1.39468	1.25115	1.47687
0.324102	-0.0664214	0.921476	0.470673	0.594688	0.16059	-0.10102	0.169997	-0.0742834	0.21351	0.0627467	0.401819	0.0490675	-0.00741572	0.240001	0.287556	0.192938	0.988119	0.445773	-0.0101726	0.108375	0.089114	0.456566	0.242171	0.382805	0.262978	0.790143	-0.329337	2.03238	2.00073	1.88286	1.87919	1.76785	2.07794	1.93283	0.456197	1.90883	1.20343	1.60352	1.61241	1.54351	0.396746	1.76796	1.60011	1.62417	1.80647	1.74305	1.7236	1.67427	1.71667
0.521677	-0.16877	-0.132603	0.216928	-0.0537354	-0.136309	-0.0736588	0.151705	-0.126594	0.368953	-0.214852	0.272865	0.125853	0.0511268	0.394914	0.248311	0.0864087	1.19655	-0.0627643	0.256519	-0.0841614	0.211922	0.224501	0.0439368	0.0635322	0.249345	0.412447	-0.0321646	1.94821	1.92919	1.8639	1.8192	1.76537	1.87295	1.76636	0.340329	1.37615	1.59903	1.57884	1.70367	1.52245	0.511875	1.42471	1.82636	1.54189	1.72062	1.60178	1.69628	1.58525	1.5544
-0.0903758	0.129191	0.726438	0.346499	-0.0677777	0.184715	0.0586165	0.0113508	0.00563184	0.139529	0.062554	-0.167427	0.190643	0.209076	-0.103609	-0.0356895	0.0788024	0.862217	-0.134297	0.110989	0.345882	-0.47706	-0.214535	-0.239246	-0.203878	-0.0287164	0.510822	0.086784	1.80542	1.68053	1.51851	1.66655	1.79524	1.58315	1.47645	0.32773	1.59515	1.47651	1.43589	1.80247	1.58847	-0.13877	1.59087	1.48665	1.34181	1.46047	1.36908	1.58678	1.44029	1.43953
0.232867	0.4013	0.541789	0.116108	0.352902	0.281803	0.291265	0.307787	0.174572	0.271795	0.201845	0.390905	0.284681	0.4656	0.37832	0.503904	0.218119	1.04306	-0.14838	0.30089	0.106967	0.401172	0.217065	0.654901	0.265971	0.527164	0.727836	0.138043	2.16732	2.10449	1.80061	1.98177	1.88931	1.91805	1.83497	0.554797	1.91885	1.77035	1.91944	1.73324	1.7633	0.189894	1.91985	1.79208	1.68972	1.79947	1.77262	1.71272	1.74541	1.82281
-0.0594873	0.145364	-0.747909	0.170122	-0.0806986	0.19126	0.217087	0.356439	0.041755	0.0472835	-0.132223	0.0242306	0.0138069	-0.0717734	0.0859247	0.266284	0.123574	0.9665	0.126406	0.216415	0.271959	0.234383	0.0353787	0.138367	0.0801618	-0.00633452	0.691393	0.0241781	2.01128	1.83737	1.6928	1.80182	1.76374	1.69667	1.57753	0.459041	1.72259	1.78734	1.69932	1.68032	1.64016	0.0312941	1.68004	1.86672	1.53612	1.57021	1.56011	1.58819	1.63158	1.50351
-0.552548	0.0301504	-0.306262	-0.182823	-0.461479	-0.0419614	-0.3154	-0.192698	-0.259317	-0.348885	-0.124608	-0.45718	-0.110808	-0.257825	-0.477685	-0.256015	-0.501376	0.48649	-0.0882837	-0.0133849	-0.0657747	-0.0567827	-0.224881	-0.504183	-0.281005	0.0413502	0.175475	-0.123986	1.80549	1.37637	1.42767	1.58602	1.42358	1.21426	1.08444	-0.105855	1.32255	1.45126	1.32196	1.41904	1.57007	-0.314648	1.30976	1.52919	1.33698	1.28713	1.20178	1.33131	1.13926	1.39645
-0.300243	-0.0478323	-0.284995	-0.566469	-0.239607	-0.165745	-0.0520036	-0.270647	-0.353995	-0.10589	-0.386154	-0.37043	-0.125076	-0.272721	-0.519488	-0.584491	-0.422855	0.266514	-0.122514	-0.414164	-0.227765	-0.387935	-0.530108	-0.614889	-0.172328	0.0268212	0.241328	-0.206056	1.62304	1.29546	1.43739	1.60112	1.36491	0.900555	0.988477	-0.28402	1.2844	1.27469	1.10412	1.38482	1.20109	-0.291046	1.21626	1.35734	1.20652	1.14976	1.19738	1.22913	1.17866	1.41516
-0.220008	0.0778547	0.0675135	0.0595574	-0.0595986	0.11625	0.0177813	0.104866	-0.179452	-0.0287528	-0.0344266	-0.024509	-0.0106959	0.144253	-0.173042	-0.0737495	-0.0616611	0.755166	0.374798	0.0965026	0.230027	0.0560112	0.0262999	0.0879592	-0.0396123	0.0297101	0.736183	0.0112122	1.95552	1.66167	1.73493	1.7388	1.74055	1.67417	1.40231	0.330039	1.56665	1.37988	1.43652	1.62196	1.71009	-0.0689336	1.61079	1.46691	1.44524	1.48505	1.47102	1.64027	1.45029	1.54475
0.00537152	0.320837	-0.125591	-0.153818	0.0759473	-0.0225184	0.0816047	-0.0344745	0.13545	-0.0988251	0.0480396	0.0452719	0.246711	-0.0226337	-0.191902	0.183232	0.163135	0.830876	0.189557	-0.00665996	0.21105	0.144047	0.0491993	-0.125281	-0.0798742	-0.0307128	0.458435	-0.129846	1.97731	1.75083	1.82019	1.71069	1.79607	1.69982	1.60514	0.217694	1.66242	1.56398	1.5617	1.57274	1.57992	-0.211502	1.64401	1.80277	1.58673	1.58832	1.55477	1.61171	1.52483	1.59281
0.0711802	0.00168529	-0.386534	-0.157438	-0.178855	0.0576473	-0.15015	-0.0244944	-0.155952	-0.113182	-0.290192	-0.228008	0.0188073	-0.0674216	-0.0846228	0.15775	-0.272075	0.635053	-0.134901	-0.135027	0.0599421	-0.242111	-0.0375216	-0.124253	-0.375624	-0.0987479	0.332239	-0.155876	1.71964	1.63314	1.62924	1.53393	1.58746	1.46725	1.12362	0.054526	1.36265	1.64158	1.54807	1.45614	1.61836	-0.0561337	1.52714	1.63638	1.52895	1.41837	1.29938	1.40319	1.3753	1.52086
0.123916	0.209373	-1.50295	-0.190192	0.122158	0.0196522	0.0461241	0.240241	0.120412	0.0353622	0.113784	-0.0783452	0.126278	-0.0148407	-0.243352	-0.0160985	0.0598282	0.872907	0.238282	0.222769	0.384536	0.165199	-0.053351	0.130166	0.179664	0.358956	0.787672	-0.0993953	2.04293	1.83793	1.86716	1.91017	1.77436	1.83784	1.60085	0.202138	1.6817	1.91108	1.78676	1.82249	1.65272	0.148656	1.68388	1.89269	1.76365	1.59949	1.70972	1.72298	1.72905	1.79978
-0.0333728	0.160321	0.00249028	-0.195075	-0.223276	-0.0115717	-0.0202195	-0.04414	0.0435519	-0.0881518	-0.296121	-0.343629	0.0174737	-0.0325415	-0.147164	-0.0499756	-0.0669555	0.822504	0.0650928	-0.201883	-0.112498	-0.0171668	-0.248399	-0.238121	0.156422	-0.0692327	0.476306	-0.0949136	1.86139	1.62602	1.72971	1.67828	1.64465	1.35817	1.45559	0.289243	1.43837	1.64014	1.477	1.53683	1.60458	-0.160722	1.44877	1.41123	1.38084	1.36363	1.37073	1.3589	1.25026	1.63629
-0.431656	0.174161	-0.368224	0.084231	-0.0628952	0.358214	-0.00536942	0.26166	-0.197844	-0.23884	0.0906545	-0.181893	0.0886149	0.279273	-0.472328	0.0786961	-0.339489	0.580649	0.429562	0.375126	-0.0209459	0.114784	0.150205	0.02998	0.129387	-0.240183	0.564059	-0.317605	1.90476	1.73928	1.81808	1.98503	1.86235	1.43718	1.33502	0.292412	1.58946	1.5255	1.54049	1.70447	1.74526	-0.0221183	1.67508	1.84196	1.38387	1.60981	1.71745	1.75015	1.44315	1.85345
0.154576	0.165978	0.0809132	0.297786	0.361532	0.383815	0.361344	0.330776	0.171334	0.308234	0.125486	0.0533372	0.194442	-0.247103	0.291352	0.121075	0.239198	0.890947	0.235746	-0.00369521	0.138277	0.411199	0.2122	0.0250844	0.325712	0.0379053	0.587882	0.395196	2.14265	1.76448	1.69215	1.96313	1.99125	1.91688	1.86424	0.440325	1.72037	1.8835	1.45138	1.78825	1.69267	0.0480273	1.8103	1.80073	1.4967	1.52841	1.7097	1.77058	1.70206	1.73942
0.0167549	-0.00535594	0.304237	0.316586	0.0737167	0.0917825	-0.0101023	-0.0440222	-0.113156	-0.0807458	-0.0604045	0.122353	0.108924	-0.106932	-0.163197	0.174451	0.175685	0.787362	0.0644153	-0.0637328	0.0090378	-0.0461709	0.0865385	0.164281	0.0200418	0.172543	0.383288	0.0306824	1.95158	1.79337	1.74364	1.7414	1.72607	1.60452	1.45017	0.302468	1.61414	1.66831	1.56596	1.5978	1.61137	-0.088258	1.65192	1.68606	1.53921	1.54994	1.42389	1.55607	1.45096	1.64655
-0.138812	-0.128296	0.0746514	-0.26574	0.0324154	-0.192252	-0.060865	-0.166886	-0.0754181	-0.062403	-0.253996	-0.13291	0.0214817	-0.20808	-0.398992	-0.113112	-0.205704	0.713527	0.411103	-0.0305034	0.0841731	-0.0962023	-0.16515	-0.122332	-0.00948642	0.0503171	0.23087	-0.258003	1.74107	1.61588	1.53448	1.70805	1.61455	1.43173	1.43393	0.216565	1.52024	1.4285	1.43846	1.49031	1.37483	-0.203674	1.49371	1.58986	1.4878	1.38298	1.27032	1.50724	1.4592	1.42595
-0.0650159	0.149009	-0.0748645	0.101773	0.0542243	0.0240904	-0.115819	0.0164343	-0.0685311	-0.0960735	-0.221248	-0.11963	0.177874	-0.270297	-0.0604884	-0.165061	-0.123511	0.71817	-0.0730425	-0.096299	0.0940894	0.122897	-0.177656	-0.143071	-0.307063	0.123981	0.358108	-0.38327	1.94015	1.61756	1.59877	1.79757	1.68034	1.48935	1.30325	0.241583	1.53072	1.65597	1.47381	1.60126	1.53544	-0.104809	1.29118	1.64181	1.39909	1.40753	1.39816	1.51466	1.41155	1.57431
-0.321019	0.327269	-0.0921357	0.189446	0.00510346	0.188357	0.0871336	-0.041304	0.0742827	-0.105907	-0.0166001	0.0583541	0.316899	0.100517	-0.0504342	-0.0599432	-0.0142541	0.835264	0.578578	0.15587	0.29395	0.110531	0.175888	-0.337085	-0.0785607	0.301744	0.643131	0.160249	1.9653	1.71044	1.86927	1.89866	1.76698	1.41877	1.4836	0.414713	1.66219	1.37141	1.7393	1.72648	1.74041	0.00510456	1.69742	1.86817	1.5348	1.53503	1.42618	1.68061	1.5209	1.74203
1.26466	-0.236458	0.435971	0.426062	0.321162	0.188554	0.466148	0.378972	0.110085	0.669758	0.122728	1.00472	0.192572	0.497507	0.571478	0.335446	0.407543	1.36998	-0.322965	0.309653	-0.177897	-0.158177	0.633205	0.149201	0.424394	0.0260479	0.848486	0.697621	2.3914	2.20106	2.13218	2.06264	2.2629	1.92013	2.26584	1.07116	1.94903	2.27228	1.92815	1.70956	1.99044	0.32781	2.14777	1.86788	1.81812	1.67586	1.58231	1.78164	1.98202	1.82759
0.0919156	0.108126	0.142844	0.154331	-0.0436126	0.160047	0.10048	0.113917	-0.0956675	0.0549929	-0.113461	0.0242884	0.0596306	0.0695338	-0.0931515	0.0629255	0.025761	0.776091	0.3345	-0.123584	-0.0799579	0.0202578	-0.0545544	-0.0637354	-0.0169289	0.34907	0.58046	0.0147671	1.93861	1.70566	1.85767	1.84549	1.77512	1.64048	1.4566	0.362265	1.60825	1.6645	1.6311	1.6656	1.70615	-0.0354556	1.5143	1.67296	1.5685	1.58627	1.46761	1.6046	1.55542	1.67148
-0.12198	0.249424	-0.608747	0.092161	0.0890714	0.359096	-0.194924	0.0592963	-0.144435	-0.198109	0.0193209	0.0662577	0.177911	-0.0679315	0.249039	0.49883	-0.167487	0.717531	0.380053	-0.149979	0.145601	0.234354	-0.100288	0.187182	0.141651	0.276219	0.740365	-0.190219	1.98746	1.77645	1.79827	1.84738	1.81959	1.52093	1.57833	0.330662	1.90856	1.36249	1.57134	1.78116	1.77247	2.75312e-05	1.71915	1.82652	1.50518	1.56868	1.52417	1.62809	1.41803	1.64732
0.321175	-0.322291	0.49108	0.597813	0.374275	0.132454	-0.00848863	0.176234	8.3618e-05	0.270766	0.119781	0.237372	0.223085	0.0773643	-0.202337	0.262009	0.125552	0.937001	0.152752	-0.106731	0.195023	-0.146115	0.208936	0.214272	0.0664401	0.239348	0.44457	0.114792	2.11288	1.97158	1.85918	1.88103	2.05049	1.75826	1.65852	0.411365	1.72342	1.39912	1.56953	1.5318	1.51592	0.244057	1.77743	1.83324	1.65482	1.67227	1.62097	1.67603	1.68184	1.76318
-0.168548	-0.0796465	0.158419	-0.235522	-0.0254293	-0.11546	-0.282379	-0.131399	-0.168387	-0.132238	-0.377522	-0.133	-0.0434185	-0.150123	-0.401871	-0.0366814	-0.059759	0.592945	0.177148	-0.223779	-0.146657	-0.156102	-0.121145	-0.121806	-0.182221	0.0134116	0.474337	-0.0222919	1.87401	1.67559	1.55286	1.6171	1.62684	1.47912	1.61666	0.110515	1.50227	1.2436	1.52914	1.41008	1.5056	-0.143284	1.47793	1.4155	1.36371	1.43725	1.39796	1.34655	1.46388	1.46719
0.119038	0.541601	0.317815	-0.490999	0.166738	0.24454	0.544758	0.46651	-0.0973685	-0.0756204	0.251337	0.10294	0.580412	0.321704	0.228212	0.513194	-0.0175518	1.22231	0.59392	0.298211	0.553738	0.504885	0.304793	-0.371157	-0.143625	0.25026	0.40959	-0.247022	2.33751	1.94391	1.96865	1.77849	1.90354	1.6907	1.81434	0.675036	1.73426	1.45778	1.64385	1.88512	1.73185	0.353599	1.85147	2.06844	1.83386	1.71245	1.78444	1.73138	1.94904	1.72676
0.479061	0.298088	-0.132195	0.0581551	0.210575	0.155161	0.339124	0.314126	0.117782	0.408478	0.031329	0.226677	0.37499	0.0117439	-0.0394569	0.266928	0.262238	0.919553	0.375404	0.314354	0.584241	0.177924	0.256381	0.411041	0.0680815	0.0649779	0.92346	0.59096	2.17683	1.82027	2.06974	2.07429	1.96002	1.85346	1.32313	0.622617	1.91912	1.77649	1.98361	1.76772	1.88752	0.229972	1.88249	2.00127	1.91507	1.73415	1.69497	1.72333	1.77098	1.78346
0.147718	0.0893162	0.315976	0.207731	-0.053578	-0.0369829	0.0855949	0.0265284	0.0811315	0.311147	-0.038596	0.0698436	-0.00551501	0.145628	0.223636	0.057641	-0.0593242	0.948595	0.0977153	0.121103	0.00102793	0.193405	0.279083	0.0375328	0.0588144	-0.441844	0.712991	0.0414639	1.92342	1.96163	1.81836	1.84143	1.86808	1.70071	1.97818	0.337712	1.5947	1.67707	1.61864	1.68616	1.58032	0.0507629	1.61059	1.85504	1.40287	1.56221	1.61904	1.56071	1.59687	1.72148
0.291856	-0.0168459	0.927474	0.563072	0.427315	0.0997961	0.126162	0.314942	0.187474	0.370633	0.0434546	0.417796	0.336958	0.123158	0.457599	0.330342	0.313298	1.02446	0.384271	0.0799718	0.0766894	0.192042	0.451867	0.518186	0.212339	0.024392	0.654491	-0.0295177	2.04221	1.9564	1.8003	1.99068	1.98704	2.10115	2.04892	0.358609	1.72257	1.73787	1.73484	1.63294	1.56916	0.410666	1.97351	1.85933	1.86001	1.72985	1.53609	1.73616	1.85408	1.68567
0.195695	0.0963945	0.566759	0.571989	0.307695	0.116591	0.064498	0.259801	0.0292604	0.286826	0.0144513	0.16694	0.148979	0.215153	0.0792762	0.163302	0.334606	0.944123	0.0951928	0.302887	0.529453	0.228382	0.168911	-0.164391	0.282045	0.145459	0.552036	-0.122453	2.0319	1.92627	1.77378	1.90586	1.91264	1.99282	2.06274	0.550964	1.77513	1.67282	1.75452	1.91336	1.66046	-0.144078	1.83205	1.69691	1.60805	1.57461	1.81298	1.59194	1.75649	1.74341
1.19456	-0.659134	0.997728	1.164	1.01469	-0.100776	0.072335	0.893968	0.304503	0.797715	0.435265	1.02164	-0.0320812	0.488959	0.770892	0.688773	0.32451	1.42301	0.0201944	0.329977	0.267551	0.392542	0.957442	1.10379	0.54094	-0.86356	1.11076	0.384967	2.06603	2.59788	1.8313	2.24307	2.37432	2.80798	2.85448	1.03955	2.01999	1.89131	2.01045	1.87085	1.25426	0.763308	2.07148	1.84487	1.91552	2.24635	2.26171	1.99288	2.32144	1.80822
0.163959	0.102345	0.414041	0.327614	-0.00504787	0.0716415	-0.0684049	0.0421219	-0.0365029	0.101202	0.187042	0.0505541	0.0771374	-0.00571581	-0.199808	-0.0509837	-0.362552	0.83032	0.103908	0.156334	0.110718	0.0739963	-0.0667093	0.0224885	0.00117979	0.0113692	0.531469	0.0923795	1.97391	1.79607	1.72963	1.76654	1.69334	1.69492	1.73078	0.252467	1.57207	1.55796	1.48118	1.70455	1.62665	-0.0977891	1.76431	1.72421	1.49724	1.64738	1.57548	1.52021	1.59346	1.53477
0.0998111	0.199758	0.578222	-0.0948607	0.260904	0.564117	-0.0039938	0.27654	0.071569	0.201999	-0.158791	-0.0281234	0.211132	0.34654	-0.0637854	0.260084	-0.306793	0.526852	0.16514	0.136192	-0.103654	0.313719	0.0351735	0.26138	-0.211793	0.223635	0.813988	0.243388	2.12664	1.86212	1.96455	1.84732	1.86453	1.64597	1.73308	0.627419	1.67121	1.69106	1.84916	1.60573	1.63794	0.203873	1.58797	1.59521	1.62889	1.58265	1.41828	1.67112	1.4333	1.79022
0.270698	-0.310903	0.150714	0.240601	0.36385	0.319271	0.196169	0.292204	-0.0714452	0.10933	0.175918	0.401017	-0.0145623	-0.0715146	-0.0158125	0.0413921	0.0361117	0.687618	0.215	-0.220592	0.205133	0.104837	0.217973	0.0117732	0.0169538	0.00756307	0.401675	-0.411046	1.84074	1.88085	1.66179	1.78144	1.75508	1.89155	1.81394	0.225921	1.70443	1.63565	1.35732	1.50194	1.55433	-0.139714	1.63245	1.63327	1.61731	1.58613	1.26662	1.48202	1.56235	1.38985
0.872415	-0.342082	1.19616	0.837415	0.769084	0.189269	0.154019	0.771425	0.398507	0.735385	0.34144	1.02189	0.172153	0.445736	0.704783	0.630801	0.495959	1.46804	0.0542411	0.094162	0.289882	0.417984	0.85219	0.836858	0.580987	-0.381039	1.2184	0.134722	2.17592	2.51683	1.93849	2.22521	2.28167	2.59187	2.58589	0.788501	2.00674	2.08037	2.02969	1.84009	1.48402	0.456148	2.19822	1.85618	1.97779	2.1251	2.25176	2.03455	2.21674	1.87399
-0.285784	0.067109	-0.391924	-0.170236	-0.166798	0.00716876	-0.0796878	-0.264416	-0.263882	-0.358482	-0.33102	-0.426001	0.0223975	-0.17971	-0.29168	-0.134052	-0.0688822	0.625665	0.160809	-0.178167	-0.0726893	-0.0815617	-0.243039	-0.303004	-0.220232	0.0468442	0.399726	-0.251419	1.82227	1.50173	1.56422	1.52539	1.53886	1.31098	1.40926	-0.121201	1.42108	1.44481	1.40397	1.40527	1.54969	-0.221424	1.43992	1.5773	1.36091	1.35486	1.10163	1.41589	1.25402	1.3824
0.210018	0.223154	-0.871781	-0.510795	-0.58198	0.0367608	-0.121017	-0.465153	-0.114066	-0.163944	0.0063473	-0.0224298	0.0897951	0.0526859	0.0276168	-0.533067	0.212564	0.722328	0.0620499	0.196396	-0.0884348	-0.0469233	-0.178081	-0.0410121	-0.289126	-0.432316	0.49164	-0.0751802	1.96958	1.68946	1.82504	1.71096	1.66965	1.43175	1.66949	0.243388	1.35133	1.2951	1.32109	1.69619	1.71064	-0.0541689	1.56079	1.71958	1.60524	1.50044	1.46675	1.62079	1.42952	1.62904
-0.0464654	-0.0485589	0.0311347	0.0799799	-0.155412	0.0135403	-0.224871	-0.212725	-0.255481	-0.260597	-0.146942	-0.308459	-0.196351	0.0303609	-0.0322025	-0.315659	-0.115221	0.485378	0.0916597	-0.118861	-0.0351873	-0.0286315	-0.230769	0.0173584	-0.228064	0.0634705	0.389404	-0.23661	1.7623	1.53455	1.59556	1.5992	1.55975	1.4683	1.28647	0.0370249	1.45599	1.40831	1.41427	1.38586	1.47927	-0.263288	1.49187	1.60068	1.18624	1.26367	1.22547	1.32677	1.29198	1.4153
-0.120913	-0.118624	-0.0956694	-0.251925	-0.118337	-0.0375147	-0.246785	-0.335726	-0.258896	-0.0644877	-0.203192	-0.268267	-0.129386	-0.352788	-0.0940499	-0.041768	0.106092	0.441574	0.489023	-0.179963	-0.139186	-0.0821302	-0.174284	-0.333574	-0.287845	-0.0409818	0.533725	-0.0777178	1.67681	1.50612	1.53297	1.54106	1.59561	1.57567	1.4593	0.119002	1.33314	1.66176	1.41555	1.49653	1.34409	-0.0726428	1.37391	1.59048	1.40962	1.32148	1.11991	1.36672	1.41193	1.40028
-0.00654667	-0.108845	0.222277	-0.183376	-0.0530426	-0.0797256	-0.222743	-0.207881	-0.157019	-0.500757	-0.0958796	-0.334293	-0.0945319	0.0646566	-0.299897	-0.0334022	-0.160669	0.597305	0.126399	-0.145536	-0.212055	-0.368144	-0.111172	-0.179067	-0.140516	-0.0249621	0.536532	-0.227995	1.85921	1.71303	1.68802	1.61117	1.57123	1.47783	1.494	0.173934	1.42887	1.5064	1.38488	1.42396	1.4757	-0.110886	1.38082	1.59529	1.4588	1.48271	1.26534	1.41666	1.338	1.32542
-0.389453	0.032484	-0.00882394	0.0227	-0.198004	-0.175863	-0.0301098	-0.129877	-0.0418788	0.00772033	-0.344786	-0.334855	-0.0781168	-0.0673745	-0.00977492	-0.19298	-0.0817203	0.543391	-0.175888	-0.329961	-0.265808	-0.15639	-0.144684	-0.299797	-0.246418	-0.0158693	0.325912	-0.278246	1.82117	1.58267	1.7331	1.60888	1.52724	1.51938	1.30711	-0.0289966	1.46711	1.59073	1.39399	1.55758	1.48227	-0.057376	1.39811	1.60297	1.47225	1.26538	1.21068	1.42462	1.29954	1.45714
0.182327	0.165113	-0.138042	0.487817	0.181345	0.292199	0.280675	0.374189	0.119109	0.201297	0.123048	0.0957589	0.106713	0.30053	0.427649	0.236583	0.258302	1.08713	0.525735	0.120094	0.0859667	0.406065	0.379781	0.306878	0.278044	-0.00578945	0.741147	-0.160287	2.24763	2.11145	1.9249	2.05481	2.03544	1.96075	1.85539	0.514405	1.7527	1.95531	1.82984	1.81084	1.80862	6.24339e-05	1.77766	1.99476	1.77442	1.84887	1.5925	1.74756	1.81967	1.70102
0.292963	-0.180609	0.315065	0.516579	0.203529	0.0721475	-0.045304	0.212773	-0.0369983	0.184948	0.0411895	0.0986394	-0.0754038	0.0546997	0.209107	0.00883516	-0.0454412	0.828323	0.339017	-0.00177674	-0.0244994	0.153952	0.0784218	0.17181	-0.0977324	-0.0745447	0.370723	-0.192003	1.87576	1.88979	1.65251	1.84022	1.79492	1.91725	1.83199	0.295063	1.66762	1.49441	1.5781	1.52208	1.47286	0.0156356	1.56109	1.73887	1.5683	1.61412	1.52758	1.47537	1.62118	1.57252
0.158714	-0.414671	0.424069	0.447393	0.0175761	-0.0134317	-0.0469712	-0.0973911	-0.0701008	-0.0704435	0.0996414	0.243815	-0.261023	-0.212803	0.12233	0.149432	-0.0933757	0.680719	-0.416451	-0.0655049	0.234068	-0.221944	-0.117951	0.233279	0.0340318	-0.121322	0.220945	-0.302808	1.75635	1.85397	1.65864	1.81557	1.73709	1.84931	1.70966	0.104749	1.59801	1.81958	1.6026	1.59666	1.42176	0.104972	1.55862	1.61487	1.44506	1.5335	1.46619	1.38369	1.5394	1.5559
0.557823	-0.135908	0.45323	0.643176	0.401696	0.183136	0.0864333	0.307451	0.0606179	0.0896356	0.354917	0.224632	-0.0856708	0.0642619	-0.0097899	0.293594	-0.405641	0.865577	0.0948122	0.240687	0.309746	0.0756506	0.308356	0.190285	0.300935	-0.214521	0.504066	-0.138925	2.01175	1.98243	1.85973	1.94657	1.85491	1.98031	2.00071	0.394511	1.70344	1.93308	1.63206	1.68539	1.7221	0.203505	1.89558	1.72444	1.69341	1.63701	1.61419	1.69947	1.68446	1.71767
0.618578	-0.00550073	0.559813	0.399822	0.304984	-0.0307227	0.272252	0.527015	0.167751	0.351896	-0.0858854	0.173977	-0.00491181	0.231756	0.38183	0.386809	-0.475164	0.849092	0.142465	-0.140246	0.0847019	0.219853	0.236488	0.643957	0.435295	-0.000620022	0.434338	0.44367	2.11876	2.11777	1.89613	1.95494	2.05056	2.00843	2.04306	0.646869	1.83777	1.91119	1.7622	1.69872	1.63186	0.423164	1.77748	1.98221	1.60528	1.59813	1.76501	1.85611	1.9431	1.79691
-0.182121	0.0922168	0.0677331	-0.0731635	-0.242098	-0.0795928	-0.47829	-0.281475	-0.469693	-0.332715	-0.404981	-0.25305	-0.303733	-0.442011	-0.189285	-0.40777	-0.61302	0.245053	-0.268046	-0.641293	-0.266799	-0.0895649	-0.266869	-0.242282	-0.226377	-0.360074	0.281789	-0.400907	1.6189	1.5609	1.48625	1.38881	1.33856	1.29344	1.33946	-0.254437	1.27929	1.17854	0.96238	1.34367	1.44887	-0.565855	1.38967	1.39266	1.30094	1.03986	1.05853	1.2986	1.07808	1.09936
0.519038	-0.00711458	0.454353	0.513679	0.436938	0.108678	0.17686	0.454392	0.224853	0.361475	0.353046	0.709706	0.191652	0.309417	0.291847	0.263785	0.00131601	1.1975	0.432526	0.277952	0.126673	0.415626	0.485235	0.316576	0.44724	-0.216227	0.905258	0.0982185	2.11699	2.23038	1.91082	2.0208	2.0187	2.14056	2.19674	0.578337	1.8274	1.82971	1.8849	1.65018	1.69307	0.460101	1.8583	1.83324	1.75147	1.87341	1.89515	1.88296	1.93766	1.78574
-8.35185	65535	-8.45871	-6.1473	-6.43137	-7.2662	-7.85443	-5.86619	-7.84063	-7.0998	-7.3362	-6.06253	-8.82718	-6.78971	-6.63698	-7.17349	-6.68339	-5.39075	65535	-8.18293	-9.02348	-8.44834	-6.19523	-5.98034	-7.10087	-8.05544	-7.12164	-6.98177	-5.66908	-5.37907	-5.72476	-5.6473	-5.48183	-5.26051	-4.69179	-7.2224	-5.61493	-5.15098	-5.67146	-5.42088	-5.85076	-7.81414	-5.61926	-5.24986	-6.39959	-5.94959	-5.12586	-5.65368	-5.58469	-5.94672
-3.17994	-4.66364	-3.12833	-3.63291	-2.87036	-4.24472	-4.36908	-4.08895	-4.4096	-3.5175	-3.7838	-3.53623	-4.87564	-4.08481	-4.27176	-3.5357	-3.91713	-3.08809	-4.09942	-4.41684	-4.03425	-3.52551	-3.32329	-3.95612	-3.43177	-4.26331	-3.87477	-5.28688	-2.42738	-1.69317	-2.32555	-2.27615	-2.13485	-1.61018	-1.40103	-3.38178	-2.32431	-2.72623	-2.46928	-2.5457	-3.32359	-4.13566	-2.14556	-4.65604	-3.17772	-2.1959	-2.45934	-2.97683	-2.16401	-2.43036
0.416755	0.0417647	0.874186	0.281626	0.547333	0.145683	0.0775751	0.363305	0.0629076	0.459749	0.208146	0.532495	0.16665	0.136099	0.208837	0.229442	-0.0179169	0.985967	0.0541862	0.230413	0.203056	0.251114	0.33418	0.520169	0.121258	-0.101503	0.689294	0.25515	1.97308	1.97	1.86718	1.93229	1.92138	2.11493	2.20222	0.593394	1.85214	1.7614	1.84624	1.76961	1.60488	0.108019	1.81087	0.138778	1.69631	1.81733	1.75228	1.7886	1.77436	1.82549
0.0686671	-0.0808806	-0.920872	-0.0234187	-0.131861	0.0150323	-0.387713	-0.0926498	-0.200844	-0.285078	-0.313842	-0.102838	-0.250433	-0.672156	-0.619335	-0.0524417	0.0330277	0.368868	-0.503268	0.00818195	-0.184049	-0.413629	-0.41511	-0.117453	-0.156104	-0.251674	0.184134	-0.670925	1.69703	1.42512	1.57943	1.49794	1.48315	1.43498	1.52881	-0.0605819	1.32132	1.54967	1.59696	1.5148	1.33628	-0.173261	1.41122	-0.171069	1.04181	1.43866	1.40246	1.15543	1.1888	1.49365
0.175925	-0.0580278	-0.0559096	0.133651	0.199851	-0.135135	0.109769	0.00830193	-0.0769451	0.257044	-0.158347	0.167539	-0.040337	0.00374496	0.0354918	0.0919246	-0.243844	0.67825	-0.0570733	-0.139324	-0.166922	0.280661	0.131694	0.390535	0.0520536	0.0879485	0.540818	0.0512045	1.87394	1.88718	1.71173	1.7227	1.75194	1.76349	1.657	0.310793	1.55544	1.75069	1.55139	1.56223	1.54338	-0.0323641	1.61921	-0.0696252	1.4761	1.52316	1.50804	1.632	1.59904	1.46894
0.900729	-0.40119	0.845118	0.91725	0.836069	-0.0294929	0.0859814	0.621281	0.415998	0.753499	0.269164	0.928501	0.0220817	0.513423	0.780651	0.692446	0.17305	1.26064	-0.0967507	0.344853	0.390896	0.266907	0.876857	0.729588	0.728843	-0.946395	1.06643	0.28108	0.293832	0.614815	0.136511	0.415532	0.541059	0.970279	1.06439	0.853777	0.492035	0.515669	0.514108	0.199519	-0.122372	0.702859	0.40142	0.197222	0.416112	0.577969	0.62936	0.337819	0.660407	0.236304
0.812387	-0.30902	0.920131	0.949595	0.837121	-0.0828452	0.32003	0.795199	0.323691	0.75655	0.529924	0.973999	0.0982418	0.432623	0.974476	0.607188	0.274709	1.3954	0.237392	0.212921	0.322418	0.314765	0.741174	0.830495	0.394118	-0.659101	1.22989	0.381677	0.0921423	0.650578	0.390288	0.515972	0.633567	0.954802	1.05949	0.933418	0.461531	0.307308	0.508868	0.239111	0.100511	0.758499	0.558144	0.0656665	0.0820252	0.624844	0.764199	0.453923	0.673354	0.249175
0.907833	-0.898028	1.24939	0.90759	0.74714	-0.307005	0.140559	0.914618	-0.254863	0.640781	-0.00634402	0.900391	0.133669	0.213145	0.920934	0.466866	-0.15119	1.1676	-0.460072	0.595766	0.184673	-0.0748127	0.861333	0.564996	0.455244	-2.50468	1.28215	0.0594321	-0.185614	0.851483	0.298804	0.188604	0.438549	0.931254	1.42495	0.629542	0.671952	0.275274	-0.0371675	0.0271862	-0.556698	0.700354	0.0659765	0.316594	0.307961	0.125021	0.282097	0.0711097	0.44234	0.0657936
0.34839	-0.177114	0.554083	0.717082	0.572938	0.102814	0.000152691	0.726441	-0.0381083	0.267121	0.150939	0.542649	0.186352	-0.0394794	0.0247944	0.648811	0.107448	1.20821	-0.277567	0.230169	0.124202	-0.494038	0.442894	0.777894	0.215798	-0.0213258	0.876776	0.347703	0.00265276	0.31883	0.132591	0.0750006	0.140778	0.58108	0.895772	0.532532	0.166725	0.712978	0.256073	0.418241	0.0457968	0.355031	0.254787	-0.105692	-0.00329468	0.241843	0.786663	0.00370678	0.432755	0.232641
-0.00932474	0.0398873	-0.190237	0.485223	0.668708	-0.0134893	0.211241	0.0689212	0.16832	0.462331	0.240668	0.690172	0.106746	-0.131787	0.558584	0.586134	-0.162923	1.16909	-0.658663	0.176376	0.174694	0.0167214	0.599642	0.358935	0.391473	-0.0926749	0.614404	0.176752	0.157108	0.25731	-0.074197	-0.0176983	0.0430014	0.51148	0.24676	0.457559	-0.218037	-0.0631429	0.169402	0.0649633	0.192088	0.263118	0.148253	-0.195859	-0.10319	0.237708	0.171739	0.24355	0.214941	0.353859
0.467796	0.21307	0.443562	-0.0982366	0.332788	0.148658	0.151863	-0.0705694	0.093846	0.231117	-0.0430012	0.138099	0.0888612	-0.085747	-0.0416654	0.0115926	-0.0596643	0.952278	0.298246	0.000581804	0.141928	0.244288	0.292253	0.281619	0.151703	-0.0517326	0.616374	-0.267981	-0.20786	0.134956	0.166776	-0.130031	-0.0710271	0.272228	0.144327	0.399187	0.0101688	-0.232498	-0.129927	0.359302	-0.0378895	0.179358	0.0301923	-0.000924486	0.186719	-0.0567542	0.113642	0.00960807	0.0289936	-0.0156181
-4.01176	-4.97982	-4.52317	-3.95481	-3.78989	-4.99552	-4.46835	-4.51389	-4.38977	-3.80988	-3.69332	-3.66388	-4.50907	-4.07188	-4.30489	-4.08712	-4.28591	-3.00706	-5.07699	-4.08801	-4.29369	-4.13059	-3.73592	-3.72603	-4.43132	-4.78294	-3.52925	-4.31667	-4.59417	-3.87515	-3.77394	-4.06298	-4.43853	-4.76223	-5.18149	-3.75113	-4.43362	-4.26686	-4.38805	-3.98219	-4.71367	-4.10046	-4.17499	-5.014	-4.23683	-4.58111	-4.77676	-4.29212	-4.1946	-4.88322
-0.277022	-0.0969772	-0.0466586	0.298632	0.116175	0.144269	0.220424	0.138854	-0.168354	0.187429	-0.242497	0.0342328	0.115551	0.0884155	0.0491933	-0.0723975	0.415198	0.961928	0.632397	0.147779	0.0426712	-0.141368	0.153647	-0.178237	-0.0249982	-0.0748655	0.805093	0.278845	0.0576679	0.0116145	0.415901	0.192254	0.0797216	-0.339778	-0.708905	0.368535	0.135225	-0.00281825	0.0235014	0.500213	-0.171088	0.0189702	0.0217543	0.655583	-0.176524	0.175347	0.40622	0.144852	-0.182507	0.18424
0.331661	0.158973	0.307556	0.328306	0.0282813	-0.0237066	-0.21839	0.406963	-0.089257	-0.150183	0.0454783	0.121193	0.125149	-0.0812655	0.113085	0.144095	-0.114723	1.1111	-0.214645	-0.446394	-0.0255034	0.0587572	0.345196	0.268505	0.11178	0.00487553	0.661337	-0.239872	0.142849	-0.0588362	-0.0317014	-0.132086	-0.0403105	0.220787	0.428247	0.478951	0.120928	0.307706	-0.2175	0.164628	-0.455861	0.0602583	0.045614	-0.0263663	0.0880174	0.211923	-0.443193	-0.119677	-0.0759976	-0.109894
0.137262	0.104189	0.577945	-0.0786316	0.0973041	0.0294949	-0.213472	-0.274696	-0.282384	-0.181334	-0.461885	-0.433002	-0.0745664	-0.0521834	-0.156865	-0.165267	-0.551063	0.520262	-0.159993	-0.3792	-0.171556	-0.327041	-0.152816	0.0461312	-0.0639067	0.00997656	0.404739	-0.0371155	-0.300201	-0.274716	0.0415287	-0.376162	-0.0246868	-0.318839	0.171967	0.144101	-0.169749	-0.260026	-0.0579129	-0.190367	-0.200247	-0.0766492	-0.0968316	-0.325501	-0.477031	-0.43073	-0.0632604	-0.464145	0.0186756	-0.340369
-0.52554	-0.492126	0.0489341	-0.424549	-0.924339	-0.475508	-0.438451	-0.529812	-0.540039	-0.491857	-0.724337	-0.477362	-0.43303	-0.368133	-0.442306	-0.353359	-0.57427	0.372616	0.0355042	-0.491335	-0.0325412	-0.179557	-0.426376	-0.394875	-0.253141	-0.533947	0.205268	-0.502605	-0.442794	-0.506518	-0.606642	-0.698677	-0.324503	-0.331121	-0.419586	-0.368669	-0.633635	-0.456425	-0.524825	-0.46513	-0.412359	-0.602516	-0.628432	-0.551705	-0.700879	-0.913922	-0.466728	-0.373086	-0.372323	-0.431242
-0.725276	-0.194802	-0.0638711	-0.775667	-0.499073	-0.49034	-0.446763	-0.393441	-0.417033	-0.76123	-0.597465	-0.51884	-0.308422	-0.568486	-0.371402	-0.427237	-0.520559	0.224458	-0.25154	-0.428765	-0.30548	-0.468261	-0.399968	-0.435225	-0.306896	-0.0874799	0.239423	-0.733233	-0.449573	-0.51918	-0.373268	-0.339683	-0.681515	-0.269356	-0.22876	-0.544941	-0.649403	-0.615415	-0.516191	-0.394802	-0.385356	-0.551558	-0.365362	-0.499055	-0.577402	-0.350221	-0.323874	-0.540564	-0.811235	-0.657765
-0.53234	-0.461786	-1.14331	-0.931335	-0.440184	-0.290448	-0.387641	-0.431653	-0.340625	-0.649492	-0.47127	-0.751375	-0.374089	-0.430653	-0.709041	-0.631132	-0.71143	0.0698174	-0.16807	-0.447019	-0.489486	-0.443941	-0.712426	-0.606677	-0.486756	-0.156933	0.0108902	-0.233025	-0.320059	-0.446251	-0.14392	-0.312783	-0.580193	-0.48839	-0.498598	-0.438689	-0.415112	-0.465471	-0.279506	-0.60575	-0.38938	-0.822582	-0.343417	-0.527685	-0.80212	-0.541964	-0.809266	-0.607652	-0.610152	-0.294123
-0.400626	-0.10625	-0.110348	-0.347992	-0.459744	-0.260538	-0.519029	-0.435509	-0.367443	-0.406729	-0.359667	-0.408155	-0.354877	-0.412193	-0.398635	-0.547231	-0.699316	0.322473	-0.255203	-0.426027	-0.350488	-0.384727	-0.378821	-0.382819	-0.33212	-0.0612467	0.113826	-0.641973	-0.410531	-0.443556	-0.320083	-0.394865	-0.469593	-0.490336	-0.13002	-0.346648	-0.458579	-0.687304	-0.548861	-0.461936	-0.452521	-0.50597	-0.458583	-0.288746	-0.530803	-0.471017	-0.52886	-0.5515	-0.656208	-0.462568
-0.404656	-0.0583052	-0.356637	-0.356601	-0.683106	-0.386542	-0.350279	-0.402016	-0.350264	-0.316284	-0.368577	-0.410518	-0.256812	-0.622543	-0.567017	-0.506054	-0.357782	0.274425	-0.439962	-0.231636	-0.46495	-0.431321	-0.717159	-0.679573	-0.243273	-0.375476	-0.0863071	-0.339152	-0.427951	-0.655247	-0.458437	-0.365637	-0.586636	-0.613373	-0.934571	-0.225389	-0.388881	-0.742898	-0.502451	-0.124843	-0.100054	-0.649675	-0.815565	-0.341752	-0.363373	-0.418189	-0.40221	-0.576088	-0.542068	-0.123182
-0.409452	0.257125	-0.0531938	-0.000451018	-0.126363	-0.0300827	-0.25433	-0.409301	-0.131652	-0.522004	-0.0646532	-0.194534	-0.231951	-0.430306	0.0809381	-0.0980589	0.188716	0.496205	-0.0535136	-0.196251	-0.350471	0.0190175	-0.275542	-0.414082	-0.139967	0.0539845	0.208214	-0.208441	-0.0850858	-0.690907	0.189738	-0.288773	-0.117259	-0.40707	-0.0904169	-0.0266228	-0.450294	-0.0733596	-0.262395	-0.198647	-0.188123	-0.242946	-0.514189	-0.240875	-0.466247	-0.144384	0.0145122	-0.252366	-0.228215	-0.228525
0.288744	-0.445565	0.186232	0.454638	0.103073	0.267449	0.243751	0.0739391	0.132098	0.000296596	-0.0242452	0.342481	0.0980395	0.180322	-0.0313098	0.461386	-0.282581	0.967579	0.206603	0.246222	0.392754	0.0257946	0.365518	0.224207	0.139365	0.289217	0.862512	-0.668657	0.0522681	-0.0873633	-0.254691	-0.0642548	-0.0432302	0.288551	0.88113	0.735948	0.280247	-0.22895	0.211042	-0.0596025	0.00783317	0.367275	0.0962912	0.0842592	0.42886	0.223359	-0.132113	0.185604	0.108247	-0.036732
0.323269	-0.241654	0.813572	0.110719	0.33434	0.123083	0.0723608	0.12396	0.0484833	0.0955504	4.9363e-05	0.235031	0.120949	0.215669	0.00551575	0.0409367	0.0108507	0.928256	-0.0344494	0.100394	0.071184	0.194982	0.118646	0.190074	0.215333	-0.0193574	0.408655	-0.0316044	-0.0849367	-0.0841044	0.162348	0.143018	0.0717094	0.204537	0.680902	0.444836	0.127214	0.190765	0.051132	0.360601	-0.0850211	0.107129	0.0252775	-0.00770564	0.0110926	0.17871	-0.00485071	-0.0928337	0.122414	-0.22486
-0.136261	0.0715803	0.193881	0.466196	0.373556	0.0609715	-0.0264339	0.166753	0.0348439	0.531179	0.0806068	0.314837	0.126916	0.283501	0.0857284	0.357573	0.195189	1.04161	0.0569472	0.120302	0.58406	-0.110027	0.253325	0.265967	-0.135437	0.0903159	0.589349	0.256861	-0.158426	0.296223	-0.0513862	-0.0619161	0.0700292	0.364964	0.502119	0.373129	0.0114265	0.175827	0.0310608	0.0391556	0.13928	0.166571	0.0668004	-0.0947008	-0.050926	0.0173703	0.203991	0.0225598	0.107482	0.0181501
0.189236	-0.0615486	0.451634	0.0998947	0.315591	0.166168	-0.0216737	0.236794	-0.201751	0.105975	0.0710509	0.225362	-0.0296845	0.033352	0.148929	0.148313	-0.0542048	0.787469	0.128328	0.0269133	-0.0460476	-0.000638939	0.171255	0.0366607	0.0426634	-0.0919232	0.644514	0.0294543	0.0698888	0.045267	-0.0734342	-0.114366	-0.0774272	0.161262	0.28323	0.406529	0.129779	0.0192411	-0.025347	-0.0367343	0.0828115	0.0811544	0.267243	-0.169814	0.103724	0.0349014	0.200517	-0.115098	0.0127441	-0.0809673
-0.0764706	-0.167365	-0.0533096	-0.113994	-0.126554	-0.115783	-0.356922	-0.123278	-0.259689	-0.0192405	-0.174014	-0.0477017	-0.135409	-0.144417	-0.19534	-0.1981	-0.0774649	0.612588	-0.0533338	-0.188234	-0.101353	-0.189568	-0.0799478	-0.118361	-0.201252	-0.034606	0.18618	-0.202097	-0.234663	-0.122391	-0.107722	-0.316699	-0.478584	-0.120334	-0.402518	0.129459	-0.122224	-0.296753	-0.355135	-0.13222	-0.18994	-0.118571	-0.170351	-0.158622	-0.293014	-0.273454	-0.227299	-0.239363	-0.282133	-0.335612
0.08629	-0.184253	-0.25121	0.255782	0.201046	0.139043	-0.0193098	0.15039	0.0108917	-0.00281321	0.103979	0.161438	0.0385109	-0.071457	-0.0322028	0.0264894	0.167551	0.754781	-0.0152172	0.111427	0.054941	0.101518	0.0548749	0.184376	-0.0607023	-0.0121738	0.498807	0.259187	0.115343	0.200326	0.0920851	0.100133	-0.0709264	-0.0240795	0.0232417	0.328847	0.0288747	-0.219422	-0.264621	-0.181853	0.0784601	0.20167	-0.0717986	-0.0682389	-0.260102	-0.104104	-0.0210901	-0.01819	0.00142836	-0.280346
0.485827	0.112516	0.454398	0.68526	0.535785	0.121264	0.291231	0.571336	0.454684	0.336312	0.366052	0.715226	0.191471	0.377164	0.580365	0.526951	0.167666	1.30741	0.275159	0.244633	0.376992	0.318114	0.522487	0.556305	0.59324	-0.260926	0.923553	0.180729	0.304323	0.609864	0.315269	0.367316	0.288009	0.629434	1.111	0.540436	0.496746	0.0564151	0.263957	0.305891	0.142184	0.269441	0.370593	0.0889959	0.491036	0.133485	0.231361	0.193682	0.531432	0.279111
0.324093	0.103538	0.0572988	-0.0628393	0.264808	-0.09725	0.0773806	0.322068	-0.0481354	0.0957171	-0.0209166	0.0576711	-0.0870364	0.241147	0.063054	0.292516	0.0456874	0.886679	0.232501	0.364937	-0.075972	0.356444	0.250571	0.126872	0.120524	0.105132	0.560204	0.116381	0.135445	0.19358	0.142028	0.0595982	0.105423	0.189104	0.415476	0.398976	0.139671	0.353924	0.0410467	-0.2348	-0.207516	0.151797	0.114549	0.168408	0.106262	-0.23925	-0.0608489	0.198724	0.0242713	0.00928662
-0.205571	0.158976	-0.326469	-0.337307	-0.0537829	-0.173691	-0.294344	0.0363923	-0.0899989	0.133466	-0.337307	0.109955	-0.107802	-0.0177374	-0.0819459	-0.0934454	-0.128545	0.528379	0.0836327	-0.245899	0.124788	-0.0431555	-0.0508239	-0.353421	-0.308645	0.167327	0.744608	0.0409966	-0.214001	-0.135883	-0.36012	-0.158733	-0.231021	0.185133	0.237926	0.147219	-0.0636041	-0.630917	-0.189085	0.053132	-0.339289	-0.507008	-0.371949	-0.00643927	-0.321934	-0.0974222	-0.0361753	-0.305655	-0.203825	-0.202582
0.218669	-0.129045	0.175137	-0.0116075	0.191028	0.0630231	-0.343594	-0.247904	-0.180484	0.00253387	-0.351482	0.0985787	0.0464071	-0.280914	-0.0729399	-0.26765	-0.085387	0.616718	-0.0569792	-0.132291	-0.420359	-0.618524	0.0145034	-0.280731	0.0333256	-0.179331	0.515954	-0.128919	-0.369068	0.187169	-0.106085	-0.223589	-0.0312204	0.25752	-0.45193	0.0515904	-0.0581641	0.117116	0.122091	-0.335918	-0.37859	-0.0988618	0.00247372	-0.492194	-0.151759	-0.360698	-0.225828	-0.19336	-0.0997931	-0.0843858
0.194571	0.0894605	-0.286461	0.198118	-0.324158	-0.195202	0.113047	-0.144726	-0.106156	0.0206019	-0.391198	-0.0882606	0.00716179	-0.303859	0.0133685	-0.0792934	0.0584044	0.695137	-0.114013	-0.11461	-0.315355	-0.157656	0.00223013	-0.0501103	-0.293716	-0.244892	0.430591	0.174901	-0.157517	-0.217053	-0.117819	-0.197244	-0.183179	-0.0531823	0.0326654	0.108725	-0.0500197	-0.170144	-0.125198	-0.0287673	-0.052245	-0.1165	-0.212981	-0.19461	-0.239628	-0.19476	-0.20782	-0.17198	-0.169228	-0.11815
-0.109978	0.154484	0.202931	-0.28886	0.140064	0.244893	-0.148169	-0.0794945	-0.0848969	-0.0179095	-0.0540484	0.0623429	-0.0851854	-0.166467	-0.00979905	-0.189245	-0.068036	0.659322	0.0932124	-0.200983	0.119691	0.103354	0.0443004	-0.00304201	0.00578163	0.340425	0.276563	0.024391	-0.156734	0.0272462	-0.0133797	-0.292301	-0.0512441	-0.203086	0.0146299	0.200682	0.0284355	0.155652	-0.0975668	0.0559782	-0.41292	0.0878685	-0.0629233	-0.235871	-0.014342	-0.099497	-0.201261	-0.175635	-0.116554	-0.0500056
0.491707	-0.17667	0.923865	0.300394	0.533417	0.084295	-0.0422062	0.129874	0.0703563	0.450832	-0.0908111	0.403415	0.154229	0.209344	0.549475	0.0786824	-0.530443	1.20869	0.590127	-0.00736267	0.0848583	0.207055	0.489012	0.648854	0.110341	0.318406	0.843979	-0.127416	0.158911	0.356187	0.0190252	0.34617	0.112921	0.346234	0.393813	0.481629	0.130296	-0.120966	0.409882	-0.155448	-0.167766	0.296061	0.559649	0.335268	0.321321	-0.0639887	0.0172578	0.268	0.446731	-0.214848
0.392548	0.0339669	0.957406	0.282894	0.109155	-0.0240747	-0.0290938	0.174538	-0.102246	0.136228	-0.0491682	0.261953	-0.0235314	0.0276942	0.219125	0.0368701	-0.0887068	0.907752	0.212085	-0.00358778	-0.0614227	-0.0199489	0.0723922	0.210336	0.0135794	-0.180238	0.780566	-0.183053	0.0788191	0.225974	-0.0764954	-0.0979155	-0.158538	0.394263	0.499409	0.446322	-0.114447	-0.000963373	0.0865139	-0.0499505	-0.106757	0.0637025	0.044249	-0.170975	-0.0434634	-0.20489	-0.106895	0.106706	0.00274847	0.069444
[truncated: 112 more columns]

## Sheet: fig_2e
0.00270307	-0.272309	0.13932	0.459072	-0.378386	0.137194	0.0385742	0.0564702	0.0712523	0.062729	-0.361137	0.022566	-0.102804	0.16891	0.42724	0.0231876	0.00462635	-0.116947	-0.715488	-0.361525	-0.121481	0.607797	-0.16897	-0.252425	-0.0963255	0.00428868	-0.0831283	-0.681029	-0.251985	0.108143	0.0835842	0.506361	0.0609131	-0.625444	-0.271527	-0.0618878	0.0140121	-0.442702	-0.155628	-0.0238631	0.0280091	-0.233434	-0.644327	-0.156347	-0.0235842	-0.697164	-0.00594124	0.0911884	-0.0922714	0.0959226
-0.40723	0.140912	0.418094	0.0402498	-0.170825	0.000586673	0.272891	0.141239	0.148191	-0.0241983	-0.0865568	0.167826	0.127512	-0.0261488	0.190191	0.0086476	0.0071234	-0.113184	-0.103427	-0.0481501	-0.132559	0.331556	-0.101381	0.00372203	0.0223279	-0.268156	-0.203663	-0.221295	-0.118571	-0.21415	-0.155061	-0.171018	0.0773106	0.113142	-0.0160274	-0.117732	-0.00154603	0.0294202	0.16338	-0.0846685	-0.00335652	-0.0325718	-0.137342	-0.120145	-0.223655	-0.204123	-0.306188	0.067769	-0.0745016	0.0227178
-0.693073	-0.256588	0.121529	-0.154652	-0.813334	-0.270088	-0.00111119	-0.0892162	0.00850464	-0.332331	-0.247603	-0.142511	-0.326197	-0.327198	0.0127357	-0.155872	-0.412953	-0.202913	-0.448508	-0.771715	-0.638454	-0.0467488	-1.09924	-0.249527	-0.798163	-0.434717	-0.49185	-0.361415	-0.374411	-0.413038	-0.638369	-0.42871	-0.275736	-0.486773	-0.409075	-0.372725	-0.246089	-0.715648	-0.317838	-0.368238	-0.473747	-0.470223	-0.590766	-0.422155	-0.437996	-0.562274	-0.397064	-0.379757	-0.393157	-0.377411
-0.982551	-0.813253	-0.321807	-0.503443	-0.418291	-0.78904	0.10821	-0.500726	-0.399135	-0.856375	-0.795469	-0.393222	-0.577285	-0.678685	-0.371556	-0.59548	-0.620097	-0.581267	-0.887708	-0.918515	-0.799559	-0.232847	-0.76222	-0.698947	-0.659948	-0.93701	-0.6071	-0.533599	-0.907054	-0.661803	-0.440759	-0.377835	-0.300233	-0.254855	-0.685699	-0.462067	-0.415882	-0.866983	-0.738796	-0.600479	-0.639483	-0.786083	-0.765221	-0.827206	-0.647827	-0.814058	-0.538494	-0.826324	-0.653867	-0.291039
-0.366837	-0.20498	0.276664	-0.0371395	-0.203852	-0.0281666	-0.0148583	-0.0626545	0.183367	-0.547438	-0.406783	-0.0624657	-0.485075	-0.080977	0.381803	-0.0634682	-0.343824	-0.143298	-0.198362	-0.236118	-0.0362651	0.288001	-0.350046	-0.508079	-0.156048	-0.426276	-0.357425	-0.196167	-0.39893	-0.334227	0.00889881	-0.0501365	-0.167981	-0.197547	-0.428707	-0.304352	-0.323488	-0.254936	-0.135294	-0.478671	-0.269842	-0.289743	-0.318655	-0.34872	-0.297614	-0.435023	-0.24392	-0.171625	-0.451358	-0.300639
0.223645	-0.28397	0.460415	0.510136	0.140781	0.113598	0.559638	0.272106	0.310206	0.28784	0.404632	0.303282	-0.157635	0.0284867	0.79938	0.328323	0.229507	0.355415	-0.267346	0.437425	-0.119318	0.722355	0.255845	-0.0516522	0.438187	0.461907	0.386837	0.31843	0.369582	0.0567522	0.187537	0.35214	0.226119	0.0806146	0.231654	0.404986	0.280667	-0.0823964	-0.0981479	-0.278528	0.119206	0.26709	0.598501	0.348005	-0.112331	0.344952	0.152181	0.568194	0.114433	0.248781
0.299325	0.150081	0.416109	0.474564	0.218237	0.395324	0.543512	0.443886	0.393584	0.358578	0.0431893	0.317949	0.0631239	0.125486	0.539747	0.406899	-0.0857158	-0.662355	-0.0618731	0.220693	0.283963	0.991022	0.324963	0.13134	0.155383	-0.0406081	0.203646	-0.34504	0.350401	-0.0627813	0.0111843	0.658338	0.4707	0.257119	0.117735	0.183549	0.00173158	-0.0532132	0.0960562	-0.0590397	0.385939	0.214359	0.258213	-0.159061	-0.110507	0.09665	-0.299719	0.112691	-0.401352	0.0659772
0.0434275	0.0088853	0.742301	0.549121	0.253376	0.229757	0.616971	0.347573	0.461688	0.273769	0.274668	0.408207	0.332136	0.160867	0.721109	0.184788	0.589868	-0.0471397	0.121229	0.322313	0.137942	0.649078	-0.0498486	0.199754	0.240619	0.0958107	0.127659	0.114117	0.154412	0.155637	0.404511	0.610124	0.27327	0.189078	0.268142	0.128496	0.144705	0.259053	0.414454	0.00309674	0.132104	0.215119	0.0598593	0.22248	0.113814	0.10881	0.13718	-0.12825	-0.0241667	0.170124
0.047451	0.0217506	0.42731	0.220475	-0.278561	-0.173106	0.235239	-0.0425986	0.059233	-0.0620619	0.0592683	0.177617	-0.0544474	-0.11472	0.561277	0.135794	-0.039145	-0.329414	-0.107146	-0.129246	-0.233478	0.360863	-0.267103	-0.0750416	0.0282916	-0.129061	0.106928	-0.119351	-0.0689527	0.0656404	-0.0700555	-0.0518053	0.0950319	-0.128796	-0.30951	-0.0347517	0.0473386	-0.204138	-0.196794	-0.124776	-0.00695738	-0.216466	-0.04312	0.0264397	-0.159362	-0.35283	-0.0616633	-0.178129	-0.0615357	0.156206
-0.148108	-0.182883	0.255122	0.218404	-0.199459	-0.179631	0.322369	-0.0108139	0.0341701	-0.23444	-0.143889	-0.0130583	-0.127723	-0.255778	0.391984	-0.0879126	-0.329741	-0.34523	-0.140195	-0.16086	-0.0602029	0.138288	-0.185256	-0.17145	-0.112099	-0.0602657	-0.147453	-0.292256	-0.0893689	-0.162568	-0.218175	-0.0324167	0.0124681	-0.328443	-0.480042	-0.45514	-0.148601	-0.24414	-0.0430005	-0.159139	-0.182964	-0.338063	-0.121676	-0.228509	-0.206252	-0.280086	0.00123783	-0.459712	-0.255214	-0.112741
-0.227693	-0.0147148	0.449116	0.230522	-0.158749	0.0902603	0.39179	0.171963	0.219656	-0.260092	-0.196099	0.202261	-0.0735967	-0.115033	0.311407	-0.0249977	0.0858307	-0.36885	-0.000926057	-0.0495819	-0.171014	0.625871	0.0247271	0.0183275	-0.0891265	-0.0695927	-0.0757261	-0.091975	-0.0814365	-0.0080522	0.083159	-0.185103	0.0130377	-0.0575527	-0.196524	-0.109997	-0.00819684	-0.163568	0.00149563	-0.0149307	0.0215078	-0.135627	-0.146467	0.0144349	-0.0506857	-0.259225	-0.165059	-0.0604387	-0.0952287	-0.13371
0.865995	0.865932	1.24401	1.00991	0.806373	0.882421	1.12666	0.84344	0.935221	0.608169	0.823021	0.835299	0.752463	0.85593	1.21153	0.857251	0.640954	0.718234	0.773842	0.737479	0.655159	1.33815	0.816259	0.834503	0.676583	0.870704	0.672548	0.472461	0.763529	0.730337	0.852607	1.00659	0.930382	0.719281	0.810765	0.638852	0.38239	0.765688	0.6946	0.687231	0.680501	0.61341	0.635152	0.786955	0.848224	0.947555	0.606789	0.730484	0.47159	0.384571
0.201317	-0.182363	0.418718	0.422124	-0.0440885	-0.262738	0.520351	0.275678	-0.0628136	0.130846	-0.0327127	0.0442025	0.0685445	-0.00945614	0.270811	-0.140396	-0.260481	-0.118533	-0.220347	0.126506	-0.299531	0.60947	-0.0747854	-0.304011	-0.250469	-0.0245411	-0.244955	0.0601848	0.0158618	-0.170649	0.00369543	0.493413	0.123252	-0.25291	-0.0945419	-0.226965	-0.0846588	-0.0579089	0.178137	-0.135237	-0.106322	0.061332	-0.125281	-0.583145	-0.278851	0.0848373	-0.242727	-0.082371	-0.156806	-0.12875
-0.26778	-0.0498744	0.090512	0.05143	-0.220144	-0.0693293	0.23354	-0.21567	-0.0262858	-0.459252	-0.394412	-0.0784734	-0.319051	-0.111584	0.164776	-0.100276	-0.256652	-0.262186	-0.448124	-0.291534	-0.513493	0.202986	-0.355661	-0.32833	-0.276991	-0.299772	-0.297801	-0.225917	-0.402715	-0.308332	-0.300488	-0.122729	-0.213396	-0.338542	-0.352316	-0.191174	-0.250539	-0.410979	-0.265833	-0.382936	-0.415944	-0.0972739	-0.533707	-0.306509	-0.446742	-0.513929	-0.347167	-0.249582	-0.381577	-0.180995
-0.253997	0.182537	0.261132	0.283814	0.0552846	0.191331	0.392943	0.0621737	0.0457832	0.127243	-0.0339437	0.0875273	-0.308216	-0.146631	0.455576	-0.0034849	-0.273151	-0.110992	0.172738	-0.16356	-0.207993	0.600175	-0.166907	-0.0642976	-0.0481961	-0.155798	-0.0122094	-0.114479	0.0432776	-0.443566	-0.174779	0.152151	0.0148348	-0.269048	-0.330498	-0.0605688	-0.0883973	-0.216883	-0.0350541	-0.073385	-0.0281725	-0.376642	-0.00276537	0.130978	0.0849095	-0.2989	-0.330759	-0.246428	-0.203248	-0.15038
0.0160678	0.0723503	0.390597	0.330375	-0.0682602	0.314447	0.435585	0.325778	0.271027	-0.1206	-0.04736	0.129191	0.0612901	0.0930679	0.664256	0.0790898	-0.0773563	-0.363102	0.0412598	-0.109049	0.0994386	0.644894	-0.304755	0.100059	-0.111915	-0.20479	-0.289433	0.0213989	-0.0061816	-0.433569	-0.0721697	-0.0293423	0.0211898	0.174606	-0.131588	0.334625	-0.0440883	-0.170736	0.00882263	-0.214963	-0.179843	0.0725129	0.0196347	-0.030388	-0.0841715	-0.59717	-0.0114329	0.230069	-0.0197784	0.0203107
-0.0583434	0.0356828	0.0721189	0.309822	-0.0996225	0.172762	0.399875	0.161764	0.370425	0.108836	-0.34371	0.17824	-0.0442964	-0.101949	0.479339	0.048718	0.00571339	-0.0217127	-0.0627496	-0.275278	-0.0815582	0.372617	-0.261463	-0.167626	0.0101561	-0.0319615	-0.0901047	0.0977019	0.0707782	0.0237948	0.279688	0.0745686	-0.122957	0.123831	0.0780244	0.121144	0.0707837	-0.0532716	0.0789747	0.00903997	-0.0370855	-0.117199	-0.436379	-0.00265395	-0.0616362	0.249671	-0.33896	-0.225789	0.0514084	0.11248
-0.0207795	0.12792	0.367038	0.359657	-0.173096	-0.0187918	0.560529	0.466609	0.394803	0.314393	0.246751	0.399817	0.273326	0.0835865	0.809686	0.42774	0.0627588	-0.716065	-0.265477	0.224864	0.316275	0.34503	0.291133	-0.116623	0.139205	-0.335925	-0.0861684	-0.00215602	0.0685841	-0.0491034	0.0265882	0.188798	0.142321	0.186531	0.363037	0.396019	0.204374	-0.200165	-0.0328201	-0.166177	0.0397557	-0.430947	0.0694161	0.0294171	0.267345	0.362833	0.0975615	-0.663966	-0.0909846	-0.120244
-0.026764	-0.153253	0.316868	0.280871	-0.0431181	-0.0196215	0.18326	0.301386	0.0536515	-0.184192	-0.241955	0.230399	-0.289562	-0.164083	0.471836	-0.111093	0.0575424	-0.502734	-0.0137749	-0.0632454	0.0259613	0.392681	-0.0782269	0.0163793	-0.00804116	-0.117098	-0.124129	0.0402942	0.138224	0.0225975	-0.0230374	-0.057191	0.176319	-0.0559527	-0.0575498	-0.175037	-0.0543849	-0.0651475	0.0285975	-0.142822	-0.10683	-0.157638	-0.0801315	-0.297249	-0.0936668	-0.298675	-0.0220394	-0.23777	-0.0677204	0.134975
-0.0386783	0.036756	0.47496	0.301165	-0.172205	0.369498	0.578686	0.0994382	0.380133	-0.0210617	-0.273336	0.303604	-0.0122729	0.131486	0.641899	0.0730964	0.139998	-0.125924	-0.0545988	-0.00233726	0.0223972	0.263266	-0.113199	0.214107	0.112072	-0.0399301	0.0878615	0.154039	-0.00395698	0.214663	0.0147272	0.246424	0.0842478	0.0500913	0.0635117	-0.15995	0.0723764	-0.0141524	0.0654631	-0.0661053	0.0480003	-0.0180464	0.0921302	-0.159719	-0.0457763	-0.101856	-0.0561164	0.0721779	-0.0388181	-0.0109862
0.308008	0.486184	0.541393	0.25999	0.15385	0.18514	0.778059	0.409805	0.450812	0.272833	-0.144833	0.442636	-0.0376501	0.474287	0.566592	0.251252	-0.210337	0.367409	-0.18062	0.0267404	0.54059	0.793248	0.194819	0.232895	-0.0415391	0.134522	0.156105	-0.127047	0.169703	-0.103551	0.168542	0.418674	0.121801	-0.0441919	-0.0240306	0.117742	-0.137862	-0.0862911	-0.00338048	0.102744	0.128941	-0.307619	0.0802907	-0.285895	0.274421	0.178528	-0.144349	-0.45203	0.0798386	0.150872
0.124867	0.244595	0.2569	0.0586765	-0.0371619	0.0717084	0.299755	-0.151797	0.00304547	0.203313	0.0303474	0.0387866	-0.0523261	-0.211707	0.141938	-0.104592	-0.27429	-0.0409611	-0.150555	-0.409766	-0.056472	-0.0802965	-0.475038	-0.141444	-0.434612	-0.175563	-0.121603	-0.379223	-0.379815	-0.590723	-0.506288	-0.123612	-0.20998	-0.247557	0.0315099	-0.224119	-0.292917	-0.0825147	-0.208384	0.0291018	-0.388892	-0.0919991	0.0210963	-0.696337	-0.476543	-0.311334	-0.357449	-0.0437054	-0.540302	-0.401527
-0.507378	-0.49407	-0.0269423	-0.474585	-0.424438	-0.380807	-0.522969	-0.409298	-0.330765	-0.975235	-0.914932	-0.314356	-0.787669	-0.328292	0.0905716	-0.48889	-0.518784	-0.368651	-0.264933	-0.742241	-0.963528	-0.12147	-0.330275	-0.802751	-0.512741	-0.619205	-0.944943	-0.563281	-0.668142	-0.35428	-0.449679	-0.443849	-0.707715	-0.716378	-0.559859	-0.646258	-0.554003	-0.558905	-0.456704	-0.661546	-0.795709	-0.55012	-0.274032	-0.796714	-0.584129	-0.512538	-0.442117	-0.913979	-0.670042	-0.414833
-0.0861184	-0.0277446	0.244466	0.209151	0.0076228	0.087841	0.426777	0.0205873	0.197294	-0.166023	-0.179163	0.149649	-0.114616	-0.35442	0.384682	-0.0811276	-0.0159013	-0.384065	0.0359156	-0.255037	-0.0393182	-0.0380554	-0.230933	-0.051431	-0.276287	-0.0256144	-0.346895	-0.195177	-0.246815	-0.134455	-0.110573	0.0683257	0.0482833	-0.378212	-0.219219	-0.241094	-0.0678734	-0.275314	-0.249154	-0.191857	0.0624269	-0.15194	-0.39055	0.092003	-0.34796	-0.0227298	-0.119805	0.0887823	-0.268035	-0.127112
0.0796842	0.0433865	0.296253	0.392031	0.423301	0.385031	0.559508	0.341194	0.403807	-0.21782	-0.28679	0.266173	-0.12932	-0.0684648	0.400339	-0.243425	0.280333	-0.455046	-0.688493	0.0292246	-0.0543286	0.514024	-0.282392	0.122123	0.15814	0.0449258	0.272944	-0.0479725	-0.208629	-0.0984316	0.535507	0.271309	0.0989754	-0.0533852	0.241079	0.239422	0.0592949	0.293124	0.207681	0.0718332	0.177269	-0.193763	0.0896436	-0.0789694	0.00486973	-0.149786	-0.094252	0.0884814	-0.0272128	0.083063
0.137644	0.321089	0.751128	0.346206	0.156932	0.456277	0.757512	0.349172	0.690011	-0.571286	0.0925541	0.319795	0.22323	-0.160807	0.893089	0.324343	0.673086	-0.144706	0.247822	0.0892735	0.20283	0.443971	0.332953	-0.0334064	0.445231	-2.52755e-05	0.15104	0.579388	0.0420136	0.443248	0.429954	0.320241	0.661688	0.108213	-0.19345	0.214299	0.0752688	-0.0277721	0.35648	0.106667	0.270099	0.0945354	0.421124	0.134205	0.0606541	-0.0340938	0.106321	0.196562	0.276833	0.309253
0.111134	0.112455	0.455535	0.15896	0.202812	0.204563	0.640679	0.305949	0.401122	0.322553	0.081145	0.33987	0.090667	0.200406	0.68651	0.175556	0.0717168	-0.0480173	-0.0578684	0.186101	0.262809	0.61214	0.122528	-0.0200427	0.0646085	-0.0577869	0.00953303	0.18851	0.0412025	-0.0025041	0.148439	0.146456	0.389485	0.169575	0.327356	0.182522	0.0776632	0.222378	0.181613	0.0406063	0.0760214	0.0690841	0.07619	-0.011806	-0.0202745	0.219574	0.0581966	0.162239	-0.0132312	-0.0498604
-0.23786	0.00623899	0.246546	0.144878	-0.280428	0.031989	0.547924	-0.0870771	0.0530557	-0.121076	-0.123509	0.0572825	-0.0526039	-0.399941	0.278505	-0.128562	-0.0253305	-0.0686879	-0.683121	-0.0461377	-0.338494	0.111714	0.0288724	-0.152186	-0.189955	-0.485074	-0.183163	0.0487068	0.0635776	-0.229644	-0.0939863	0.424211	-0.0817403	0.0650556	-0.0646553	-0.318195	-0.140403	-0.333768	0.000209927	-0.0990768	-0.12354	-0.247375	0.0819314	-0.0304709	-0.334891	-0.280185	-0.205981	-0.213506	-0.213633	-0.155002
-0.471829	0.158337	0.248176	0.232165	-0.00792737	0.043935	0.20387	0.0579654	-0.105318	0.0152232	-0.483742	0.0405731	-0.0923901	-0.319339	0.536766	-0.283811	-0.163712	-0.447561	-0.532451	-0.227894	0.0496745	-0.00450486	-0.137867	-0.27052	-0.259541	-0.319923	-0.389421	-0.212884	-0.0697938	-0.206974	-0.119705	0.169475	0.10674	-0.0560052	-0.382248	-0.12514	-0.118758	-0.323116	-0.0402242	-0.0366987	-0.288101	-0.468614	-0.359808	-0.255969	-0.396402	-0.757589	-0.118163	-0.151826	-0.155378	-0.126352
-0.0794188	-0.0524916	0.307687	0.245397	-0.00806629	0.162021	0.370591	-0.00184309	0.129525	-0.149263	-0.129066	0.119753	-0.273831	-0.0380886	0.258784	-0.126727	0.0863589	-0.171647	-0.436784	-0.255666	-0.295374	0.470778	-0.0115782	-0.159862	-0.298641	-0.167469	-0.24622	-0.0186092	-0.0939315	-0.191314	-0.133392	0.0865598	0.327658	0.275847	-0.333527	-0.331744	0.0163149	-0.0826492	-0.057136	-0.0318376	-0.1405	-0.259216	-0.166746	0.0185969	-0.146051	-0.330379	-0.107382	-0.625061	-0.158986	-0.0844146
-0.243352	-0.0626158	0.140974	0.133209	-0.169475	-0.290784	0.247188	-0.0544353	-0.00283621	-0.451718	-0.321348	0.0425871	-0.241726	-0.313407	0.112976	-0.265104	-0.197343	-0.157062	-0.205738	-0.367831	-0.279834	0.332129	-0.319091	-0.393594	-0.316577	-0.421414	-0.130404	-0.15082	-0.184144	-0.225424	-0.234462	-0.0821367	-0.0232588	-0.365826	-0.154847	-0.0342723	0.0130555	-0.468531	-0.245913	-0.325724	-0.317911	-0.239299	-0.575646	-0.178537	-0.473752	-0.16632	-0.221591	-0.476098	-0.183314	-0.148517
0.00509973	0.511833	0.387888	0.168899	0.102702	0.32023	0.728203	0.34973	0.426339	0.0992542	0.151038	0.267174	0.159611	0.126078	0.777398	0.267143	0.0983854	0.158606	-0.257517	0.114545	-0.0447103	0.605461	0.201254	0.31671	0.221245	-0.0658806	0.068977	0.0662683	0.0571185	0.0339261	0.0655215	0.0530605	0.109363	0.114813	0.207158	0.258979	0.145761	-0.0927718	0.0512848	0.0793661	0.0996548	0.161784	-0.0832028	0.0832386	0.00264039	0.201317	0.148421	-0.00390018	0.0657874	-0.0742972
-0.103012	-0.232004	0.295631	0.0158415	0.191543	0.00507522	0.494481	0.268674	0.232004	-0.232731	0.137593	0.134909	0.0448561	-0.0797396	0.480082	0.0382743	0.267936	-0.0886082	-0.235041	-0.0979444	-0.544611	0.536804	-0.064807	-0.192142	-0.262091	-0.150952	-0.280087	0.121975	-0.165607	-0.418862	-0.0286933	0.280582	0.250413	0.151542	0.105348	-0.0164641	0.0174049	-0.102841	-0.0738159	-0.168517	-0.0901046	-0.205247	0.215924	0.0841678	-0.200536	-0.483212	0.0194582	-0.480411	-0.045682	0.0219064
0.911224	0.96638	1.30582	1.09857	1.00451	1.06641	1.206	1.15183	1.13885	0.860487	1.11243	0.929903	0.931415	0.741028	1.31689	1.08371	0.711961	0.805679	0.997075	0.955262	0.798373	1.4916	0.807621	0.890703	0.817666	0.927561	0.821082	0.441015	0.739548	0.945495	0.898781	1.13228	0.981753	0.81554	1.05394	0.720959	0.402988	0.912328	0.896548	0.690127	0.691158	0.674264	1.03213	0.859643	0.904217	1.08881	0.814053	0.543394	0.598058	0.313662
-0.282755	-0.23613	0.570239	0.0101839	-0.136421	0.243683	0.472025	0.600007	0.0549426	0.110233	-0.148826	0.190263	-0.271506	-0.184738	0.614374	0.296083	0.0846287	-0.540098	0.0493227	0.063547	0.137903	0.608296	-0.0693628	0.0041666	-0.0108426	-0.217236	0.152747	0.197896	-0.148964	-0.120116	-0.580817	-0.272783	0.170984	0.296624	-0.0169752	-0.135405	-0.00232161	-0.277227	0.016598	0.277412	-0.141869	-0.166176	-0.0625274	-0.190758	-0.179999	-0.02039	0.124589	-0.664017	0.0101063	0.403323
-0.302397	0.267917	0.522002	0.343185	0.23635	0.14888	0.450078	0.318276	0.10208	-0.268949	0.0911599	0.182462	0.275982	-0.0513295	0.777595	0.183985	0.0206108	-0.264792	0.0652452	0.138258	-0.097015	0.629991	0.272069	0.047737	-0.0908962	0.0828327	-0.111515	-0.0184912	0.120683	0.132583	0.156634	0.383211	0.030072	0.0968369	0.109349	-0.0341593	0.119518	-0.0196636	0.139184	-0.0519864	-0.0891095	-0.503815	0.178018	0.171425	0.0437022	0.0725587	0.0767635	-0.132158	-0.0558017	-0.211856
-0.114768	-0.164257	0.403355	0.156913	-0.0326208	0.0865146	0.325452	0.180473	0.166321	0.00360698	-0.149223	0.0623498	-0.164821	-0.23147	0.548551	0.0301756	0.0537505	-0.254361	-0.133431	-0.175776	-0.0976175	0.384355	-0.121201	-0.14363	-0.164677	-0.164253	-0.098756	-0.0268678	-0.00883457	-0.0259631	-0.306511	0.144879	0.0146454	-0.149936	-0.133592	-0.0948745	-0.124619	-0.101839	-0.0709002	-0.098693	-0.143041	-0.0741361	-0.168983	-0.0517582	-0.0503788	-0.167417	-0.100486	-0.0165631	-0.300505	-0.105873
0.260416	0.245498	0.710222	0.400862	0.535147	0.433999	0.69152	0.42598	0.738558	0.245453	0.531737	0.475955	0.20833	0.16471	0.966694	0.445429	0.274009	0.324802	0.349631	0.309852	0.652951	0.894556	0.545567	0.291443	0.357024	0.547209	0.180317	0.331842	0.337376	0.325825	0.644796	0.205185	0.305415	0.50429	0.665355	0.354675	0.15787	0.502279	0.56665	0.316538	0.505736	0.522988	0.370523	0.396953	0.141519	0.0464235	0.0155868	0.533797	0.21409	-0.0553218
0.116611	0.102835	0.616545	0.202035	0.0320979	0.405497	0.493444	0.216815	0.22577	-0.10352	-0.00150005	0.169017	0.0308326	0.201078	0.558769	0.580021	0.0372941	0.0293796	-0.274461	-0.0654704	-0.10834	0.552089	0.264157	0.164511	-0.0470179	-0.110839	0.135045	-0.155106	0.0445832	-0.0127851	0.168785	0.280994	0.141902	-0.0498073	0.14931	0.322988	0.0191292	0.228325	0.194061	-0.060737	0.0795674	0.0910789	0.172281	-0.0645546	0.0542425	0.264087	-0.183483	0.0186012	0.192429	0.220589
-0.177621	-0.191213	0.210178	-0.0348569	-0.346844	0.0561673	0.251723	-0.142317	-0.0180368	-0.0739895	-0.576216	-0.125572	-0.231159	-0.123656	0.511216	-0.21486	-0.191765	-0.151426	0.0862969	-0.141477	-0.147754	0.434375	-0.0467207	-0.259299	-0.293167	-0.262276	-0.140188	-0.183403	-0.291895	-0.111354	-0.100158	-0.162338	-0.126077	-0.260621	-0.372335	-0.277197	-0.193667	-0.309286	-0.357727	-0.137095	-0.185417	-0.132002	0.0675012	-0.259643	-0.106594	-0.177843	-0.15319	-0.191187	-0.150297	-0.253834
0.515141	0.642146	0.989494	0.588952	0.32025	0.388148	1.23452	0.702792	1.01982	0.10778	0.066019	0.795918	0.636557	0.533979	0.839881	0.646636	0.618114	1.04732	0.326728	0.670734	0.403542	0.582257	0.581153	0.685413	0.659993	0.317389	0.793543	0.426959	0.599308	0.433288	0.435996	0.420347	0.692431	0.169456	0.486909	0.850891	0.415637	0.668676	0.518248	0.613086	0.601623	0.226341	-0.259862	0.814798	0.670744	0.533286	0.173515	0.860191	0.562704	0.550821
0.79046	0.517799	0.778219	0.835786	0.331577	0.599609	0.753727	0.740724	0.751798	0.802976	0.419726	0.464281	0.484548	0.5847	0.988828	0.617665	0.177495	0.314621	0.917403	0.353048	0.456235	0.894113	0.559801	0.273324	0.450147	0.383495	0.443152	0.332256	0.489475	0.366247	0.549386	0.847768	0.565571	0.350653	0.490182	0.663868	0.0672879	0.583379	0.684777	0.48275	0.301432	0.45538	-0.0164098	0.711997	0.511983	0.395199	0.28666	0.292681	0.184325	0.11037
1.15212	1.1042	1.72896	1.08676	1.35508	1.10867	1.09319	1.10706	1.41744	1.09201	1.11592	1.04595	1.11279	0.898995	1.38044	1.08746	0.874459	0.410493	1.30533	1.06719	1.22843	1.67766	0.610633	0.815044	1.05659	1.12355	1.14368	0.268029	1.06454	0.847587	1.16423	1.44552	1.1533	0.836412	1.08556	0.733242	0.457214	1.07454	1.21071	0.764603	0.86545	0.783541	1.33072	0.963548	1.28665	1.285	0.774076	1.25207	0.42905	0.119242
1.27933	1.34434	1.23467	1.02225	1.05694	1.05553	1.32663	1.08798	1.12239	0.927551	1.1154	0.941497	0.834863	0.800165	1.37903	0.984473	1.10506	0.959474	0.9068	0.800905	0.68418	1.68039	0.882681	0.774161	0.834662	1.07352	0.898223	0.613138	0.923673	0.88226	0.909722	1.01547	1.09477	1.00845	1.08319	0.891089	0.520311	0.922271	1.03855	1.13417	0.772034	1.01867	1.30613	0.8928	0.78734	0.745691	0.834732	0.824009	0.494219	0.172169
-0.150428	0.0973308	0.225582	0.177652	0.247883	0.363436	0.57038	0.287126	0.203731	-0.0109974	0.310056	0.276419	0.294629	0.0764817	0.503203	0.15706	0.0378518	-0.147296	-0.155847	0.00960609	-0.100189	0.539041	-0.0368862	0.211219	-0.00273566	-0.0512545	0.00594223	0.0337469	0.119074	0.349676	0.223851	0.243801	0.16817	0.00459543	-0.088796	0.105279	0.0875284	0.0937268	0.0993048	-0.137249	-0.0421912	0.18234	-0.0578372	-0.0134453	0.163955	-0.200088	-0.167811	0.128091	-0.0651259	-0.126506
-0.150406	0.121239	0.570058	0.135234	-0.0503718	0.0753363	0.437373	0.188788	0.241993	0.195645	-0.00616274	0.357795	-0.139732	0.319107	0.476745	0.256146	0.115549	0.299515	-0.128532	0.192547	0.25251	0.841077	0.341367	-0.13175	0.550179	-0.429606	0.0994012	0.0497121	0.303396	0.132857	0.0331024	0.576159	0.325466	0.0917531	0.160362	0.0888067	0.226392	0.120566	0.0814297	0.289759	-0.167526	0.149468	-0.0562858	-0.239676	0.3486	-0.585177	-0.0594751	0.0363566	0.173268	-0.0914873
0.458038	0.286452	0.656351	0.709903	0.254689	0.205962	0.749986	0.2463	0.277587	0.129874	0.0504696	0.417393	0.178987	0.134626	0.575426	0.406976	0.067439	0.0763429	0.355702	0.252141	-0.0392219	0.641661	0.396014	0.0868164	0.197296	0.150435	0.0266075	0.146706	0.220186	0.0330566	0.201018	0.544713	0.244895	0.040449	-0.000261298	-0.00754351	0.176703	0.140339	0.139738	0.199623	0.115935	0.332351	0.284388	-0.0476762	0.0341819	0.25041	0.0876811	0.164542	-0.0864115	-0.083736
-0.122692	0.200459	0.338061	0.0529281	0.0396691	0.261399	0.49559	-0.152543	0.255098	-0.240389	-0.0180523	0.155292	-0.368991	-0.209741	0.145505	0.139356	-0.108417	-0.52558	-0.225679	-0.387153	-0.329141	0.333064	-0.294337	-0.0969535	-0.109138	-0.223327	-0.170771	0.0650239	-0.0867602	0.0247101	-0.253321	0.048606	0.0502745	0.0751501	-0.180421	0.0695547	0.0545076	-0.226161	-0.0387244	0.106779	-0.0539172	-0.144368	-0.589187	-0.00214549	0.00717135	-0.0911561	-0.332718	0.00960626	-0.0812198	0.0193148
-0.294185	-0.137198	0.222129	0.0531072	-0.13029	0.102098	-0.0243746	-0.318275	-0.0830488	-0.148833	-0.202991	0.0292013	-0.181387	-0.63152	0.293871	-0.113265	-0.101169	-0.190616	-0.245941	-0.252977	-0.480538	0.443914	-0.297208	-0.218649	-0.381316	-0.312	-0.479849	-0.0297976	-0.335684	-0.34475	-0.119793	0.111092	-0.0210178	-0.270196	-0.287038	-0.288867	-0.251	-0.415622	-0.17558	-0.467685	-0.279194	-0.187043	-0.431844	-0.164994	-0.332596	-0.308667	-0.256726	-0.117044	-0.553945	-0.0926506
0.158884	0.27584	0.586041	0.417708	0.289498	0.164519	0.482001	0.310955	0.2337	0.518499	0.242516	0.347752	0.361308	0.275837	0.549781	0.247033	0.224292	0.0552644	-0.404041	0.0219338	0.212069	0.895753	0.0106161	0.0944635	0.238104	0.0650546	0.206281	0.315773	0.159303	0.111456	0.250359	0.307829	0.370165	0.169274	0.180649	0.25451	0.0289257	0.172038	0.094152	0.0247093	0.19055	0.0668026	-0.0584294	-0.0381184	-0.0898406	0.0194236	-0.0425715	0.0120452	0.152124	0.0725931
1.46331	1.21195	1.36073	1.27784	1.14827	1.25899	1.48827	1.20977	1.22782	1.0919	1.27332	1.21378	0.608121	1.18984	1.40635	0.861441	0.641767	0.969195	0.682575	1.09164	1.05298	1.44755	0.980077	1.30555	0.8316	1.14727	1.10508	0.673722	0.885045	1.09616	0.87478	1.39651	1.27617	0.653414	1.00408	1.1519	0.725688	1.28034	1.28367	0.975985	0.962699	0.729661	1.44823	0.820854	1.21049	1.31188	0.589666	0.728296	0.409392	0.148289
-0.221567	0.00199343	0.378943	0.379786	0.0524584	0.0170003	0.519176	0.331295	0.290742	0.454869	0.0831715	0.0255526	-0.26842	0.0569983	0.767884	0.394952	0.168274	0.0323089	-0.113321	0.0599854	-0.191108	0.612255	-0.2633	0.0986135	0.063624	-0.165572	0.0390356	0.121736	-0.364155	0.0470741	-0.109284	-0.171297	0.192793	0.13386	-0.0518055	0.189396	0.0376968	-0.199363	0.14401	0.176862	-0.102345	0.00612386	0.105397	0.0609906	0.0123862	-0.42943	-0.32062	0.0459467	0.155569	-0.154466
0.235905	0.547725	0.318992	0.4662	-0.172106	0.356564	0.638479	0.245025	0.358803	0.32532	-0.19503	0.324031	0.127068	-0.283666	0.506594	0.176531	0.35887	-0.273396	-0.347168	0.0500569	0.270971	1.01432	-0.131857	0.100229	-0.228764	-0.140436	0.0595776	0.293989	0.245438	0.295539	0.14935	0.49394	0.278943	0.0432515	-0.000819003	0.139281	0.149599	0.147686	0.101572	0.425765	0.184784	-0.0775136	0.101005	0.236204	0.105529	-0.275605	0.335147	0.0610018	0.0837317	0.0602276
0.163193	0.291242	0.518765	0.316598	-0.262297	0.330377	0.359769	0.351985	0.41029	-0.0102956	-0.21948	0.21495	-0.435956	0.0412963	0.694958	0.378374	0.0557934	-0.26088	-0.0270112	-0.258227	-0.421516	0.845456	-0.00259631	0.487103	-0.278826	0.0457701	-0.076612	-0.167934	0.219078	-0.0363942	0.253935	0.0833062	0.17044	-0.220121	-0.0103195	0.356378	0.128712	-0.0228522	0.0290971	-0.166836	-0.0737942	-0.243923	-0.0648957	0.0312327	0.13769	-0.775013	-0.127925	0.0743242	0.0207442	-0.014399
-0.23489	-0.0632632	0.0680524	0.158521	-0.136169	-0.139252	0.282992	-0.0309452	-0.0326052	-0.166609	-0.108646	-0.0733008	-0.0945089	-0.197331	0.234168	-0.0410422	-0.221323	-0.368244	-0.100166	-0.24241	-0.252039	0.171938	-0.212681	-0.0954403	-0.314517	-0.232556	-0.243974	-0.192988	-0.209085	-0.176127	-0.182126	0.0239837	-0.126637	-0.135571	-0.194968	-0.173966	-0.154405	-0.302213	-0.314618	-0.264901	-0.267362	-0.221666	-0.27229	-0.184211	-0.276281	-0.351005	-0.476227	-0.141626	-0.302551	-0.276836
-0.00388773	0.0881181	0.410914	0.126158	0.174267	0.0107894	0.506389	0.242094	0.140821	-0.199039	0.0266645	0.339225	-0.161948	0.0178594	0.552579	0.332326	0.0294568	-0.0874915	0.246832	-0.235858	0.0602271	0.663602	0.0894645	0.20196	0.0736925	0.158339	-0.0719391	0.0977117	0.0262857	-0.296235	0.328004	0.47443	0.0927618	0.221257	0.148773	0.215164	7.48116e-05	-0.161215	0.192236	0.121651	0.115878	-0.0539148	-0.063431	0.234178	-0.214222	0.0434246	-0.0414497	0.257751	-0.182775	-0.0716127
0.0581169	0.215212	0.47025	0.554935	0.0432793	0.202073	0.801532	0.349057	0.0975383	0.178103	0.585898	0.492738	0.241217	-0.145042	0.922404	0.174637	0.0663184	0.381569	-0.425507	0.127325	0.212131	0.539955	0.162335	0.235572	0.190005	0.0671412	-0.158945	-0.405014	0.249405	-0.0866045	-0.0823897	0.351538	0.132824	-0.138349	0.0889338	0.0305678	0.0975349	0.255112	0.474846	0.342705	0.345697	0.289526	-0.0150717	0.346362	-0.0381342	-0.00978588	0.326379	0.257288	-0.148088	0.0884297
0.479426	0.430118	0.709621	0.601143	0.397948	0.549371	0.884509	0.510904	0.619397	0.33412	0.382586	0.581551	0.442025	0.360179	0.915884	0.505965	0.282752	0.446669	0.119545	0.400911	0.35462	0.613917	0.298406	0.372978	0.311116	0.267723	0.116258	0.327272	0.307678	0.323514	0.306096	0.498739	0.442799	0.315656	0.0982146	0.244445	0.299711	0.275895	0.331194	0.335297	0.213629	0.158646	0.139212	0.384001	0.2616	0.218355	0.204143	0.30865	0.28321	0.174978
0.0812145	-0.642198	0.0109345	0.123624	0.0546381	0.0432141	-0.00793544	-0.00467011	-0.0387439	-0.0883549	-0.0503867	0.315519	-0.449314	-0.18055	0.549076	0.226907	0.20633	-0.224731	-0.723843	-0.0905683	-0.726183	0.00330052	-0.514178	-0.378545	-0.0300886	-0.0175895	-0.256627	-0.05318	-0.279944	-0.209025	-0.13488	-0.151716	0.0595601	-0.0982213	-0.174265	-0.12341	-0.0166368	-0.138676	-0.0751906	-0.00513611	-0.111506	0.0174535	-0.551862	-0.0737384	-0.201204	-0.277345	-0.224379	-0.014469	0.0554088	-0.423916
0.032689	-0.10973	0.459945	0.449231	-0.117705	0.496727	0.457167	0.260257	0.317127	0.178866	-0.0490732	0.491544	0.029602	0.336142	0.803788	0.0813146	-0.085148	-0.214068	-0.0670461	-0.126615	-0.036324	0.798576	0.0152325	0.0824806	-0.284034	0.0474965	0.324065	0.151442	-0.40405	0.246965	0.0661668	0.536109	0.33296	-0.0687862	0.288502	0.0196212	0.126703	0.267319	-0.01253	0.17258	0.100516	0.066539	-0.0556179	0.163514	0.218359	-1.44784e-05	-0.0185264	0.283416	0.158614	0.0134366
-0.250909	0.00880171	-0.000253522	-0.0489746	-0.0354102	-0.0838517	0.359385	-0.171872	-0.278925	-0.422535	-0.277221	-0.0801316	-0.256191	-0.522156	0.360957	-0.127164	-0.195502	-0.312394	-0.56475	-0.380331	-0.363654	0.0162662	-0.229141	-0.538885	-0.357925	-0.424679	-0.467575	-0.366232	-0.186813	-0.409925	-0.257848	-0.121016	-0.335263	-0.384285	-0.370933	-0.297183	-0.0741654	-0.537158	-0.277553	-0.371822	-0.197335	-0.301667	-0.513415	-0.387183	-0.30865	-0.228479	-0.49554	-0.1662	-0.0961684	-0.196991
-0.29152	0.024288	0.198002	0.044797	-0.156232	-0.025677	0.172978	0.0407558	0.0832963	-0.618734	-0.222771	-0.133888	-0.437162	-0.278843	0.112118	-0.077459	-0.200683	-0.312371	-0.467848	-0.390849	-0.308251	0.215564	-0.301463	-0.430932	-0.360128	-0.343304	-0.424266	-0.183521	-0.284091	-0.474297	-0.338006	-0.0181239	-0.241774	-0.520243	-0.349602	-0.311935	-0.192228	-0.373105	-0.263394	-0.336288	-0.232577	-0.269489	-0.63633	-0.186794	-0.512694	-0.515242	-0.234838	-0.50232	-0.221703	-0.116872
0.960335	1.1102	1.39172	1.10241	1.0477	1.16357	1.37761	1.09749	1.19287	0.986024	1.03015	0.970909	1.08863	1.11075	1.44659	1.04208	0.779004	1.113	1.25617	0.892364	0.989266	1.38836	0.886295	0.909884	1.00309	0.958065	0.832566	0.620859	0.978576	1.08055	1.11664	1.26719	1.01511	0.856587	1.00869	1.03257	0.488498	1.05987	0.904956	0.974107	0.886418	0.731534	0.915342	0.838726	0.988277	1.41614	0.678509	0.708894	0.584266	0.304396
-0.0719742	0.269081	0.257941	0.27373	-0.0142125	0.112842	0.42288	0.232734	0.126294	-0.166002	0.0790868	0.114367	0.0741031	0.0725516	0.414019	0.0942845	-0.133918	-0.0739622	-0.265118	-0.128707	0.0556608	0.445639	-0.0602642	-0.202514	-0.0847296	0.0395699	-0.0646552	-0.277144	-0.0298112	-0.0679502	0.00170713	0.582401	0.0543927	0.126059	-0.141332	0.103025	-0.00713253	0.0949262	0.00966813	-0.118232	-0.03943	-0.0169333	-0.164255	0.2148	-0.387493	-0.0456434	-0.102483	-0.0373884	-0.146379	-0.178836
0.393083	0.772839	0.731334	0.506521	0.433156	0.604936	1.13627	0.287833	0.540942	0.417663	0.350328	0.49111	-0.0657021	-0.0376124	0.574275	0.702849	0.400735	0.215652	0.211611	0.481097	0.435881	0.98729	0.0597945	0.247346	0.384868	0.335038	0.607437	0.285608	0.473161	-0.320262	0.283811	0.537415	0.442183	0.170481	0.662643	0.314309	0.310541	0.477358	0.347016	0.214949	0.495305	0.539293	0.197097	0.262985	0.064329	0.588219	0.308936	-0.28229	0.089455	0.258231
0.0355021	-0.163537	0.145004	0.25711	0.0109553	-0.0389702	0.355194	0.194713	0.186447	-0.134934	-0.14091	0.0807358	-0.0760525	-0.363655	0.369536	-0.0860749	-0.154233	-0.316165	-0.323976	-0.0303755	-0.155571	0.289594	0.0101359	-0.143362	-0.0725766	-0.153863	-0.324607	-0.245836	-0.199644	-0.216943	-0.165687	0.0418073	0.0424499	-0.0498086	-0.0917617	-0.0942678	-0.168759	-0.163249	-0.255518	-0.0462497	-0.116238	-0.115671	-0.27079	-0.113053	-0.194165	-0.118071	-0.0915873	-0.277912	-0.299362	-0.139118
-0.292385	0.166513	0.233302	0.20377	0.17208	-0.0503727	0.380869	0.237089	-0.0375772	0.00234237	-0.208431	0.101947	-0.235909	-0.223129	0.456055	0.127338	-0.0938852	-0.323603	0.119898	-0.202043	-0.223101	0.46948	-0.00953685	-0.242894	-0.220874	-0.0651938	-0.0219188	-0.0561902	0.161776	-0.128031	-0.136707	-0.0544051	-0.018209	-0.118581	-0.163731	-0.401782	-0.0966573	-0.0281576	-0.20222	-0.0946285	-0.0449586	-0.0228398	-0.595583	-0.174333	-0.0436681	-0.358052	-0.188159	-0.0582128	-0.191338	-0.0341114
-0.262047	-0.0308677	0.434674	0.0514873	-0.0940491	0.0507941	0.193068	0.376779	0.253227	-0.179414	-0.0544492	0.0748778	0.055859	-0.229114	0.474503	-0.164822	0.0303928	-0.519572	-0.40111	-0.125195	0.0336551	0.411165	-0.534902	0.0955421	-0.155462	-0.0310565	-0.33591	0.0412696	-0.0968681	0.0594491	-0.00516268	-0.082401	0.02251	0.0265165	-0.154049	-0.0385892	-0.0872156	-0.321017	-0.123509	-0.0323044	-0.184528	-0.151255	-1.15998	-0.129191	-0.0620081	-0.231759	-0.180008	-0.178453	-0.0621829	-0.285781
-0.470536	-0.317615	0.0688873	-0.0676275	-0.141629	-0.244785	0.274766	-0.0683562	-0.438315	-0.671034	-0.232146	-0.198962	-0.290736	-0.929297	0.136796	-0.0389469	-0.0967916	0.109027	-0.733683	-0.700238	-0.848028	-0.288481	-0.425364	-0.35492	-0.530885	-0.22004	-0.064008	-0.144289	-0.866062	-0.225046	-0.398265	-0.318467	-0.162984	-0.303537	-0.72608	-0.292095	-0.279955	-0.616627	-0.211499	-0.326656	-0.317882	-0.337264	-0.219344	-0.515633	-0.391578	-1.02774	-0.543706	-0.679144	-0.265144	-0.143225
-0.503493	-0.561196	-0.0366801	-0.132416	-0.361428	-0.202681	0.115527	-0.390678	-0.17799	-0.276273	-0.224763	-0.407941	-0.467361	-0.551877	0.25636	-0.489827	-0.2917	-0.178311	-0.49222	-0.441281	-0.309423	-0.0442868	-0.173834	-0.334297	-0.422061	-0.496628	-0.216713	-0.334636	-0.51324	-0.189267	-0.324324	-0.602253	-0.282776	-0.301263	-0.278283	-0.421982	-0.337954	-0.410232	-0.423908	-0.617895	-0.219774	-0.268389	-0.592824	-0.393827	-0.486675	-0.698558	-0.269668	-0.650699	-0.269976	-0.450755
-0.39801	-0.0216497	-0.139055	-0.147791	-0.261814	-0.269864	0.261448	-0.252153	-0.14555	-0.254371	-0.469068	-0.129568	-0.405134	-0.418705	0.211315	-0.288477	-0.211412	-0.396365	-0.634854	-0.392123	-0.563184	0.0445652	-0.375234	-0.445353	-0.445117	-0.388392	-0.224319	-0.196334	-0.446551	-0.480292	-0.420954	-0.0695922	-0.411709	-0.447696	-0.42162	-0.352907	-0.192393	-0.44768	-0.507619	-0.319205	-0.219452	-0.280792	-0.591171	-0.345285	-0.343798	-0.547726	-0.294004	-0.118882	-0.321403	-0.259838
0.241195	-0.0479207	0.286686	0.229436	0.160049	0.142368	0.682665	0.13714	-0.128668	-0.327076	0.0015306	0.326253	-0.151848	0.0487985	0.664635	-0.00880072	0.141786	-0.576069	0.175993	-0.405237	-0.00491753	0.273901	0.43077	-0.721188	-0.146893	-0.157892	-0.260855	0.129149	0.206072	-0.444831	-0.0689683	-0.538566	0.120843	0.257536	0.0697489	0.00326796	0.118856	-0.743775	-0.457157	-0.189636	0.192863	-0.0565745	0.581995	0.243986	-0.125382	-0.200781	0.0636154	0.258746	-0.000428702	0.0849845
-0.127374	0.0935398	0.499113	0.437643	-0.0142354	0.0623338	0.65105	0.244841	-0.0396504	-0.127738	0.0241147	0.386431	-0.198289	-0.297979	0.668308	0.191865	0.403253	-0.259933	0.155814	0.180607	-0.025732	0.23377	0.104318	0.012845	-0.11471	-0.139889	0.05333	-0.0505039	0.185664	-0.0452708	0.138722	0.0260208	0.263048	0.0716702	-0.360499	0.0210488	0.084369	0.0673115	0.0692146	0.0318783	0.230557	0.150424	0.0802368	0.173149	0.0457878	-0.354343	-0.0523167	-0.145977	-0.0312467	-0.131819
-0.0834835	0.153016	0.138253	0.208117	-0.0810825	0.016689	0.548864	0.20058	0.0391156	0.00510468	-0.096894	0.223797	-0.309947	-0.26062	0.322955	0.102941	-0.116114	-0.215708	0.125116	-0.162647	-0.148125	0.167697	-0.296483	-0.105879	-0.0925059	-0.257972	-0.18186	-0.398561	-0.350632	-0.30843	-0.340872	-0.0749067	0.14495	-0.207979	-0.341389	-0.134749	0.0122439	-0.184694	-0.291481	-0.159748	-0.0891961	0.118033	0.0202755	-0.141097	-0.091336	-0.30412	-0.140648	-0.231396	-0.214405	-0.0918935
0.0711966	0.278076	0.193074	0.326406	0.356177	0.101522	0.573457	0.252644	0.353753	-0.0242778	0.00666675	0.395683	0.0619967	-0.226697	0.656454	0.377344	0.127383	0.151823	0.176286	0.141485	0.02473	0.353564	-0.240262	-0.035562	-0.0102567	-0.159803	0.00663733	0.235268	-0.0428372	0.226319	0.221002	0.223361	0.213159	-0.242507	0.35178	0.131493	0.0167807	0.100136	-0.0532178	0.219559	-0.104663	-0.107756	-0.12189	-0.0417694	-0.0396722	-0.230298	0.123143	-0.134468	0.0510175	-0.113495
-0.146974	-0.0320381	0.308475	0.228966	-0.0885513	0.0339537	0.377341	0.18387	0.0616747	0.0485537	-0.0683038	0.19909	0.000673336	-0.189152	0.512218	0.108032	-0.0362022	-0.324504	-0.450147	-0.232165	-0.110306	0.364835	0.0632428	-0.217827	-0.109816	-0.0810049	-0.169703	-0.0631718	-0.329784	-0.0640531	-0.101366	0.132605	0.14715	0.0596255	0.00310794	0.0142944	-0.0602396	-0.178369	-0.244155	-0.282776	-0.0889253	-0.308744	-0.0597759	-0.348298	-0.17743	-0.11997	-0.165713	-0.200565	-0.222584	-0.182738
-0.0724517	0.170424	-0.0639502	-0.041215	-0.0315645	-0.168968	0.411045	-0.0466166	-0.108417	-0.370663	-0.188239	0.0792944	-0.155033	-0.0837851	0.500234	-0.0731038	0.0132852	-0.294681	-0.298727	-0.211723	-0.174556	0.34974	-0.0299884	-0.0414971	-0.217296	-0.20376	-0.238839	-0.232686	-0.160859	-0.155056	0.0753539	0.0708208	-0.0447234	-0.116234	0.00936017	-0.420611	-0.0878584	-0.280138	-0.228971	-0.229765	-0.21687	-0.113297	-0.362423	0.072957	-0.124523	-0.493958	-0.283388	-0.249469	-0.210335	-0.180057
-0.265001	-0.094285	0.0201539	-0.0482009	-0.243604	-0.0800933	0.196272	-0.119822	-0.108576	-0.3513	-0.339939	-0.00121933	-0.27284	-0.125046	0.416514	-0.088698	-0.155387	-0.260753	-0.386739	-0.26457	-0.170514	0.256057	-0.237449	-0.359299	-0.276514	-0.178905	-0.364188	-0.171939	-0.227723	-0.350211	-0.344365	-0.0107063	-0.0609692	-0.264905	-0.510672	-0.0974041	-0.113476	-0.144968	-0.427274	-0.0970544	-0.263356	0.0243166	-0.30886	-0.245274	-0.166351	-0.178319	-0.258431	-0.0303447	-0.488349	-0.363021
-0.414729	0.141459	0.236249	0.033799	-0.125969	0.0073981	0.137502	0.0867593	0.115674	0.261025	-0.281413	0.0236382	-0.0647414	-0.143793	0.46659	0.165104	-0.0900013	0.00841069	-0.204275	-0.331746	-0.18137	0.253808	-0.444373	-0.0465582	-0.213183	-0.305126	-0.00719141	-0.0329924	0.00444564	-0.340003	-0.0705596	0.190885	0.057108	-0.0735784	-0.0864245	-0.149159	-0.103873	-0.134347	-0.183921	0.027154	-0.324392	-0.291155	-0.432759	-0.491557	-0.322838	-0.501766	-0.322828	-0.261268	-0.230256	-0.240244
0.39659	0.504487	0.927018	0.358299	0.259315	0.769295	1.14563	0.501335	0.544911	0.170581	0.605468	0.621575	0.299033	0.466456	0.678762	0.465207	0.751082	0.106292	-0.0360533	0.199439	0.477308	0.598578	-0.088772	0.625027	0.197911	0.169512	0.385988	0.124164	0.207475	0.295692	0.239679	0.508738	0.352232	0.663044	0.508153	0.444794	0.0964553	0.511098	0.317447	0.383506	0.154108	0.557357	0.462545	0.68479	0.283434	0.113709	0.123622	0.281253	0.38016	0.223745
0.278322	0.108847	0.309397	0.391482	0.0914972	0.179482	0.600201	0.176342	0.224608	-0.053667	0.320672	0.21036	0.0171501	0.0570425	0.603464	0.363445	0.0523662	0.228397	-0.100782	0.0176011	0.0282242	0.671131	-0.0518243	0.159889	0.00479458	0.179206	-0.0171734	-0.0871591	0.0128967	0.13393	-0.0591245	0.155595	-0.0039758	-0.119706	0.152266	0.125481	0.0569947	0.065009	0.0552646	0.0490637	-0.0688397	-0.0363352	0.183859	0.0682245	0.00950601	-0.0738521	-0.0058365	0.0515949	-0.2083	-0.210746
-0.154863	0.098397	0.363946	0.410279	0.198902	0.121023	0.418703	0.00657071	-0.0889482	-0.103249	-0.0596382	-0.0482797	-0.10054	0.00434709	0.559701	0.184679	-0.178972	-0.611046	-0.293953	-0.213183	-0.307481	0.167778	-0.437356	-0.245557	-0.343424	0.107092	-0.317445	-0.404392	-0.298552	-0.0592374	-0.205016	0.093978	0.0156415	-0.00423793	-0.097018	0.0720763	-0.138641	-0.253061	0.0113559	-0.307474	-0.148627	0.0751557	-0.0176966	-0.221523	-0.137162	-0.263593	-0.0591899	-0.119936	-0.217079	0.0129549
0.00782223	-0.224771	0.237335	0.305159	0.26752	0.306284	0.6247	0.411641	0.288274	0.347161	-0.0643673	0.131566	0.179034	0.270125	0.614703	0.484467	-0.245441	0.240487	0.0251606	0.139473	-0.0329031	0.63124	-0.249742	0.105138	0.126707	0.269715	-0.0653745	0.248859	0.205065	0.0781522	0.269925	0.502225	0.144182	0.0642965	0.0598651	0.0658576	0.0839644	-0.0701363	0.0041206	0.177321	0.125153	0.0806525	-0.373413	-0.186385	0.202731	0.191013	0.137293	0.226454	0.0789227	0.222951
-0.102977	-0.210178	0.5311	0.265988	-0.0893963	0.00773467	0.456042	0.228197	0.270917	0.0320777	-0.118361	0.198814	0.189776	-0.197584	0.553168	0.189513	0.166374	-0.130664	-0.0199892	-0.0457238	0.306382	0.601335	0.124711	-0.0624645	0.113705	0.0147082	-0.110341	-0.127007	-0.0413056	-0.151212	-0.194711	0.504104	0.0136123	0.024086	-0.128279	-0.181301	0.00620443	-0.00821602	0.0880772	-0.0617117	-0.130739	-0.111381	-0.468807	-0.0538011	-0.0943186	-0.0595484	-0.152296	0.186819	-0.210827	-0.177621
0.229662	0.276042	0.616503	0.603363	0.0888349	0.436244	0.640484	0.607269	0.450962	-0.00893606	0.282023	0.36469	0.0873344	0.245347	0.783441	0.272787	0.196241	0.35397	0.117957	0.386595	0.290167	0.825605	0.362359	0.0754292	0.215932	0.180118	0.269952	0.20519	0.242803	0.414178	0.365539	0.295938	0.288024	0.236243	0.25199	0.300371	0.249071	0.40859	0.129504	0.295547	0.278553	0.196177	0.153274	0.348405	0.286624	0.386177	0.150597	0.397229	0.217577	0.0484758
0.143917	0.0816897	0.420477	0.343822	0.1445	0.0587675	0.474852	0.415977	0.443128	0.00701973	-0.203285	0.146602	0.109183	-0.00336753	0.302316	0.17586	0.0390288	-0.166231	-0.0969664	-0.194941	-0.073946	0.161197	0.184714	-0.263748	-9.67074e-05	-0.143962	-0.0368091	0.120065	0.0624578	-0.0815761	-0.387437	0.1237	0.0553619	-0.189062	0.0747872	-0.0754294	0.0516896	0.0255631	0.116261	-0.0587677	-0.145713	0.0677801	-0.165122	-0.114729	0.00935697	0.15881	-0.0589828	0.168824	-0.136621	-0.0471191
0.461982	0.41907	0.554326	0.547114	0.357632	0.644683	0.843581	0.418411	0.342614	0.317106	0.540614	0.658019	0.572902	0.41517	1.00919	0.680305	0.162035	0.407447	0.617648	0.5758	0.499564	0.710023	0.510397	0.364853	0.581217	0.393111	0.403205	0.106488	0.398995	0.588269	0.33119	0.801481	0.440655	0.362394	0.553602	0.452117	0.321757	0.400093	0.273517	0.257145	0.373472	0.386594	0.344944	0.298507	0.606458	0.284183	0.3522	0.473263	0.169417	-0.0286416
0.0946977	0.540494	0.326746	0.304119	0.413437	0.0738091	0.602594	0.199869	0.370873	0.285107	-0.00568062	0.335207	0.204199	0.261089	0.530911	0.427609	0.167633	-0.152687	0.441233	0.147299	-0.00326394	0.0747558	-0.223525	0.225768	0.0263288	0.111028	0.0889536	-0.0477023	0.00377867	0.233043	0.0935441	0.189712	0.391208	0.161019	-0.302689	-0.210575	-0.0458919	0.0518476	0.345701	0.168877	0.155082	0.0829938	0.254816	0.217703	0.231212	0.542624	-0.107527	-0.220778	0.12781	0.0596379
0.190569	0.251856	0.430839	0.175465	0.178304	0.467505	0.589674	0.281489	0.351449	-0.0171994	0.349163	0.295845	0.193645	-0.0700119	0.766295	0.247462	0.0920182	0.0966852	-1.08115	0.170871	-0.304847	0.945386	-0.395713	-0.104866	0.0248121	0.501254	0.0917039	-0.2129	-0.465548	0.0544845	0.0242405	-0.0695584	0.184979	0.119677	0.064137	0.0341509	-0.054949	-0.212358	0.0534668	0.188921	-0.0867304	-0.133472	0.448644	0.155279	0.345791	0.0569583	0.185355	0.203381	-0.32245	0.128463
0.209467	0.0421925	-0.00988821	0.186229	0.0878342	-0.36175	0.249143	0.137951	0.0171815	-0.226296	-0.12641	0.0929895	-0.035305	-0.0463237	0.166683	-0.137606	-0.197494	-0.131201	-0.0171668	-0.135865	-0.558247	0.414599	-0.11449	-0.216369	-0.457451	-0.191601	-0.573197	-0.230096	-0.410282	-0.302363	-0.273755	0.0622048	-0.197746	-0.28309	-0.272823	-0.0399075	-0.213083	-0.187128	-0.370234	-0.23923	-0.245879	-0.0606652	-0.436976	-0.47943	-0.0844451	0.161923	-0.181136	-0.306908	-0.382516	-0.152581
-0.170752	-0.343817	-0.103462	-0.238796	-0.255121	-0.470824	0.5133	-0.176571	-0.304643	-0.560426	-0.771296	-0.361386	-0.754565	-0.764102	-0.079389	-0.324345	-0.553991	-0.651585	-0.828526	-0.542918	-0.0961548	0.307616	-0.715401	-0.918827	-0.55116	-0.546663	-0.425517	-0.338025	-0.596876	-0.869362	-0.505849	-0.0840177	-0.42183	-0.653865	-0.616935	-0.38664	-0.339241	-0.360723	-0.387094	-0.659093	-0.354257	-1.00876	-0.921767	-0.1109	-0.649273	-0.790418	-0.50674	-0.369252	-0.54871	-0.297198
-0.275447	-0.30722	-0.0876941	0.0940282	-0.454208	-0.157474	-0.166741	0.0537223	-0.234797	-0.589313	-0.764127	-0.263382	-0.295038	-0.187199	0.0868929	-0.496306	-0.57025	-0.776875	-0.66917	-0.350878	-0.446403	0.219041	-0.411714	-0.608613	-0.440664	-0.49984	-0.374534	-0.60142	-0.402627	-0.666318	-0.357174	-0.15059	-0.252176	-0.54327	-0.632519	-0.489328	-0.417597	-0.61617	-0.306605	-0.4248	-0.577091	-0.289448	-0.433973	-0.610002	-0.444878	-0.606951	-0.534233	-0.270062	-0.590654	-0.385269
-0.575661	-0.328896	-0.348169	-0.350505	-0.530217	-0.4942	-0.115409	-0.217	-0.534163	-0.207343	-1.06085	-0.456835	-0.81463	-0.57331	-0.0492628	-0.516962	-0.723663	-0.702763	-0.406887	-0.838207	-0.473319	-0.280806	-0.938599	-0.706631	-0.652617	-0.950341	-0.796722	-0.822229	-0.806526	-1.03807	-0.911618	-0.295358	-0.43293	-0.779395	-0.788932	-0.543124	-0.405293	-0.976084	-0.59811	-0.719955	-0.526672	-0.327293	-0.785135	-0.84133	-0.505958	-1.02518	-0.854867	-0.92151	-0.791738	-0.741582
-0.873928	-0.748437	-0.277114	-0.480398	-0.624142	-0.560828	-0.123995	-0.369197	-0.717706	-0.743169	-0.962406	-0.652662	-1.08066	-0.432135	-0.152418	-0.186512	-0.565409	-0.370316	-0.655763	-0.587228	-0.394836	0.0527486	-0.569628	-0.68891	-0.784413	-0.46747	-0.528224	-0.524778	-0.408045	-0.92882	-0.666523	-0.69824	-0.512587	-0.518097	-0.985103	-0.621882	-0.736568	-0.754505	-0.733572	-0.788081	-0.41976	-0.55428	-1.30603	-0.624604	-1.03398	-0.547658	-0.564169	-0.868559	-0.504352	-0.695857
-0.412612	-0.594561	-0.51068	-0.679388	-1.00507	-0.536934	-0.300972	-0.278753	-0.716166	-0.560549	-0.770541	-0.757854	-1.25637	-0.473695	-0.0762945	-0.264469	-0.769069	-0.346652	-0.69781	-0.470149	-0.548796	-0.434614	-0.594929	-0.717566	-1.07899	-0.501325	-0.751987	-0.527038	-0.664959	-0.640894	-0.731964	-0.186651	-0.415854	-0.3891	-0.875322	-0.951883	-0.497651	-0.889346	-0.448912	-0.748562	-0.770808	-0.838367	-0.719705	-0.503771	-0.679492	-0.786259	-0.84991	-0.337554	-0.729676	-0.205813
-0.489392	-0.55391	-0.557677	-0.362204	-0.626235	-0.262966	0.177464	-0.248924	-0.335341	-0.454252	-0.467069	-0.221654	-0.619703	-0.640032	0.387682	-0.301972	-0.546676	-0.565811	-0.845233	-0.440094	-0.806619	0.00675799	-0.567311	-0.530389	-0.736176	-0.432068	-0.280039	-0.557384	-0.32785	-0.605033	-0.572327	0.142199	-0.489188	-0.722904	-0.595008	-0.340231	-0.218231	-0.720698	-0.21591	-0.505315	-0.600038	-0.433149	-0.753839	-0.449464	-0.439891	-0.637583	-0.400983	-0.515977	-0.401104	-0.361796
-0.941266	-0.91379	-0.705684	-0.650885	-0.556787	-0.711749	-0.434128	-0.413753	-0.975637	-0.951172	-0.83365	-0.729151	-0.823589	-1.10567	-0.1534	-0.734042	-0.83069	-0.535449	-0.652879	-1.12783	-0.481433	-0.343687	-0.84426	-1.38626	-0.991778	-0.77851	-0.744904	-0.596095	-0.678532	-0.892966	-0.879498	-0.374007	-0.805781	-0.618892	-1.11174	-0.641042	-0.806434	-1.19147	-0.697079	-0.960968	-0.914997	-0.917774	-0.920729	-1.02055	-0.863115	-1.31041	-1.03575	-0.978308	-0.84296	-0.66257
-0.525614	0.0258946	-0.284458	-0.446733	-0.459431	-0.548778	0.0452647	-0.489383	-0.742116	-0.82888	-0.577433	-0.378833	-0.574507	-0.618164	0.109717	-0.225776	-0.542942	-0.669012	-0.412248	-0.490869	-0.577066	-0.238213	-0.893738	-0.706115	-0.912715	-0.840935	-0.455896	-0.604123	-0.322047	-0.223398	-0.622872	-0.402667	-0.342603	-0.42326	-0.477332	-0.435071	-0.619609	-0.71407	-0.463504	-0.495272	-0.816933	-0.781884	-0.252937	-0.539213	-0.853578	-0.690002	-0.543017	-0.830708	-0.851795	-0.553773
-0.829685	-0.409866	-0.319122	-0.546642	-0.564772	-0.455685	0.0250658	-0.782893	-0.394506	-0.601499	-0.934314	-0.214645	-0.934364	-0.479768	0.219678	-0.575777	-1.23343	-0.511046	-0.84471	-0.439443	-1.39033	-0.51671	-0.277094	-0.509784	-0.720415	-1.0573	-0.468612	-0.439616	-0.259707	-1.04724	-0.372506	-0.488859	-0.587975	-0.79469	-0.786893	-0.837077	-0.600923	-1.01587	-0.661002	-1.03397	-0.913789	-0.44222	-0.612985	-0.940197	-0.632617	-0.505649	-0.625411	-0.826182	-0.799713	-0.618862
-0.968326	-0.0256367	-0.305409	-0.211105	-0.553333	-0.254934	-0.156085	-0.575018	-0.451796	-0.390124	-0.641614	-0.224893	-0.58869	-0.17692	0.266183	-0.395738	-0.616597	-0.455983	-0.6346	-0.534687	-0.55317	0.160652	-0.756803	-0.519346	-0.880198	-0.796994	-0.349479	-0.426664	-0.601297	-1.17802	-0.367485	-0.16156	-0.557144	-0.263532	-0.469044	-0.312583	-0.453809	-0.561522	-0.282479	-0.56703	-0.537987	-0.31457	-0.25316	-0.662717	-0.396933	-0.929548	-0.492056	-1.20576	-0.5302	-0.675351
-0.73971	-0.134472	-0.269991	-0.444921	-0.295131	-0.499499	-0.117503	-0.356132	-0.725557	-0.186263	-0.590739	-0.534845	-0.319698	-0.574709	0.0502634	-0.40895	-0.575412	-0.479443	-0.813989	-0.544019	-0.469062	-0.297684	-0.532362	-0.92556	-0.721692	-0.677391	-0.460051	-0.816626	-0.767	-0.893129	-0.445062	-0.446204	-0.564625	-0.783856	-0.982606	-0.722034	-0.329201	-0.804576	-0.596306	-0.690195	-0.661124	-0.661866	-0.227702	-1.06814	-0.686417	-0.389025	-0.458588	-0.703563	-0.908895	-0.416021
-0.092334	-0.417563	-0.0340778	0.106437	-0.318606	0.0480384	0.0710306	-0.0624777	-0.181086	-0.291572	-0.623166	0.025865	-0.40683	-0.133907	0.165005	-0.0362187	0.136068	-0.163613	-0.174923	-0.312282	-0.290133	0.192941	-0.289229	-0.243437	-0.159397	-0.348258	-0.0195491	-0.0906199	-0.326275	-0.0570015	-0.421204	-0.249696	-0.098266	-0.0772066	-0.570998	-0.3834	0.0609392	-0.502846	-0.40344	-0.550481	-0.165595	-0.448883	0.0797767	-0.181736	-0.211858	-0.0084961	-0.387996	-0.408063	-0.341572	-0.106227
-0.631718	-0.559982	-0.143772	0.107144	-0.483486	-0.767302	-0.140458	-0.323444	-0.423474	-0.284093	-0.681066	-0.0430729	-0.729217	-0.308341	0.0819528	-0.396926	-0.326333	-0.325	-0.42074	-0.860275	-0.478741	-0.386854	-0.397959	-0.601678	-0.533443	-0.596916	-0.412568	-0.0413232	-0.616452	-0.285007	-0.708263	-0.2618	-0.45531	-0.772512	-0.728152	-0.286132	-0.460718	-0.995998	-0.716046	-0.603736	-0.554744	-0.382204	-0.959311	-0.629368	-0.557936	-0.582237	-0.789437	-0.76111	-0.544555	-0.393083
-0.145326	-0.255462	0.0515568	-0.0111548	-0.426774	-0.32319	0.107449	-0.135321	-0.07652	-0.304533	-0.258588	0.0243153	-0.594627	-0.26602	0.696989	0.181432	-0.244718	-0.371755	0.209381	-0.392519	-0.0200428	0.419572	-0.407366	-0.907821	-0.631389	-0.334033	-0.395313	-0.138154	0.0204854	-0.183563	-0.0523859	-0.107838	-0.262154	-0.61355	-0.394996	-0.305984	0.157115	-0.537118	-0.586826	-0.140287	-0.294555	-0.238469	-0.737072	-0.148399	-0.0809557	1.40378	1.25823	-0.122005	-0.518606	1.2128
0.397908	0.415109	0.851973	0.470702	0.225811	0.328159	0.783089	0.423807	0.404318	0.343311	-0.151584	0.479552	0.398354	0.0416854	0.903945	0.535979	0.386525	-0.708066	-0.138001	0.301033	0.328421	1.06839	0.494606	0.239191	-0.0118978	0.141719	0.0903677	0.51867	0.198172	0.302908	0.458878	0.361316	0.362057	0.429195	0.353361	0.562253	0.317696	-0.00825578	0.304776	0.100146	0.232494	0.160937	0.0574113	0.070733	0.0319052	1.66385	1.71352	0.410116	0.257335	1.31967
-0.196423	-0.202742	0.106575	0.255632	-0.0951587	0.118461	0.31959	-0.0395964	0.179992	-0.387914	-0.279792	0.0538152	-0.131751	-0.160834	0.153477	-0.245843	-0.107434	-0.348648	-0.120855	-0.340401	-0.114752	0.192776	-0.253689	-0.346065	-0.105484	-0.189681	-0.237196	-0.140474	-0.316177	-0.291201	-0.0777103	-0.294867	-0.0296956	-0.18561	-0.302832	-0.255892	-0.0334186	-0.288831	-0.203699	-0.296632	-0.12222	-0.149783	-0.27466	-0.115607	-0.261437	1.29028	1.18947	-0.240033	0.489583	1.00168
-0.892738	-0.0812973	0.109455	-0.180557	-0.332899	-0.250629	0.412806	-0.304838	-0.0733772	-0.538762	-0.588346	0.0390362	-0.256718	-0.105517	0.281662	-0.154101	-0.097452	-0.387675	-0.39061	-0.252521	-0.136386	-0.0958029	-0.393406	-0.16024	-0.367005	-0.476227	-0.269016	0.0384867	-0.531568	-0.202525	-0.326505	-0.44849	-0.312711	-0.196289	-0.322029	-0.255197	-0.183607	-0.468998	-0.301418	-0.296374	-0.321174	-0.168575	-0.560685	-0.383439	-0.393941	1.16457	1.1588	-0.313636	0.618826	1.03488
0.215762	0.22852	0.527248	0.59501	0.0580415	0.251049	0.625733	0.359147	0.400123	0.423017	0.109665	0.455082	0.298337	0.413842	0.630561	0.282233	0.253533	0.252045	-0.0127294	0.210991	0.173291	0.549722	0.28314	-0.0579726	-0.0610088	0.127855	0.10998	0.235198	0.197793	0.128563	0.199792	0.47222	0.499767	0.433717	0.423093	0.391363	0.174548	0.251648	0.227738	0.137576	0.221211	0.25551	0.166779	0.329891	0.356122	1.83805	1.50574	0.113655	0.913508	1.27328
-0.171665	-0.0218203	1.16282	1.38925	0.048055	1.11409	0.721491	1.10516	0.15029	1.62411	0.115003	0.987815	0.308708	-0.174745	0.564221	0.351767	0.0690314	1.70966	0.190868	0.298563	0.42006	0.629004	-0.147248	0.201111	0.0381783	0.402329	1.76167	-0.0465752	0.0165026	0.853393	0.622768	1.05172	1.7374	1.16848	0.772417	0.481666	0.0179559	0.392648	0.939967	0.140247	0.971082	0.382708	0.26066	2.74514	2.52717	1.87444	1.49744	0.193819	1.19023	1.05897
-0.134421	-0.157164	0.846268	0.912348	0.0744767	0.772887	0.327256	0.789148	-0.0132088	1.47104	-0.201985	0.81982	-0.228651	-0.0752097	0.506635	-0.139929	-0.127951	1.18779	-0.287392	-0.185343	-0.17309	0.219938	-0.315877	-0.185928	-0.0769708	-0.136079	1.10819	-0.212152	-0.266855	0.624927	0.451649	1.08355	1.56983	1.14379	-0.160663	-0.201514	-0.106628	-0.0488206	0.655233	-0.0136732	0.797438	0.753982	-0.298118	2.32874	2.05594	1.33763	1.24745	-0.166001	0.832134	1.02612
0.14423	0.293081	1.28091	1.26752	0.137094	0.962042	0.636652	0.917113	0.396263	1.46515	-0.290971	0.958783	0.150131	0.0216466	0.651598	-0.0622479	0.165101	1.45869	-0.00580629	0.0822398	-0.0103916	0.763764	0.366775	-0.0704927	-0.0824756	-0.155993	1.2842	0.0813293	-0.327445	0.970889	0.585794	1.38619	1.69789	1.32353	0.039206	0.159366	0.112993	0.238479	0.812594	-0.183983	0.93282	0.91301	0.261168	2.51882	2.2719	1.61008	1.49291	0.216852	1.02862	1.10718
0.137216	0.44412	1.48841	1.46478	0.463754	1.15448	0.723841	1.32339	0.59276	1.8149	0.370092	1.17994	0.507743	0.412966	0.869347	0.410608	0.166173	1.53664	0.0582941	0.382055	0.174979	0.632163	0.38825	0.438809	0.209153	0.356774	1.33853	0.223963	0.145349	0.884385	0.967021	1.42924	2.0576	1.45576	0.205625	0.244271	0.155123	0.395795	1.11356	0.205095	1.16751	1.15081	0.31299	2.75482	2.55602	2.02173	1.65993	0.320147	1.11393	1.18185
0.132899	0.366175	1.11705	1.09144	-0.0582805	0.7404	0.474295	1.03093	0.239107	1.58458	0.0212201	1.00336	0.0832403	0.03175	0.639089	0.0391614	-0.0629892	1.47196	-0.205081	0.00340242	0.0765059	0.521075	-0.0638039	0.0685372	-0.0874399	-0.0661902	1.05958	0.0242235	0.0320278	0.892978	0.652465	1.18032	1.62819	1.31447	0.181707	0.101017	0.00781628	-0.121218	0.654154	-0.0374531	1.03102	0.915842	-0.0681341	2.54918	2.28718	1.59543	1.22147	-0.167681	0.787199	0.950874
0.980072	0.872484	2.036	1.88156	1.05805	1.58011	1.28044	1.75655	1.0287	2.40825	0.930181	1.55889	0.837117	0.9957	1.10616	1.03553	0.326797	2.26329	0.467731	0.705841	0.631095	1.14813	0.738638	0.646242	0.82387	0.884755	1.92625	0.475007	0.869512	1.70864	1.45163	1.94905	2.48229	1.79701	0.904868	0.855174	0.413302	0.954794	1.54472	0.687809	1.80187	1.55599	0.760492	3.3113	3.16615	2.48966	2.04625	0.537412	1.36459	1.41213
-0.121217	-0.137472	1.26436	1.25825	0.11464	0.883241	0.500817	0.974438	0.271823	1.52672	0.213783	0.841197	-0.0828356	-0.0741156	0.628979	0.00399952	0.0149803	1.60504	0.0870713	-0.0682412	-0.0263737	0.497395	0.000860842	-0.191357	0.0302072	-0.0273441	1.16903	0.0784769	-0.0729162	0.774124	0.823385	1.22638	1.719	1.11996	-0.117057	0.0341815	0.0941975	0.0253776	0.586297	-0.10215	0.968305	0.824527	0.00910199	2.47051	2.24448	1.61209	1.42635	0.0555313	0.970011	1.1821
0.356458	0.306351	1.14691	1.31653	0.12855	1.01803	0.761899	1.27206	0.406376	1.67054	0.368592	1.1201	0.140063	-0.0226159	0.685459	-0.00794295	0.317514	1.29977	0.254464	0.34108	0.227955	0.432476	-0.00868841	0.128215	0.0223438	0.236334	1.29305	0.329242	0.228678	1.0739	0.963013	1.1837	1.79739	1.30045	-0.139816	0.118551	0.121496	0.0144467	0.892548	0.0807567	1.13228	1.05022	0.378643	2.64318	2.46449	1.57005	1.48305	0.0922968	1.07569	1.13523
0.00117254	0.0848879	1.19223	1.22184	0.0225962	0.834017	0.567301	0.945408	0.364566	1.48909	0.139701	0.948489	-0.108902	0.195371	0.56068	0.174363	-0.030482	1.32847	0.317004	0.114361	0.0461899	0.52989	0.141792	0.189143	-0.083347	0.220445	1.3511	0.107534	-0.0551374	0.788486	0.700289	1.43134	1.81485	1.32326	0.0266503	0.0480412	0.0983667	0.00580806	0.864921	0.222778	1.08556	0.941339	0.188905	2.53012	2.37083	1.51074	1.53454	0.116135	0.98503	1.01229
0.939009	0.728575	1.76856	1.70282	0.574213	1.49545	1.24792	1.62566	0.921781	2.22215	0.902489	1.46464	0.770777	0.690907	1.29718	0.535877	0.553894	2.19639	0.841068	0.616894	0.606258	1.13895	0.606709	0.637092	0.605717	0.646175	1.84458	0.468844	0.619302	1.47687	1.48518	1.93355	2.39775	1.81174	0.697942	0.546546	0.298716	0.766077	1.32269	0.575861	1.62691	1.36495	0.66419	3.06173	2.93496	2.19957	1.87724	0.771677	1.36894	1.29622
-0.0775778	0.0237673	1.06116	0.936268	-0.040933	0.765479	0.399117	0.716902	-0.262139	1.58181	-0.305793	0.694857	-0.376414	-0.327947	0.758295	0.0123627	-0.205319	1.24144	0.358754	-0.162043	0.0403549	0.337363	-0.0891365	-0.0905037	0.124215	-0.206059	1.19686	-0.268002	-0.533157	0.883202	0.631102	1.00594	1.54757	1.1345	-0.00225852	0.0600996	0.0137093	0.212199	0.467463	-0.207391	0.884353	0.79407	-0.363335	2.37251	2.07826	1.66818	1.37163	-0.254427	0.813331	1.11237
-0.21232	0.0611461	0.885532	0.803292	0.0604222	0.685188	0.334916	0.887049	0.0141458	1.2475	-0.242726	0.705971	-0.403676	-0.380829	0.181881	0.0376077	-0.0510536	1.1969	-0.0822632	-0.141638	-0.412383	0.388236	-0.145678	-0.15695	-0.277907	-0.208336	0.876126	-0.261007	-0.115604	0.69821	0.532948	1.07895	1.40312	0.904396	-0.181374	-0.224603	-0.341168	-0.133511	0.316045	-0.207707	0.817751	0.491465	-0.338721	2.17345	2.11838	1.23805	1.06729	0.0110635	0.727324	0.867619
0.103587	-0.0107393	1.15784	1.26626	0.256089	0.991666	0.573753	1.25206	0.276974	1.50029	-0.0379165	0.921804	-0.00435149	0.102158	0.63398	0.131361	-0.000172184	1.52095	0.475794	0.159136	-0.245619	0.608053	0.0484591	0.192008	0.0282918	0.173251	1.32758	0.0466902	0.0960582	0.688887	0.805474	1.44224	1.74177	1.27529	0.0958544	0.160099	0.0424974	0.144153	0.929556	0.15828	1.07143	0.999743	0.11016	2.52227	2.35691	1.69619	1.41456	0.0505861	1.00478	1.18447
0.249663	0.419284	1.30798	1.48201	0.308498	0.931637	0.566749	1.30624	0.467863	1.79089	0.216519	0.960798	0.324231	0.348297	0.810922	0.499786	0.203664	1.57552	0.335777	0.253018	0.18438	1.03758	0.323497	0.275271	0.299651	0.22588	1.05387	0.132933	0.202806	1.19301	0.9284	1.55648	1.91885	1.23137	0.339329	0.169764	0.155451	0.16103	0.985646	0.168232	1.35849	1.22818	0.0921907	2.85616	2.5455	2.20836	1.57009	0.287943	1.02043	1.26456
0.348141	0.474816	1.32542	1.2364	0.263468	0.97741	0.765966	1.17216	0.298747	1.73832	0.120976	1.12516	0.245117	0.195184	0.684271	0.21434	0.241356	1.56742	0.0952767	0.27989	0.0336634	0.676772	0.142181	0.233474	0.0742762	0.255271	1.42793	0.306871	0.201779	0.995907	0.923286	1.51571	1.88234	1.45302	0.178634	0.0766613	0.114803	0.344133	0.882297	0.279243	1.10924	1.11927	0.0488743	2.67745	2.49647	1.77147	1.49659	0.10974	1.1461	1.31716
0.700511	0.650319	1.63742	1.43123	0.285169	1.28409	0.820454	1.38294	0.886516	1.57797	0.688804	1.19684	0.765053	0.0829189	0.698089	0.394421	0.64907	1.33392	0.451089	0.241111	0.291725	1.03502	0.731912	0.392612	0.257897	0.618125	1.46658	0.343484	0.1821	1.37523	1.16939	1.76383	2.15912	1.58999	0.503218	0.730934	0.234206	0.520867	1.20568	0.233482	1.38502	1.29368	0.160171	2.66773	2.63413	1.99565	1.772	-0.390536	1.18211	1.45271
0.332253	0.490252	1.40417	1.64621	0.0464801	1.15295	0.749398	1.55588	0.46259	1.37143	-0.0715503	1.23221	0.557174	0.395028	1.13357	0.591964	0.358441	1.27742	0.437801	0.552493	0.234584	1.23963	0.525735	0.43282	0.356982	0.389352	1.60364	0.240446	0.134251	1.38032	1.11221	1.84623	2.02245	1.80396	0.567222	0.269281	0.413878	0.231561	0.799618	0.55507	1.56432	1.08155	-0.237706	2.70439	2.63085	1.88058	1.72183	0.119293	1.41661	1.65608
0.91152	0.718221	1.99465	1.95706	0.816558	1.84448	1.28556	1.68047	0.9834	2.27901	0.891521	1.49098	0.930931	1.02569	1.27794	0.842943	0.642083	2.18873	0.997239	0.824529	0.929913	0.987655	0.826987	0.92463	0.943827	0.424196	1.96325	0.495612	0.61909	1.50109	1.25069	1.94591	2.4919	1.90137	0.792003	0.592139	0.27544	0.811545	1.58641	0.726843	1.79321	1.63225	0.537478	3.28446	3.15026	2.37067	1.98189	0.562396	1.49378	1.42327
0.895858	0.822095	1.85435	1.67921	0.935929	1.31479	0.75908	1.5321	1.05033	2.1965	0.592439	1.26331	0.804741	0.439715	1.12053	0.883589	0.577435	1.59286	0.700621	0.818858	0.879587	1.31685	0.496437	0.667983	0.91259	0.564686	1.7015	0.403362	0.792639	1.12594	1.33274	1.86387	2.27748	1.77094	1.04977	0.589715	-0.151386	0.718134	1.34495	0.635672	1.60051	1.44599	0.45532	3.19568	2.8128	2.08065	1.74328	0.707623	1.44394	1.20545
0.338643	0.430925	1.4206	1.36482	0.246367	1.14441	0.984717	1.3586	0.692401	1.78252	0.550495	1.34884	0.149492	0.404891	0.704925	0.408259	0.373044	1.74855	0.769408	0.20825	0.371353	0.863792	0.326796	0.435857	0.406072	0.329914	1.65766	0.281145	0.428136	1.15452	1.08808	1.64553	2.06535	1.50248	0.346793	0.227014	0.259422	0.454982	1.12567	0.464502	1.35975	1.14496	0.343257	2.95625	2.53969	2.06174	1.73199	0.306115	1.16649	1.35894
0.272709	0.348811	1.16947	1.30246	0.140131	1.09564	0.535523	1.10672	0.400031	1.71318	0.273091	1.04538	0.225009	0.0652057	0.76357	0.48051	0.204169	1.58225	0.00250425	0.225849	0.155468	0.556244	0.167633	0.101599	-0.0360804	0.0840859	1.24196	0.182469	0.0154903	1.03585	0.777087	1.50436	1.8315	1.4637	0.20536	0.247419	-0.0463416	0.189027	0.921626	0.289191	1.14605	0.99854	0.196519	2.64775	2.38583	1.73926	1.56206	0.38444	1.05592	1.2281
0.473894	0.521825	1.49067	1.48227	0.510592	1.33341	0.760301	1.41953	0.542116	1.85835	0.330894	1.15043	0.526479	0.308622	0.882968	0.548798	0.290701	1.73199	0.278986	0.312733	0.548658	0.916185	0.25515	0.40903	0.369079	0.282652	1.4945	0.229703	0.11939	1.18419	1.14266	1.65573	2.03363	1.52859	0.41847	0.4417	0.190901	0.430078	1.1216	0.398209	1.34484	1.25639	0.17761	2.89633	2.62242	1.99532	1.78724	0.497932	1.09874	1.18753
0.576976	0.72069	1.73696	1.67163	0.632493	1.33622	1.04308	1.34713	0.730648	2.09464	0.218991	1.24032	0.540731	0.438919	0.866174	0.528198	0.476617	1.9459	0.393046	0.314886	0.580192	0.869446	0.293363	0.364209	0.423685	0.513418	1.63802	0.366208	0.573399	1.27797	1.0903	1.70355	2.17858	1.56569	0.453765	0.263402	0.244984	0.524763	1.27312	0.452373	1.41263	1.25586	0.686206	3.01184	2.7526	2.15857	1.7497	1.38796	1.15565	1.23073
0.789933	0.664725	1.79124	1.7863	0.801337	1.56382	1.3529	1.61291	0.979004	2.2722	0.910554	1.44932	0.711666	0.899012	1.23365	0.823073	0.659707	2.11163	0.947769	0.796957	0.679323	1.22797	0.73692	0.870994	0.762073	0.650924	1.71692	0.402024	0.631963	1.66327	1.38756	1.96364	2.43029	1.84975	0.80132	0.624754	0.41045	1.001	1.39445	0.72104	1.59431	1.51314	0.775021	3.25171	2.9734	2.36548	2.01829	1.65931	1.31608	1.41967
0.578418	0.629575	1.69202	1.64409	0.584896	1.32661	0.702306	1.52999	0.605608	2.03846	0.436948	1.39169	0.390485	0.645781	1.06861	0.768158	0.5784	1.89042	0.55058	0.468653	0.944323	1.48407	0.163993	0.692042	0.231908	0.510899	1.49486	0.285677	0.638417	1.15141	1.22217	1.61667	2.05851	1.52313	0.207047	0.764618	0.271036	0.603691	1.19941	0.495965	1.47292	1.42552	0.35456	3.13164	2.79722	2.17838	1.86464	1.60618	1.52178	1.50861
-0.0236832	0.188581	0.893868	1.19321	-0.17087	0.838096	0.432139	1.06053	0.186785	1.45128	-0.00978861	0.780665	-0.0016256	0.27818	0.339365	-0.0336257	-0.124973	1.44095	0.107941	0.0303045	-0.265738	0.0594633	0.075164	0.0727856	-0.125159	0.252678	1.08187	-0.0524869	0.0918585	0.766279	0.825484	1.34168	1.79768	1.33765	-0.0375275	-0.138331	0.0613508	0.00915152	0.596791	-0.0447154	0.955892	0.763542	-0.170445	2.56002	2.31456	1.67208	1.39755	1.10685	0.885762	1.10098
-0.117985	0.151053	1.05603	1.07561	-0.0354427	0.748715	0.41422	0.752071	0.0323229	1.2369	-0.0393295	0.815406	-0.0600557	-0.0947725	0.313563	-0.00300821	-0.122895	1.43758	-0.0605906	0.0447763	-0.197177	0.545675	-0.374653	-0.0208851	-0.0775956	-0.120038	1.00543	-0.00831256	-0.347195	0.607082	0.636257	1.21592	1.5668	1.07302	-0.145928	0.0276021	-0.135553	0.041928	0.658577	-0.12327	0.950294	0.9834	-0.126477	2.43466	2.1822	1.37388	1.16491	0.977224	0.815783	1.0233
0.19759	0.551214	1.50417	1.40229	0.284508	0.995419	0.939693	1.13303	0.709318	1.78204	0.33285	1.14711	0.307291	0.104774	0.925692	0.577181	0.378818	1.81444	0.352579	0.269235	0.457857	0.916398	0.413527	0.338279	0.360029	0.318997	1.57268	0.0336338	0.231846	1.1616	0.777749	1.54096	1.89669	1.37985	-0.0530832	0.210587	0.175031	-0.0262828	0.874325	0.233427	1.09784	1.15787	-0.315219	3.00837	2.43788	1.74565	1.50501	0.965221	1.01943	1.07456
-0.0425384	-0.115061	1.23802	1.30126	0.246075	1.02368	0.749108	1.09556	0.41457	1.47377	-0.0389702	1.07763	-0.0583901	0.0983134	0.662236	0.400196	-0.0159345	1.57533	0.297835	0.0874705	-0.0813971	0.309959	-0.000767298	0.155857	0.235086	0.347569	1.28384	0.0779384	-0.0207696	0.939995	0.702982	1.13138	1.8304	1.3471	0.323039	0.113674	0.0887649	0.172556	0.774536	0.0990459	0.99825	1.09392	5.25283e-06	2.71433	2.45387	1.65564	1.36227	1.08516	0.999562	1.2681
0.28946	0.389708	1.39063	1.30015	0.495677	1.0935	0.592098	1.0577	0.346067	1.6504	0.269678	1.16045	0.147954	-0.0784167	0.669656	0.237012	0.187258	1.68866	-0.280767	0.13809	0.0513283	0.292721	0.168639	0.359474	0.169439	0.281968	1.39027	0.139066	0.303529	0.974291	0.901789	1.47567	1.86311	1.3492	0.178214	0.214375	0.227118	0.227345	0.934812	0.323706	1.15494	1.05971	0.174954	2.74892	2.47809	1.93506	1.53137	1.35465	1.05186	1.21138
0.475204	0.49375	1.32618	1.30232	0.0514586	0.929718	0.516342	1.20769	0.227878	1.53763	0.13921	1.089	0.0379195	0.411657	0.611024	0.400371	0.630959	1.40403	0.180949	0.21661	0.571915	0.447877	0.0969922	0.423352	0.310701	0.154368	1.26633	0.079847	0.269657	1.00638	0.824509	1.27365	1.9752	1.45887	0.497436	0.0992691	0.252496	0.160848	1.0095	0.0280941	1.25689	1.44164	0.0215478	2.67959	2.43816	1.85221	1.45827	1.46147	1.05652	1.28044
-0.00841716	0.0887423	1.02722	1.07043	0.0904931	0.761118	0.682706	0.928877	0.000277235	1.26186	-0.0980791	0.828185	-0.0253086	-0.0645697	0.56989	-0.208897	0.0433282	1.34973	0.0645397	0.0354372	-0.0342086	0.353869	-0.114167	-0.345109	-0.16712	0.103993	1.16954	-0.225374	0.00116229	0.847073	0.582957	0.954554	1.5955	1.35285	0.196729	0.179893	-0.117039	-0.0312623	0.696809	-0.214957	0.973013	0.847474	-0.164342	2.36582	2.22831	1.50769	1.37433	1.11428	0.814012	1.11848
0.248603	-0.34448	1.0924	1.26228	-0.357894	0.672866	0.379796	1.22523	0.237267	1.63618	-0.153333	0.982197	-0.0313729	0.0184189	0.34648	0.580553	0.254799	1.89374	0.335874	0.116686	-0.0288774	0.887889	-0.252849	0.10806	0.408237	0.0970482	1.32899	0.208302	0.0367051	1.01521	0.783764	0.929738	1.81642	0.98855	-0.111464	0.162931	0.0880668	-0.270505	0.524616	0.188362	1.18666	0.751931	-0.860588	2.68984	2.48137	1.76793	1.56506	1.15877	0.879239	1.3386
-0.148215	0.140781	1.12388	1.06351	-0.0772145	0.720904	0.45064	0.981577	0.146805	1.51568	0.106822	0.883874	-0.0440412	-0.129402	0.4594	0.151923	0.000231087	1.2304	-0.00470805	-0.134843	-0.100071	0.331086	-0.203655	0.0281556	0.0387276	-0.0852954	1.10875	0.0231082	0.0197438	0.730363	0.608526	1.21582	1.69843	1.11376	-0.0308306	-0.115145	0.0158284	-0.263251	0.638705	-0.126089	1.00837	0.882076	-0.167523	2.52765	2.30448	1.4148	1.31283	1.0906	0.89307	1.15743
0.100373	0.449794	1.15479	1.3154	0.0300764	0.837951	0.421506	1.06125	0.35892	1.78126	0.0101105	0.65989	-0.116358	-0.0169294	0.535665	0.10839	-0.18253	1.45577	0.0160695	-0.0971563	0.0550796	0.629654	0.147657	-0.279942	-0.103409	-0.114509	0.809226	0.121359	-0.117234	0.675954	0.862886	0.823685	1.90909	1.13361	-0.151123	-0.145053	0.0550733	-0.295041	0.699142	-0.0659092	1.03957	0.744376	0.0925434	2.51663	2.40739	1.49453	1.37821	1.25335	0.806909	1.02044
0.397554	0.53629	1.44344	1.59621	0.605981	1.25838	0.910014	1.39995	0.672523	1.83453	0.540592	1.13812	0.359107	-0.21169	0.649155	0.415556	0.267563	1.80298	0.309974	0.261239	0.171336	1.15492	0.0702404	0.209062	0.520096	0.275394	1.44855	0.017448	0.497254	1.41258	0.932887	1.46557	1.99869	1.50686	4.78219	4.50839	4.41693	0.33663	1.00669	4.30142	1.35654	4.05323	0.426334	2.86739	2.64615	1.89753	1.53706	1.42299	1.16192	1.35777
0.203162	-0.279628	1.21886	1.11536	0.0047398	1.053	0.611786	0.983942	0.131508	1.41725	0.0992685	0.988966	-0.293469	0.233925	0.386119	0.209758	0.212052	1.37998	0.480316	0.241882	0.0670651	0.530764	-0.116833	0.109187	0.22708	-0.0422613	1.18911	-0.0444674	0.0251634	0.980452	0.803523	1.07708	1.76981	1.4082	4.69793	4.76782	4.7975	-0.0132616	0.726198	4.23197	1.02204	4.02344	0.0389755	2.62001	2.35431	1.76236	1.35326	1.0444	0.898007	1.1036
0.249287	0.278445	1.15396	1.38133	-0.15237	1.05488	0.611671	1.1788	0.670068	1.54481	-0.0855238	0.915323	0.296498	0.422303	1.0013	0.456314	0.105372	1.55109	0.131347	0.105877	-0.051961	0.663583	0.146062	0.0552073	0.185624	-0.0995942	1.12927	0.00941551	0.0361531	0.87979	0.671159	1.25439	1.78225	1.47737	4.7069	4.73022	4.8574	0.136475	0.767689	4.29974	1.19401	4.0858	0.136829	2.67994	2.37036	1.95155	1.565	1.12468	1.15753	1.28508
-0.121557	0.0488612	1.19764	1.38037	-0.210911	1.1793	5.63522	1.06365	6.33052	5.10216	-0.0301373	1.10839	0.0543747	-0.559429	4.80499	0.0216473	0.337579	1.63325	-0.678499	0.356191	0.418073	4.40162	0.275335	4.38721	0.190886	0.0227122	1.45457	-0.233144	0.553059	5.16525	3.95128	3.91498	4.0136	3.71734	4.75435	4.84054	4.87055	0.127108	3.5443	4.41662	4.01836	4.2371	-0.423456	2.72952	2.52915	2.13284	1.53621	1.54845	0.871598	1.47811
0.147273	-0.0527134	1.82608	1.55503	0.0777845	1.18769	6.51374	1.2548	6.73144	6.52147	0.452361	1.0782	-0.0349145	6.21031	6.17294	0.270426	0.154657	5.52752	0.183275	0.664697	0.478182	5.85444	0.418282	5.71623	0.0994197	0.221725	1.33363	0.412075	0.824772	5.56112	5.23101	5.23372	5.24013	5.06641	4.99745	5.05419	5.02027	0.287644	4.93221	4.59266	4.37277	4.28253	4.14111	2.78358	2.56279	2.38644	1.80687	1.50802	1.32346	1.30528
7.34964	7.20104	7.02021	6.78183	6.81401	6.6715	6.64626	6.498	6.43973	6.35343	6.23591	6.20328	6.02134	6.0906	6.03839	6.00353	5.80883	5.74717	5.763	5.57379	5.63615	5.62111	5.52412	5.44314	5.45015	5.44501	5.40463	5.34123	5.33076	5.26477	5.07516	5.09869	5.00732	4.86076	4.82691	4.84151	4.67871	4.74977	4.67101	4.31817	4.12745	3.9178	4.07409	2.67243	2.42408	1.87365	1.45588	1.09198	0.865842	1.05188
7.24974	7.14553	6.96387	6.75945	6.74701	6.63611	6.4993	6.46914	6.43478	6.25851	6.14416	6.21483	5.92095	5.97109	5.96228	5.91173	5.82614	5.68883	5.72451	5.55131	5.50915	5.60219	5.51457	5.46052	5.48302	5.36911	5.38324	5.36469	5.30287	5.2614	5.03514	4.895	4.95595	4.77365	4.69938	4.78518	4.78608	4.59934	4.60102	4.21832	4.1258	4.01663	3.95512	2.49733	2.3574	1.60459	1.32573	1.14624	1.08039	1.25806
7.35378	7.13347	6.99346	6.78383	6.78102	6.67954	6.55046	6.50536	6.47807	6.29791	6.23287	6.20739	6.03778	6.02358	5.98748	5.97698	5.79064	5.71642	5.70605	5.62258	5.60338	5.57093	5.56044	5.50466	5.48424	5.46248	5.38792	5.34347	5.31541	5.24782	5.07198	4.98274	4.98115	4.81395	4.80297	4.79997	4.71188	4.71099	4.6852	4.28676	4.1533	4.00443	3.87694	2.51504	2.39328	1.74855	1.42805	1.12524	1.016	0.929983
7.40543	7.19196	6.99149	6.82566	6.81403	6.71322	6.90998	6.53535	6.51263	6.41992	6.28687	6.21666	6.07471	6.07341	6.08119	5.97613	5.835	5.78574	5.78883	5.67366	5.68822	5.70175	5.60967	5.46709	5.45827	5.49931	5.34048	5.39309	5.30507	5.22382	5.07136	5.07379	4.97157	4.82027	4.81697	4.83247	4.7305	4.72338	4.68904	4.29153	4.17568	4.06406	4.0038	2.75033	2.46252	1.75485	1.55929	1.29583	0.823303	1.11822
7.10048	6.94138	6.78209	6.60309	6.54944	6.45781	6.33548	6.35789	6.27337	6.08665	5.98271	6.07391	5.82203	5.83227	5.84396	5.78773	5.67557	5.51219	5.4584	5.40042	5.42386	5.44139	5.34628	5.23178	5.26862	5.27243	5.21361	5.305	5.17985	5.04603	4.87464	4.87119	4.74841	4.59292	4.44471	4.57062	4.64639	4.4111	4.44142	4.11976	3.99465	3.90666	3.8712	2.40956	2.28799	1.64164	1.21568	1.00976	0.976378	1.08798
7.16196	7.00437	6.78322	6.5966	6.58848	6.48971	6.51038	6.31129	6.27415	6.09407	6.03121	6.07183	5.90156	5.81831	5.92345	5.79168	5.65005	5.53899	5.57686	5.45022	5.47577	5.39501	5.34805	5.35671	5.30633	5.26048	5.29289	5.31717	5.17683	5.09245	4.861	4.90709	4.78932	4.71379	4.54288	4.63934	4.66021	4.46771	4.50895	4.06662	3.93634	3.96042	3.67034	2.56053	2.17473	1.27996	1.36208	1.27872	0.879182	1.00712
6.97414	6.90208	6.65768	6.47257	6.4833	6.3406	6.28895	6.21513	6.16253	6.00103	5.84666	5.93416	5.75177	5.68146	5.76793	5.68802	5.53477	5.42425	5.44319	5.31328	5.32754	5.23897	5.13062	5.18861	5.14506	5.10788	5.10519	5.16446	4.99213	4.92185	4.78488	4.81029	4.67216	4.55771	4.40092	4.49556	4.52853	4.2879	4.35917	3.9596	3.83357	3.773	3.64897	2.33366	2.00839	1.30982	1.20668	0.949705	0.631065	0.974005
7.45708	7.26384	7.07133	6.82153	6.84809	6.74351	6.63879	6.62305	6.52001	6.39344	6.33575	6.26762	6.12349	6.12134	6.03983	6.06081	5.881	5.79656	5.82794	5.68709	5.72459	5.66866	5.49417	5.5567	5.56667	5.52484	5.51818	5.49063	5.43631	5.35301	5.11922	5.13061	5.06165	4.9485	4.86023	4.84578	4.76795	4.81058	4.76338	4.34876	4.24401	4.12927	3.96387	2.65926	2.39201	1.83252	1.54138	1.35069	0.996114	1.1547
6.75716	6.51838	6.45	6.16775	6.16825	6.10576	5.97931	5.90994	5.91404	5.6727	5.73825	5.5779	5.44048	5.44447	5.37217	5.32606	5.10965	5.16735	5.12672	5.10656	5.08253	5.04317	4.86489	4.93386	4.90071	4.87748	4.83005	4.67459	4.75677	4.71005	4.54459	4.52297	4.43319	4.22113	4.22961	4.19632	4.0138	4.21661	4.13604	3.74476	3.62175	3.46641	3.45237	1.97187	2.09555	2.199	1.754	1.48531	1.18266	1.24035
0.209894	-0.076635	0.618538	0.371331	-0.0215359	0.18078	0.690184	0.417063	0.303544	0.413639	0.19254	0.587717	-0.1295	0.521277	0.632047	-0.0106379	-0.00649271	-0.181318	0.559284	-0.136115	0.280769	0.20405	0.408887	0.600077	0.19718	0.184057	-0.103043	0.154717	0.389692	0.187805	-0.171261	-0.138674	0.0312407	-0.386847	-0.0686643	0.398257	0.202921	0.187673	0.208233	0.21245	0.136648	0.0805883	0.225569	0.0685877	0.262114	1.82087	1.67044	1.34628	1.00021	1.29926
-0.33363	-0.318369	0.348936	0.00755383	-0.11144	-0.412875	0.227243	-0.214772	-0.096207	-0.0401303	0.172336	0.116668	0.292568	0.1011	0.643201	-0.19414	-0.0146772	-0.299607	0.375374	-0.0582224	-0.133776	0.276777	0.180544	0.201931	-0.0670709	-0.0251064	0.16573	-0.304886	0.349323	0.0943089	0.240181	0.523473	0.113311	-0.521554	0.154597	0.0532019	0.413859	0.0885225	0.0997809	-0.0744395	0.230483	-0.091545	-0.571461	0.248655	-0.397034	1.8584	1.40072	1.04909	0.917978	1.30113
-0.344918	-0.43163	-0.190489	-0.206223	-0.405074	-0.40355	-0.0073778	-0.371189	-0.402009	-0.452605	-0.371106	-0.196074	-0.298766	-0.255226	0.113286	-0.284326	-0.290526	-0.55097	-0.474257	-0.384124	-0.428652	-0.282981	-0.507701	-0.29011	-0.482097	-0.44626	-0.410137	-0.175832	-0.258173	-0.280019	-0.403898	-0.169557	-0.257424	-0.396337	-0.379612	-0.520441	-0.178762	-0.578241	-0.417454	-0.328137	-0.324607	-0.209758	-0.170294	-0.557984	-0.401808	1.06786	1.07331	0.655095	0.609238	0.919218
-0.21603	-0.429063	-0.0155693	0.0638689	-0.246454	-0.254876	0.243817	0.173205	-0.0993484	0.137514	-0.338861	0.0158612	-0.168271	0.0783946	0.308337	-0.135158	-0.236484	-0.179625	-0.0567617	-0.0503771	-0.0465354	0.262573	-0.0412628	-0.0183687	-0.155848	-0.360748	-0.124393	-0.177333	-0.283064	-0.412425	-0.265906	0.0390885	-0.104855	-0.0986617	-0.282021	-0.0666911	-0.143072	-0.486307	-0.144734	-0.13144	0.0970859	-0.0989438	-0.277576	-0.4297	-0.0702378	1.24504	1.27899	0.910678	0.866756	1.09496
-0.169748	-0.114203	0.183687	0.0348312	-0.113026	0.0652134	0.339115	0.210197	0.209703	-0.195289	0.24541	-0.0796719	-0.0252573	0.160692	0.113205	-0.0815638	0.0207756	0.103155	0.106915	-0.254157	0.214973	0.0688749	0.0883688	-0.0274595	-0.0449602	-0.0476763	-0.016196	-0.19959	-0.0377582	-0.162191	-0.205798	0.136358	0.0150636	-0.247443	-0.039344	-0.153356	0.0170951	-0.146674	-0.0519608	-0.161421	-0.0977574	0.0648387	0.134305	-0.300382	0.0517373	1.60147	1.18126	0.960696	0.817545	0.975343
-0.282712	0.0216649	0.196468	-0.0174795	0.102163	-0.024878	0.560158	0.027172	0.0825448	-0.0114813	-0.158892	0.229362	-0.135776	0.098336	0.416743	-0.108485	-0.103131	-0.0685744	0.0320872	-0.122615	-0.148524	0.680156	-0.328945	-0.0345944	-0.031915	-0.216533	-0.169417	0.054569	-0.132668	-0.014704	0.205477	-0.0366767	-0.134046	0.0527528	-0.269403	-0.357006	0.0291436	0.317228	-0.0129347	-0.369594	-0.11419	-0.432395	-0.0176365	-0.155926	0.15536	1.61914	1.18838	1.11133	0.786647	1.13593
-0.508837	-0.468169	0.786581	0.340829	0.276614	-0.388557	0.345957	0.118937	0.496272	0.0129898	0.0911936	0.646175	0.324843	0.413812	0.323608	-0.232545	0.0839046	0.89415	-0.04559	-0.27774	0.425688	0.786367	0.00730325	0.349045	0.140169	-0.0760579	0.499104	0.536737	0.0590821	-0.204737	-0.190501	-0.515127	0.77234	-0.244101	0.347932	-0.0738969	0.466342	0.377219	0.173658	0.0965707	0.000620185	0.381485	-0.0360408	-0.542917	-0.248203	1.77845	1.52549	1.23007	1.04397	1.40778
-0.179051	-0.1124	-0.035365	0.153186	-0.119161	0.0753803	0.250916	-0.0769165	0.00306635	-0.0340096	-0.170734	0.133549	-0.131854	0.244695	0.254476	0.0159245	-0.22887	0.104735	-0.390629	-0.121499	-0.013364	0.432616	-0.197916	0.0310234	-0.136142	-0.327108	0.0475486	0.140975	-0.150571	-0.237719	-0.340253	-0.0128804	0.223704	-0.108839	-0.256089	-0.222954	-0.060726	0.121413	-0.0741333	-0.126521	-0.00558292	-0.105794	-0.188647	-0.346027	-0.168392	1.2079	1.38298	1.04052	0.743375	1.13375
-0.434378	-0.5642	-0.0475079	-0.319657	-0.342506	-0.491953	-0.145699	-0.263194	-0.45554	-0.134631	-0.24561	-0.16578	-0.48629	-0.295976	0.113052	-0.200823	-0.326918	-0.449533	-0.301152	-0.447067	-0.342111	0.191452	-0.0863453	-0.449348	-0.423501	-0.431496	-0.304617	-0.542107	-0.407774	-0.588819	-0.308311	-0.0900814	-0.426686	-0.365467	-0.445125	-0.312893	-0.248277	-0.427815	-0.468287	-0.55139	-0.398132	-0.304311	-0.478639	-0.442073	-0.448213	0.93001	1.03382	0.632961	0.31764	0.806705
0.142186	-0.0517217	0.0786393	0.0913234	-0.245307	0.369075	0.58804	-0.00609108	0.010072	-0.462586	0.0190635	0.0501148	-0.282759	0.0829189	0.122555	0.0904018	-0.315374	-0.259994	0.437748	0.279054	0.164264	0.703461	0.04304	-0.0619107	0.00141194	0.0475583	0.397631	0.109851	-0.114614	0.137842	0.419246	0.328662	-0.204908	-0.261911	0.00879282	-0.300409	-0.0362446	0.0257159	0.0834733	-0.0638499	-0.221469	-0.0778656	-0.03734	-0.0762337	0.230409	1.66254	1.4264	1.30141	0.782874	1.08618
-0.379208	-0.0685604	-0.0050775	-0.179765	-0.338962	-0.14093	0.0387221	-0.220543	-0.079007	-0.151484	-0.327648	0.0201011	-0.35282	-0.307588	0.32985	-0.167576	-0.31837	-0.184398	-0.558113	-0.190434	-0.0984926	0.116352	-0.279653	-0.440193	-0.323294	-0.380266	-0.574802	-0.188997	-0.14626	-0.528943	-0.322704	-0.214477	-0.357553	-0.296696	-0.549265	-0.220641	0.0513104	-0.245446	-0.301654	-0.287205	-0.217362	-0.41757	0.00419541	-0.124211	-0.17276	1.29982	1.13069	0.813535	0.838991	0.951042
-0.506738	-0.349983	-0.101659	-0.163438	-0.324634	-0.278212	0.0247026	-0.300527	-0.406349	-0.230319	-0.681248	-0.377597	-0.431259	-0.285637	0.226505	-0.106949	-0.337769	-0.487501	-0.412945	-0.485614	-0.262616	0.123299	-0.282402	-0.282126	-0.387372	-0.309545	-0.277491	-0.446333	-0.276811	-0.330892	-0.201939	0.0332916	-0.330387	-0.379679	-0.499609	-0.177759	-0.114624	-0.505154	-0.175873	-0.393406	-0.475354	-0.287881	0.00759653	-0.325305	-0.266332	1.09299	0.900643	0.670317	0.706119	0.947602
0.114668	0.0156906	0.170325	0.136924	-0.051238	-0.0024689	0.298968	-0.304764	-0.0623166	-0.350392	-0.068297	-0.0642392	-0.266811	-0.0807689	0.485007	-0.0552821	-0.138052	-0.0143961	-0.079699	-0.173799	-0.227636	0.310328	-0.0324299	-0.359606	-0.0750922	-0.18002	-0.205441	-0.040918	-0.0357934	-0.591515	-0.373726	0.109934	-0.155046	-0.049119	-0.180962	-0.162569	-0.183977	-0.0430413	-0.176931	-0.236611	-0.191094	-0.0942033	0.175295	-0.390216	-0.344019	1.31289	1.11398	0.899841	0.69752	0.957318
0.240027	-0.310606	0.424259	0.588042	0.214787	0.643406	1.0143	0.574195	0.261024	0.0326417	0.66253	0.591606	0.045779	0.297077	0.654494	0.133557	0.134871	0.48324	0.514227	0.277606	0.749838	1.0915	0.0611229	0.00458594	0.411716	0.31088	0.223049	0.473311	0.485337	0.257164	0.367007	0.409974	0.434797	0.921596	0.191001	0.447196	0.390422	0.511074	0.548429	0.53283	0.423166	0.138946	0.581149	0.0536283	0.665479	2.21773	1.7318	1.43897	1.19665	1.42197
-0.159279	-0.411402	0.0496262	0.0828808	0.0566023	-0.191367	0.244981	0.0690892	0.184252	-0.213242	-0.00751484	0.0773901	-0.181854	0.19195	0.282795	-0.0639982	-0.341095	0.0440605	0.169824	-0.303768	0.207648	0.126934	-0.060656	-0.307599	-0.0369048	-0.169414	0.0199641	-0.0202732	0.15833	-0.0272097	0.0227153	0.105931	0.0205599	-0.164202	-0.281455	0.0142164	-0.0855265	-0.00611636	-0.12885	0.0355712	0.015505	-0.336636	0.116959	-0.234442	-0.0963096	1.50169	1.27982	0.901162	0.871279	1.11274
-0.30977	-0.0733556	0.137494	0.198663	-0.110376	-0.311266	0.147732	0.131061	-0.0144749	-0.111555	-0.149029	-0.0883588	0.158776	-0.316518	0.0611956	0.00657796	-0.199424	-0.0305409	-0.547082	-0.240965	-0.205218	0.302555	-0.0884825	-0.0650131	-0.143555	-0.250569	-0.211788	-0.0785788	-0.00203866	-0.166704	0.0306438	0.344233	0.095595	-0.0495305	-0.0203739	0.0538174	-0.161558	-0.169819	-0.200487	-0.0909141	-0.0810571	-0.0691051	-0.0137672	-0.0562407	-0.293279	1.38696	1.24636	0.837424	0.855167	0.964794
0.0305364	0.0407309	0.104431	-0.0919154	-0.00392097	-0.104415	0.302215	-0.115846	0.0060417	0.0639306	-0.0505112	0.101829	-0.443473	0.0660792	0.439304	0.150167	0.0562874	-0.10805	-0.284549	-0.16203	-0.0264869	0.231712	-0.112411	0.0861877	0.0601634	-0.255294	0.160162	-0.129896	0.134847	-0.217775	-0.282875	-0.225483	0.312468	-0.146566	0.0220724	0.0137989	0.106798	-0.224231	-0.30989	-0.0376962	0.0731791	-0.374631	0.0782321	0.202825	-0.121356	1.53747	1.35393	0.912779	0.79814	1.08468
0.038724	-0.195973	0.44888	0.37909	-0.238562	-0.0661048	0.202784	0.661828	0.388131	-0.160183	0.0520039	0.404335	0.287284	0.461182	0.828435	0.448588	0.10799	0.213251	0.0954793	0.561342	0.577273	0.518388	0.49407	0.347628	0.00346187	0.35145	0.100383	0.232904	0.337335	0.433215	0.316783	0.0228154	0.20761	0.556233	0.245985	0.507276	0.23013	0.256453	-0.217506	0.15916	0.306272	-0.102291	0.663699	-0.243356	0.303506	1.79309	1.48214	1.53083	0.919469	1.13872
0.0501447	0.0188093	0.32646	0.294731	0.189715	0.014893	0.482277	0.00450776	0.18567	-0.0010157	-0.0381191	0.119328	-0.0691401	0.27141	0.566687	0.0232172	-0.000944066	0.191923	-0.271243	0.0963557	0.350486	0.297144	-0.0984451	0.0802844	-0.0277054	0.0509864	-0.160827	-0.00444588	0.108171	-0.176172	0.0558049	0.359103	0.103697	-0.113345	0.124529	0.0752682	-0.0587104	0.0675773	0.0237619	-0.0776078	0.167506	0.201285	0.325319	-0.0611899	0.0449271	1.62021	1.40858	1.08676	0.775706	1.04297
0.612037	0.0496793	0.326467	0.332079	-0.0741487	0.34036	0.822332	0.428445	0.248116	0.0291123	0.354297	0.406281	-0.0311417	0.227408	0.686434	0.352559	0.158249	0.419793	0.297059	-0.0723357	0.510844	0.820315	0.472862	0.219843	0.0332447	0.173239	0.23048	0.232912	0.265951	0.373911	-0.128082	0.619518	0.37537	0.271685	0.0748552	0.191252	0.178166	0.280316	0.123362	0.454919	0.317279	0.0289142	0.120612	0.0772399	0.551247	1.84766	1.54405	1.45424	1.06915	1.27007
-0.375954	0.00884918	-0.172777	-0.0495167	-0.373191	-0.299003	0.122864	-0.135171	-0.243747	-0.153803	-0.519902	-0.0603877	-0.0331371	-0.0621605	0.181619	-0.0693875	-0.166015	-0.494775	-0.386218	-0.391369	-0.109275	-0.0317888	-0.515871	-0.232056	-0.464979	-0.436326	-0.537859	-0.230044	-0.124702	-0.254533	-0.339148	-0.00672884	-0.312577	-0.104884	-0.338967	-0.20409	-0.208679	-0.325331	-0.321397	-0.236595	-0.277557	-0.221964	-0.212597	-0.452191	-0.243165	1.28942	1.11995	0.672677	0.668944	0.955895
-0.00562394	0.117734	0.208665	0.277188	-0.0222716	-0.0488125	0.423864	0.123021	0.160961	0.223806	0.0309049	0.195618	0.137395	0.270244	0.393296	-0.07068	0.167756	0.226447	0.233952	0.0512683	0.252691	0.397031	0.104226	-0.104874	-0.045382	0.246309	0.098507	-0.099897	0.142578	-0.0975684	0.203349	0.174722	0.146752	0.187857	-0.0445399	-0.0274405	0.128002	0.000858773	0.225581	0.23301	0.103897	-0.0874733	0.408605	0.245285	0.136169	1.73921	1.39925	1.18015	0.917305	1.12129
0.909772	0.760101	0.912297	0.923114	0.719554	0.586383	0.712343	0.821018	0.782692	0.887265	0.620863	0.783019	0.641599	1.2842	1.25411	1.05072	0.752023	0.810616	0.618086	0.409927	0.593231	1.33054	0.640193	1.02489	0.759496	0.510788	0.528401	0.423999	1.0447	0.732548	0.642947	0.801136	0.645998	0.814074	0.808081	0.513576	0.470658	0.714653	0.724942	0.664463	0.557808	0.904753	0.925283	0.42123	0.486257	2.1944	2.02519	1.80562	1.49146	1.32883
-0.0846828	0.379312	0.117109	-0.0148696	-0.0377721	-0.0556498	0.175541	-0.00203108	0.0249961	-0.106129	-0.0562255	0.116541	-0.0653311	0.327699	0.467084	0.0989525	-0.0431907	0.04152	-0.214282	-0.000464716	0.0657088	-0.219528	-0.281321	0.138188	-0.0628104	-0.104738	-0.159084	0.0936302	0.234562	-0.0413828	-0.129925	-0.189202	-0.125968	-0.105425	-0.167407	-0.192477	-0.0486975	0.0634177	-0.0600873	-0.0285064	-0.196646	-0.280759	0.489921	-0.163967	0.0885256	1.59747	1.3697	0.943921	0.922359	1.11443
0.343479	0.130588	0.436715	0.185789	0.0643058	0.000383528	0.685931	0.23014	0.411178	0.0325163	0.30538	0.617382	0.0868481	0.275729	0.794958	0.324827	0.0902057	0.165233	0.330354	0.266045	-0.000931841	0.618847	0.163749	0.200532	0.0571777	0.287849	0.203692	0.189051	0.521228	0.0723951	0.162208	0.293385	0.435921	0.203783	0.344429	0.275603	0.348066	0.259795	-0.0142375	0.32632	0.476831	0.156839	0.420957	0.0866446	0.277188	1.85441	1.69092	1.46444	1.09648	1.29323
0.409028	-0.114543	0.451911	0.644726	0.49051	0.435468	0.591891	0.606657	0.583605	0.779847	0.446226	0.372664	0.590965	0.633543	0.551763	0.387554	0.171958	0.0971655	0.907509	0.427129	0.831689	0.725254	0.657282	0.496167	0.601936	0.387639	0.258045	0.239635	0.287726	0.278869	0.0248595	0.577933	0.655902	0.424622	0.12656	0.232957	0.127742	0.387729	0.35426	0.573671	0.397456	0.0067572	0.739686	0.523575	0.565445	2.16213	1.84924	1.64954	1.1412	1.16064
-0.000826896	-0.0886631	0.226263	0.262016	-0.149373	-0.0258406	0.503704	-0.000810031	0.365138	0.494898	0.17449	0.283155	0.0671886	0.295132	0.278633	0.248547	0.0303683	0.314323	0.291981	0.0860151	0.210683	0.455627	0.305794	0.188547	0.107737	-0.0472602	-0.0121497	-0.0939712	-0.025363	0.135767	0.0509202	0.428747	0.280596	0.0904875	-0.129444	0.151504	0.104639	0.243169	0.139332	0.0988646	-0.137786	0.119033	0.206529	0.00320612	-0.0261328	1.50269	1.48535	0.993404	1.03003	1.24636
0.176554	0.0440021	0.14839	0.341212	0.085405	0.219971	0.320565	0.201849	-0.064347	0.138301	0.0193694	0.0955602	-0.096039	-0.0637209	0.537703	0.522294	0.112876	-0.0345245	0.0878285	0.0125271	0.00651562	0.623506	0.0507793	-0.0779594	0.00231164	0.158932	0.00301066	0.114185	0.110388	-0.0171792	0.239799	0.207314	0.146529	-0.362203	-0.117446	0.0373293	-0.123172	0.352278	0.160732	0.0124738	0.00437829	0.0787664	-0.0817828	-0.181583	0.171094	1.71307	1.33913	1.10635	0.854091	0.995062
0.0211206	-0.0606525	0.112785	-0.0247802	-0.201365	-0.145356	0.202443	-0.108267	0.145425	-0.193509	-0.127528	-0.00669552	-0.187026	-0.0454472	0.231563	-0.050065	0.0477174	-0.368016	-0.0564585	-0.114317	-0.272969	0.325393	-0.181452	-0.489467	-0.0858903	-0.00482629	-0.252685	-0.0966121	-0.0167898	0.0169269	-0.118509	-0.00194104	0.0666323	-0.130922	-0.208745	-0.189364	-0.0129517	-0.13144	-0.179695	-0.0967967	-0.15037	-0.353386	0.185975	-0.239392	-0.0978099	1.33097	1.28289	0.978486	0.699066	1.07388
0.670588	0.398242	0.703017	0.450851	0.397268	0.514816	0.984501	0.390502	0.764798	0.111865	0.401038	0.394266	0.114073	0.437026	0.693948	0.555827	0.565759	0.103108	0.0747042	0.0546897	0.316804	0.536249	0.342326	0.4365	0.46175	0.456899	0.457127	0.48882	0.725148	0.411716	0.47928	0.365198	0.398388	-0.174421	0.158774	0.122207	0.405892	0.466297	0.41142	0.457247	0.295051	0.441465	0.759197	0.280864	0.275338	1.66045	1.7652	1.71358	0.881803	1.30952
0.354832	0.190302	0.517822	0.520945	0.264881	0.255886	0.76981	0.0256865	0.286328	0.342661	0.13824	0.186314	0.235217	0.416751	0.406668	0.440717	0.458862	-0.264901	0.954854	0.204623	0.5852	0.813724	-0.210177	0.486987	0.228015	0.141147	0.294396	0.189475	0.374599	0.42359	0.427615	0.539712	0.416971	0.099946	0.522599	0.184357	0.122546	0.396378	0.162372	0.274884	0.403682	0.00938249	0.252096	-0.25676	0.326079	1.99359	1.69298	1.05174	1.02956	1.094
-0.170079	-0.262989	0.0481365	0.27954	-0.166615	0.018974	0.366617	-0.0504659	0.032405	-0.11475	0.170811	-0.0470747	-0.367172	0.168965	0.461508	-0.137739	0.141147	-0.00637774	-0.0669216	-0.059893	-0.148825	0.310998	0.0852852	-0.257679	-0.187015	-0.0770945	-0.0220035	0.0655078	0.0374746	-0.00691235	0.0796852	-0.346314	-0.0785658	-0.198438	0.0584553	-0.220093	-0.089181	-0.205309	-0.0892288	-0.0322366	-0.0410476	-0.016399	0.353127	-0.00149945	-0.137181	1.45365	1.23253	1.10136	0.885134	0.997002
-0.107244	0.183411	0.467104	0.228611	-0.275237	0.19526	0.461697	0.18316	0.227388	0.0122664	0.0709565	0.310354	0.0904006	0.281918	0.41951	0.0498888	0.232086	-0.285173	-0.0529835	-0.0837538	0.141433	0.614799	-0.149333	-0.0645585	0.162141	-0.0464779	-0.0718935	0.095882	0.0790285	0.144429	0.129857	0.428449	0.0165775	-0.39143	0.0344186	-0.11242	0.27612	-0.0263994	-0.206255	-0.122058	0.0642116	0.141504	0.185623	0.326325	0.0603019	1.37378	1.37734	1.09021	1.14954	1.23262
-0.0690407	-0.177689	0.212516	0.181827	-0.0612264	-0.00460103	0.409223	0.110158	-0.13142	0.0260633	0.0976208	-0.0544266	-0.073998	0.00200914	0.647084	0.0138146	-0.101512	-0.213736	-0.054919	-0.1327	-0.18346	0.261414	-0.0859586	-0.0219845	0.0464588	0.0134763	0.104327	-0.0469357	-0.132547	-0.0484777	-0.0300827	0.608207	0.329543	0.0166493	-0.0683773	0.0638453	0.118516	-0.0221932	0.0271002	-0.11492	0.0606799	-0.475712	0.188253	0.0720548	0.179538	1.56655	1.41698	1.05298	1.00139	1.22452
0.0634457	0.266945	0.459139	0.110862	0.227427	0.090009	0.575269	0.269505	0.209314	0.275307	0.0766732	0.201565	0.132229	0.227152	0.558856	-0.0269528	-0.00479316	-0.00210615	-0.0434926	-0.0584956	0.191289	0.723373	0.0127328	0.0347832	0.264102	0.264003	0.111672	0.134479	0.202142	0.18145	0.106462	0.259708	0.309346	0.0746974	-0.00273472	-0.0729261	0.056225	0.174073	0.205509	0.0815147	0.207455	0.164718	0.432264	0.319012	0.0697553	1.7766	1.60673	1.31265	0.830632	1.11378
-0.226244	0.150786	0.247513	0.238923	0.511529	0.0906427	0.36768	0.0201952	0.386731	0.517055	0.0410692	0.181346	0.138996	0.25006	0.420927	-0.258461	-0.040341	-0.138865	0.521522	-0.0569016	0.165445	0.603849	-0.254563	0.429082	-0.069026	0.395702	0.286167	-0.172651	0.0421607	0.19544	-0.246414	0.243219	-0.0314445	-0.0704122	-0.0532183	-0.153237	0.0624906	-0.239502	0.198431	-0.0279373	0.190495	-0.146033	0.0348685	-0.0282984	0.207589	1.26034	1.44441	0.964843	0.772116	1.02034
0.265676	-0.630788	0.0209135	0.0551698	-0.0156107	-0.488309	0.490469	-0.0894572	-0.193853	-0.229271	-0.134897	-0.0642802	0.138408	-0.266744	0.270301	0.0245707	-0.445643	-0.00822358	-0.223861	0.174312	-0.155871	0.54584	-0.273025	-0.514868	-0.267022	-0.186729	0.0026198	0.167416	-0.352794	-0.212443	0.00213712	0.0749368	-0.0530277	-0.0542866	-0.416356	-0.105862	0.163836	-0.247719	-0.116779	-0.021574	0.0324601	-0.180719	-0.3163	-0.30818	-0.0671848	1.31528	1.24523	0.938133	0.845167	1.14024
-0.304318	-0.130313	-0.264427	-0.262693	-0.4924	-0.184209	0.0775636	-0.106208	-0.492525	-0.279155	-0.368068	-0.345954	-0.619942	-0.390799	-0.233003	-0.407123	-0.350801	-0.578743	-0.372654	-0.595238	-0.93849	0.0581535	-0.691912	-0.165358	-0.415596	-0.395502	-0.603154	-0.267749	-0.44599	-0.38164	-0.473793	-0.22681	-0.357882	-0.497594	-0.350467	-0.89616	-0.104803	-0.359238	-0.55073	-0.328998	-0.186181	0.109816	-0.224282	-0.540045	-0.140058	1.07205	1.06097	0.886642	0.702338	1.02214
-0.424305	-0.384306	-0.235323	-0.3317	-0.436623	-0.570345	-0.151225	-0.358217	-0.635463	-0.449605	-0.632593	-0.23506	-0.656214	-0.657477	-0.0528715	-0.337171	-0.376319	-0.34826	-0.159336	-0.401348	-0.354753	0.0825885	-0.428858	-0.156618	-0.243607	-0.36154	-0.340378	-0.346041	-0.850921	-0.361405	-0.664602	-0.431069	-0.433742	-0.0569868	-0.474298	-0.220142	-0.155524	-0.519552	-0.565274	-0.455989	-0.462101	-0.16407	-0.348221	-0.202154	-0.394881	1.04049	1.11823	0.535313	0.507408	0.813617
-0.38896	-0.289109	-0.216659	-0.181183	-0.34104	-0.0640864	0.219941	-0.0764728	-0.505627	0.139011	-0.276363	-0.21865	-0.190177	0.0372103	0.414835	0.0241227	-0.238724	-0.320045	-0.346161	-0.166883	-0.0012082	0.249893	-0.212193	-0.205475	-0.4243	-0.308618	-0.109857	-0.469531	-0.178579	-0.340218	-0.0838621	0.187364	-0.106065	-0.132454	-0.364206	-0.579499	-0.192535	-0.322472	-0.207368	-0.22695	-0.38377	-0.0293422	-0.141743	-0.577501	-0.0377127	1.15426	1.04511	1.04041	0.714671	0.787809
0.370801	0.400586	0.774737	0.358777	0.764105	0.434261	0.632312	0.487155	0.637121	0.514643	0.0048105	0.537218	0.399681	0.934953	0.69412	0.518732	0.680821	0.433029	0.416256	0.677495	0.60896	0.774712	0.280418	0.335707	0.25247	0.274371	0.359063	0.270306	0.588169	0.37782	0.435118	0.689429	0.40927	0.462112	0.566122	0.231902	0.321737	0.335581	0.275136	0.270057	0.424609	0.273741	0.0912357	0.296291	0.350257	1.78194	1.71538	1.44547	1.25808	1.22746
0.233587	-0.526333	0.198652	0.230876	0.0408587	-0.0872358	0.643909	0.316135	0.0579473	0.315515	0.0284348	0.205301	0.0353366	0.120894	0.606025	-0.0239373	0.101807	-0.360142	0.0413933	-0.120906	-0.361665	0.625567	0.00960237	0.235338	-0.185962	0.172974	0.253004	0.265539	0.283776	-0.051272	0.231143	-0.201714	0.320071	0.0935381	0.227085	-0.0215412	0.0842185	-0.0320703	0.0767962	-0.0181321	0.214477	0.143431	0.321796	-0.0549573	0.139206	1.50924	1.32591	1.0264	1.16928	1.24112
0.0615353	0.0129017	0.300195	-0.0219377	0.142078	0.163187	0.500457	-0.0259263	0.125828	-0.0119566	-0.130981	0.18234	0.276847	0.155665	0.501032	0.362557	0.160701	0.0131135	-0.174364	-0.0431589	-0.310433	0.654839	0.058936	0.0509568	0.0975667	-0.025951	-0.0960321	-0.227627	0.0321279	-0.119729	0.0625475	0.482322	0.229899	0.285801	0.227793	0.496981	-0.0806979	0.237262	0.227783	-0.178402	-0.106808	0.226991	0.305426	0.0994563	-0.149114	1.80165	1.5234	1.42514	1.12415	1.06838
0.0029297	0.0800906	0.341825	-0.0281687	0.578391	0.383773	0.788138	0.466779	0.359347	0.223942	0.0393957	0.583244	-0.250185	0.422838	0.62969	0.369577	0.312761	-0.0682197	0.478923	0.0990062	-0.164273	0.824705	0.216948	0.254591	-0.0575796	0.0902147	0.00483611	-0.084084	0.119358	0.129993	-0.189022	0.431147	0.166935	-0.114206	0.289184	-0.168589	-0.181049	-0.0482405	0.0971059	0.0269804	0.213792	0.145788	0.366017	0.232171	0.123516	1.9425	1.66448	1.14315	1.1134	1.40741
0.00557311	-0.0481399	0.111718	-0.0803697	0.108441	0.306011	0.389087	0.376071	0.179211	-0.154689	-0.0910021	0.173414	0.0845442	0.121554	0.721566	0.142216	0.107489	-1.03552	0.141011	-0.167023	-0.453467	0.445468	-0.452635	0.19725	-0.236591	0.0614224	0.0405075	0.160109	0.0490137	0.00609096	-0.192271	0.315393	-0.0416978	0.067182	0.355114	-0.0458603	0.123935	0.104756	0.206527	0.0707058	-0.0242563	-0.016478	0.0306707	0.188682	-0.00191637	1.61764	1.30425	1.02818	0.9337	1.19503
0.634731	0.641452	0.816208	0.65791	0.680671	0.915965	1.40671	0.798791	0.864476	0.577603	0.847034	0.574832	0.214242	0.701351	1.11388	0.419496	0.381677	0.412394	0.485187	0.708381	0.664578	1.39168	0.60242	0.685772	0.703402	0.657261	0.533664	0.342475	0.7314	0.693965	0.620763	0.565506	0.564342	0.483202	0.539968	0.56588	0.45189	0.90987	0.711189	0.684796	0.472759	0.457881	0.829369	0.618807	0.683512	2.25243	1.96749	1.74919	1.24401	1.49906
0.688643	1.07041	1.06461	0.68346	0.251925	0.794275	1.29039	0.664257	0.671148	0.447671	1.12139	0.600553	0.811547	0.565577	1.14457	0.934047	0.44104	0.581808	0.300136	0.428241	0.346618	1.31909	0.625277	0.3018	0.57422	0.542067	0.668446	0.585765	0.640193	0.682649	0.712637	0.610478	0.767129	0.457178	0.770413	0.47921	0.348088	0.764103	0.781235	0.577025	0.356258	0.459437	0.592806	0.302245	0.755887	2.15095	1.88731	1.70251	1.30794	1.27932
0.120178	0.232271	0.166343	0.21833	-0.077705	-0.169798	0.401245	0.0381209	-0.121864	-0.23088	0.273074	-0.173474	-0.129557	0.0535462	0.601944	-0.00151865	-0.00895393	-0.259385	0.0594379	0.0714683	0.159005	0.755545	-0.126711	0.127223	-0.0448787	-0.060707	0.0985493	-0.223397	0.106603	-0.161106	0.12037	0.125329	-0.133507	-0.167475	-0.383622	-0.0748916	-0.102667	0.135689	0.0962109	-0.385424	-0.00950933	0.198558	0.668494	-0.00642324	0.0614818	1.7369	1.32701	1.06668	0.859966	0.993946
-0.0287924	-0.234417	0.199407	-0.00363382	-0.293251	-0.0962878	0.0457195	0.172655	0.187526	-0.34211	-0.0537728	-0.0430875	-0.113185	-0.176567	0.526339	0.0853356	0.00614948	-0.569146	-0.3884	-0.274967	0.0874606	0.692215	-0.316432	-0.147124	-0.289122	-0.271582	-0.23552	0.064543	-0.0332573	-0.195273	-0.16287	0.087843	0.00185978	0.0938262	-0.0833427	-0.197319	0.0529016	-0.162346	0.0594981	-0.126071	0.0292883	-0.0183222	-0.0343857	-0.397283	-0.0658232	1.18663	1.1219	1.06014	0.799066	0.959006
0.061669	0.0987906	0.297533	0.190425	-0.0814601	0.158889	0.465863	0.345045	0.181514	0.152593	0.0637418	0.156902	0.0742746	0.17105	0.414972	0.0572936	-0.109146	0.194629	-0.141703	-0.0120126	0.134055	0.0877914	0.18638	0.0111818	0.0320565	-0.0172705	0.152886	0.0259649	0.126255	0.0703747	0.036079	0.225876	0.00586731	-0.0403882	-0.0291304	0.00959357	0.0171182	0.0955225	0.0736915	0.116977	0.114244	0.283674	0.131284	0.0280114	0.238717	1.67975	1.43465	1.2628	0.995964	1.13773
0.22746	0.297165	0.0810004	0.296091	-0.0645784	0.161385	0.598486	0.0823014	0.145615	0.338621	0.215895	0.263601	0.255647	-0.0472317	0.65543	0.0355155	-0.049163	-0.447403	0.0280675	0.0832205	-0.253844	0.24999	0.232302	0.0535152	0.14143	0.351788	-0.128214	0.176134	0.199872	0.0610171	-0.0318765	-0.270609	-0.0823472	0.123905	0.128106	0.199933	-0.0270463	-0.0201773	0.127249	0.0447032	0.0612914	-0.152196	-0.184021	-0.0532388	0.0613009	1.58313	1.42927	1.04124	1.08231	1.12585
-0.135374	0.135108	0.0578379	0.334897	-0.215589	-0.411499	0.339414	-0.11414	0.0838671	0.108479	-0.115567	-0.1352	0.107418	-0.134291	0.402762	-0.272575	-0.172425	-0.000168477	0.0494735	-0.373613	0.0966535	0.322071	-0.330016	-0.118555	-0.226112	-0.0658498	-0.17099	-0.157674	-0.051348	-0.111436	-0.0184896	0.00767917	-0.140877	0.0253883	-0.10957	-0.0983318	-0.0207531	-0.116859	0.0712112	0.0068517	0.024551	-0.208942	0.101011	-0.336157	0.0617139	1.62114	1.33041	1.03312	0.602663	0.912295
-0.142914	-0.16214	0.125998	0.189362	-0.267176	-0.0928446	0.300601	0.0426089	-0.0680056	-0.161106	-0.163473	-0.0756806	-0.0919083	-0.17875	0.345399	0.0883521	-0.243258	-0.418772	0.106226	-0.193828	-0.399894	0.295996	-0.273279	-0.207429	-0.0120907	-0.219834	-0.433207	-0.0800582	0.0680224	-0.0787096	-0.118815	0.176408	0.0973359	-0.00581889	-0.113529	-0.353984	0.0583947	-0.00427258	-0.240237	-0.0187514	-0.2339	-0.0875991	0.184594	-0.319064	-0.296235	1.47669	1.24986	0.988154	0.850684	1.00142
-0.141338	-0.0968048	-0.0784467	0.0787348	0.0364779	0.0298132	0.222662	0.427762	-0.0347734	0.0351791	-0.0166789	0.0462925	-0.0466008	0.211464	0.564014	-0.139103	-0.0120967	-0.476657	-0.170403	0.289534	-0.571774	0.0490307	-0.139197	0.158729	-0.163797	0.0351597	-0.118644	0.0850977	0.14597	-0.0101534	0.225422	0.220143	-0.105036	0.267545	-1.14871	0.304563	0.0461712	-0.0230002	-0.318601	-0.194715	0.0325365	-0.0128957	0.10904	0.238723	0.274712	1.63844	1.1389	1.13483	0.798975	1.04803
0.340334	0.194221	0.248486	0.245267	0.190299	0.295181	0.610656	0.337216	0.407614	0.193612	0.395715	0.359656	0.137315	0.350493	0.576832	0.220252	0.124235	0.10629	0.0610826	0.208839	0.161078	0.674842	0.174574	0.128887	0.0305447	0.157709	0.0508081	0.191168	0.318008	0.32934	0.189252	0.558958	0.210134	0.277462	0.260439	0.159145	0.256951	0.426094	0.143456	0.25613	0.188377	0.0805712	0.477295	0.00810649	0.141309	1.92938	1.63355	1.16078	1.04257	1.26695
0.312406	0.0834908	0.193355	0.308779	0.22212	0.230005	0.173717	0.45758	0.364546	0.0101711	-0.0588726	0.154622	-0.262163	0.698549	0.651255	0.353891	0.141941	0.253976	0.418164	0.106819	0.29285	0.484322	0.201177	0.161439	0.33812	0.263379	0.17439	0.0572909	0.259719	0.328379	0.190675	0.482343	0.438316	0.180265	0.345183	-0.060671	-0.038564	0.273224	0.286389	0.167578	0.100192	0.206628	0.786951	0.328861	0.412384	1.92369	1.55144	1.2111	0.935508	1.16336
0.517294	0.585528	0.760981	0.814087	0.751105	0.84426	1.23756	0.717524	0.688463	0.627201	0.898311	0.637005	0.566946	0.84682	1.07353	0.777161	0.627157	0.698639	0.756969	0.734658	0.744907	1.31631	0.510595	0.748308	0.675188	0.752286	0.482776	0.548509	0.715119	0.771574	0.712411	0.726037	0.621054	0.766884	0.62301	0.723041	0.395051	0.934169	0.823295	0.707203	0.510148	0.780435	0.929717	0.724988	0.620763	2.22568	1.93986	1.7537	1.42594	1.44562
0.281773	-0.0959425	0.12165	0.460776	0.339156	0.256883	0.642762	0.379162	0.579622	0.255438	0.328267	0.190829	0.224629	0.53305	0.751326	0.0214884	0.0284817	0.325079	-0.0987675	0.171545	0.260436	0.91242	0.361729	0.228447	0.240557	0.226189	0.397011	-0.01011	0.35916	0.0970364	0.396133	0.396796	0.532777	0.119805	0.483345	0.340896	-0.093019	0.225558	0.189993	0.37893	0.390504	0.14274	0.455879	0.339723	0.266109	1.92106	1.525	1.34928	0.892957	1.06997
0.872111	0.263512	0.603235	0.465715	0.372067	0.476759	0.777924	0.792589	0.77487	0.800686	0.480616	0.643493	0.589629	0.676278	1.00305	0.528728	0.404128	0.387638	1.02461	0.692997	0.503537	1.31864	0.561898	0.464471	0.738049	0.420804	0.18011	0.315242	0.671134	0.5009	0.588649	0.207304	0.606668	0.452451	0.574224	0.677369	0.234975	0.590668	0.495376	0.568573	0.322699	0.299273	1.10862	0.199264	0.613375	2.10663	1.89352	1.67179	1.4569	1.65314
0.16093	0.122782	0.325382	0.111815	0.0204496	0.0872686	0.694816	0.224465	0.255516	-0.0713815	0.267336	0.178295	0.203457	0.530449	0.647418	0.336775	0.0859904	-0.0393775	0.431516	0.0750131	0.0479536	0.615288	0.118908	0.108328	0.0878856	0.0863763	0.208636	0.0171653	0.363513	0.0616675	0.28828	-0.0223254	0.331466	0.251417	0.0392906	0.257336	0.0550228	0.18923	-0.0689227	0.177382	0.132276	0.0667024	0.323774	0.344601	0.101626	1.62553	1.53966	1.10322	1.03756	1.26577
0.0533778	-0.254578	-0.105033	0.00266936	-0.0544792	0.193897	0.638227	-0.136787	-0.0604107	0.156334	-0.0568166	0.194255	-0.114455	0.187552	0.447524	-0.182606	0.011105	-0.0933145	-0.0415776	0.0338693	0.211494	0.161645	0.00579426	0.0164132	0.187833	0.121287	0.0305913	-0.0864538	0.022229	-0.0509364	-0.163641	0.24969	0.246682	0.161476	0.116384	0.103344	-0.0476192	-0.113761	0.0978205	0.0464436	-0.164557	-0.0858482	0.490414	0.216903	0.143012	1.79305	1.35527	0.915931	0.765253	1.0823
-0.0649278	0.11484	0.30871	0.272186	-0.0213916	0.173491	0.215836	-0.0698166	-0.0322954	0.130298	0.168366	0.126611	-0.281824	0.0814588	0.485201	-0.0721351	0.0736993	0.0892823	0.0577569	-0.038488	0.223716	0.457021	-0.0399809	0.101302	-0.00663763	-0.0359764	0.0221538	-0.135113	0.00124772	0.129198	0.0585042	0.245263	0.0288643	-0.121886	0.0796246	0.0607511	-0.0367937	0.0196719	-0.0229849	0.0906138	-0.074189	0.0204273	0.213597	-0.183025	0.0973693	1.72333	1.31839	1.12202	0.889443	1.12636
-0.201126	-0.19887	-0.0281584	0.0630758	-0.171214	-0.149872	0.193551	-0.204874	-0.177639	-0.110641	-0.263487	-0.0362921	-0.240882	-0.0945758	0.22998	-0.128803	-0.2723	-0.108485	-0.379014	-0.352068	-0.169132	0.120115	-0.128158	-0.162838	-0.152593	-0.197364	-0.237121	-0.260775	0.0425392	-0.295749	-0.0953662	-0.0930623	-0.124521	-0.202008	-0.361044	-0.0752077	-0.100618	-0.277802	-0.128763	-0.182643	-0.280703	-0.217354	-0.00498645	-0.179355	-0.22169	1.38218	1.16043	0.897855	0.630624	1.00438
0.434665	0.816171	0.425401	0.63404	0.680849	0.4964	0.645889	0.130067	0.276716	0.390702	0.673686	0.369483	0.476201	0.713462	0.727409	0.546809	0.194832	0.491134	0.415985	0.482573	0.25497	0.714584	0.430159	0.375855	0.363699	0.414797	0.151093	-0.216102	0.490175	-0.0852152	0.303301	0.506794	0.447994	0.503981	0.296754	0.462461	0.293739	0.407015	0.236293	0.494563	0.0912075	-0.101075	0.730908	0.798258	0.273638	2.18916	1.60984	1.56694	1.00335	1.03634
-0.0965903	0.75664	0.542304	0.411359	0.283258	0.204918	0.158028	0.719457	0.162058	-0.0756513	0.787477	0.308573	0.727697	0.64198	0.920575	0.378325	0.352381	0.929884	-0.121299	0.400885	0.26883	0.404366	0.42836	0.406284	0.101827	0.375241	0.164214	0.329599	0.415935	0.278153	0.248433	0.161766	0.460342	0.474708	0.285913	0.313948	0.0211282	0.291742	0.667397	-0.103519	0.450664	0.0173309	0.285549	0.13195	0.447676	2.05616	1.4669	1.55173	0.990778	1.21945
0.172401	-0.111027	0.582821	0.104795	0.176865	0.187251	0.61935	0.205415	0.175965	0.113091	0.305258	-0.0772695	0.413762	0.475998	0.83764	-0.0804491	0.0898295	0.085139	-0.278962	0.310941	0.263378	0.119927	-0.270816	0.183189	0.305841	0.13495	-0.0971414	0.148124	0.277026	0.353733	0.0613958	0.307462	0.333039	0.359924	0.0146703	-0.00126157	-0.126197	0.153496	0.170951	-0.00302064	0.367166	-0.233498	0.097495	0.0106678	0.0515647	1.80762	1.27759	1.23701	0.752658	1.18195
0.105913	0.219906	0.581935	0.135331	0.354003	0.483553	0.686755	0.569105	0.391496	0.350514	0.37693	0.469393	0.0151576	0.402887	0.543659	0.39077	0.267085	0.312297	0.286717	0.0599793	0.649153	0.906526	0.251772	0.601993	0.327931	0.135126	0.395833	0.385682	0.162391	0.0435779	0.218222	0.64057	0.384772	0.210907	0.376051	0.25482	0.150349	0.35393	0.338777	0.446157	0.0805441	0.223114	0.149536	0.329044	0.377618	2.05521	1.68291	1.38747	1.14717	1.30817
-0.026333	0.0117114	0.0241647	0.201048	0.107619	0.108484	0.333812	-0.0462863	0.279743	0.159626	-0.0139832	0.0747364	-0.0374894	0.155046	0.662974	-0.147472	0.312994	0.235209	0.523779	0.0832434	-0.0374454	0.773048	0.0151005	0.134796	0.108567	-0.126783	0.313989	0.0858569	0.054884	0.120248	0.0241623	0.436323	0.127926	-0.00565298	-0.0101125	-0.0776413	0.138698	0.0371295	0.0447171	0.187906	0.0348721	-0.039755	0.4399	0.0126824	0.0304492	1.72655	1.34118	0.0291681	0.863498	1.15153
-0.420421	-0.341559	-0.226375	-0.050467	-0.47672	-0.385494	0.0569929	-0.335937	-0.351299	-0.757927	-0.264768	-0.163876	-0.110396	-0.379264	0.152434	-0.329094	-0.344239	-0.328399	-0.386878	-0.347421	-0.294095	0.138815	-0.292263	-0.527721	-0.281987	-0.371887	-0.429192	-0.0263022	-0.245595	-0.437396	-0.178209	-0.0725837	-0.434249	-0.420004	-0.521874	-0.407514	-0.0307764	-0.565853	-0.312313	-0.426223	-0.300812	-0.467293	-0.176053	-0.402643	-0.208622	1.21699	1.1469	-0.237146	0.796069	1.00366
-0.403759	-0.364544	-0.0125361	-0.130178	-0.386222	-0.65396	0.0912223	-0.518279	-0.167999	0.0819979	-0.465364	-0.336483	-0.629855	-0.558826	0.144631	-0.305181	-0.376072	-0.805693	-0.506883	-0.331345	-0.325264	-0.0124681	-0.391367	-0.564526	-0.428473	-0.321434	-0.308526	-0.184409	-0.493084	-0.635657	-0.404445	0.0132722	-0.379884	-0.538351	-0.464185	-0.391697	-0.168531	-0.498096	-0.502105	-0.603066	-0.456981	-0.493305	-0.460879	-0.729995	-0.250193	0.865499	1.01039	-0.0730755	0.69357	1.01853
-0.320016	-0.0513426	0.198658	0.192282	0.0286091	-0.08593	0.480433	0.101147	0.0824214	0.00664517	0.171006	-0.00218828	-0.260187	0.0546266	0.500349	0.0273709	-0.185517	-0.109476	-0.200149	-0.177294	-0.0259834	0.154702	-0.442563	-0.0361566	-0.1188	-0.15538	0.140963	-0.0352558	-0.109941	-0.0526669	-0.0844442	0.211728	0.0734017	-0.266359	0.0401387	0.115	-0.0938469	-0.173147	-0.321496	-0.259891	0.00672547	-0.131486	0.0895546	0.0238116	-0.0316932	1.36525	1.39588	-0.359808	0.874986	1.05787
-0.0367311	0.269682	-0.193786	0.0870204	0.0502079	-0.0649147	0.530581	-0.0162094	0.16731	-0.246683	0.00631099	0.176864	-0.0605421	0.0224606	0.380941	0.119353	0.111243	0.0792867	-0.210896	0.078999	0.124228	0.71287	0.281793	0.142186	0.0375315	0.140486	-0.11174	-0.0892581	0.221694	-0.0871325	-0.258211	0.244264	0.0461015	0.170434	0.076175	0.083078	0.121261	0.0897423	-0.0422202	-0.0753258	0.101684	-0.261745	0.235099	-0.0179897	0.0248239	1.5842	1.49586	0.101218	1.02864	1.19261
-0.291705	-0.308398	-0.035012	0.183112	-0.226684	-0.172994	0.406937	-0.15461	-0.0501683	-0.34116	-0.0697274	-0.173046	-0.313537	-0.0128386	0.302896	-0.233784	-0.156902	-0.306615	-0.304296	-0.239295	-0.274492	0.411533	-0.135172	-0.136068	-0.263256	-0.229802	-0.275532	-0.126301	-0.172324	-0.373438	-0.00263095	-0.164327	-0.207098	-0.120712	-0.166111	-0.25394	-0.189539	-0.152487	-0.0990248	-0.2195	-0.0839927	-0.208775	-0.128913	-0.278179	-0.123293	1.41112	1.29642	-0.0129449	0.774491	1.01385
0.240301	-0.0945043	0.0976734	-0.0598216	-0.0518993	0.260208	0.604348	0.177526	0.0857821	-0.162534	-0.0200937	0.0591206	-0.0550918	-0.119953	0.382135	-0.0807257	0.305924	-0.0642575	0.0231783	0.0387082	0.211729	0.402118	0.219356	0.161636	0.0129039	0.362394	0.232136	0.313205	0.0961132	0.0339243	0.0649563	0.140822	0.0707486	0.16712	0.122074	0.372129	0.2009	0.125911	0.0764956	0.0171038	0.0410155	0.146468	-0.292167	-0.0571214	0.290648	1.56559	1.4803	0.190973	1.09908	1.13191
-0.0880574	0.0634749	-0.0341675	0.177939	0.0835749	-0.100589	0.329961	-0.0843652	0.0104309	0.0421035	-0.0763016	-0.0542325	-0.107732	0.142237	0.387637	-0.0469843	-0.0651461	0.147646	0.157253	0.0350917	0.0354847	0.111749	-0.080328	0.0808879	-0.00341327	-0.0816605	-0.177466	-0.119113	0.0136647	-0.155658	0.0797413	-0.0315547	0.0921005	0.207358	-0.295842	-0.0950466	-0.137888	0.0207363	0.000704504	-0.0828881	0.00997926	-0.160269	-0.0604435	-0.271987	0.0330363	1.44119	1.30104	-0.277328	0.789273	1.01184
-0.0150296	-0.136064	0.479233	0.155609	-0.0352915	-0.0735519	0.563219	-0.149345	0.148422	-0.114412	-0.250294	0.217605	-0.247831	0.0532705	0.553265	0.150929	-0.0239374	-0.383158	-0.105754	-0.374785	-0.126725	0.489941	0.148311	-0.268515	0.224546	-0.207664	0.362152	-0.138377	0.205196	-0.079247	0.157657	0.0839561	0.0554709	0.00918807	-0.0492848	-0.106823	0.0609003	-0.0540824	-0.0469592	0.0299804	-0.131056	0.0129539	0.215592	0.0978523	-0.408944	1.81011	1.41005	0.19415	1.06123	1.16848
0.568139	-0.26534	0.620439	0.326522	0.0342217	0.234796	0.12742	-0.0213668	0.487244	-0.216258	0.354861	0.29801	-0.193173	-0.00198434	0.463425	0.0347022	0.140273	0.250864	0.414487	0.0576585	0.107301	0.744526	0.268138	0.114905	0.350663	0.110984	0.429377	-0.010924	-0.00177138	0.246775	-0.197545	0.418556	0.296317	0.340228	0.516469	-0.100142	-0.0275571	0.329189	0.0553937	0.433668	0.302015	0.13115	0.229066	0.153676	0.0895456	1.8479	1.62007	0.0893644	1.05829	1.37189
-0.231531	0.0403996	0.237075	0.039164	-0.169781	-0.249776	0.419833	0.0224403	0.317692	0.118817	-0.013004	0.115975	-0.240675	0.0938626	0.281235	-0.123361	0.0634322	-0.145194	0.137222	-0.154599	0.00543632	0.356517	-0.00856966	-0.02834	0.00820145	0.0694589	-0.11283	-0.103729	0.108866	-0.0276718	0.0565676	0.202551	0.0770273	-0.224084	-0.108332	-0.143329	0.0602136	-0.0567417	-0.0395021	-0.0872828	-0.00662876	0.129042	0.0906716	-0.0636267	-0.0769323	1.42234	1.37014	-0.0538856	0.83938	1.08541
-0.0074061	-0.0819743	0.0232219	0.115168	-0.0582111	0.0820926	0.245823	-0.112168	0.0859019	-0.311416	-0.0775717	0.064068	-0.0958354	-0.00312794	0.375942	-0.220522	-0.0796096	-0.546704	-0.375425	-0.0672216	0.0246079	0.383988	-0.130399	0.00648809	-0.225921	-0.0518321	0.136675	-0.118917	0.0299627	-0.302229	0.164794	0.265025	0.103111	-0.289573	0.01336	-0.229788	-0.255899	-0.203137	0.00213851	0.119389	-0.0383284	-0.155272	-0.11166	-0.299805	0.0726985	1.42523	1.35326	-0.259596	0.693163	1.02173
-0.214072	-0.102582	0.061919	0.0917824	-0.0655949	0.0347995	0.0595471	-0.111027	-0.0387439	-0.0887445	-0.121425	0.104187	-0.259589	-0.19873	0.349941	-0.218983	-0.151197	-0.0607165	-0.270444	-0.0353975	0.0722683	0.434538	-0.238986	-0.318001	-0.151664	-0.189158	-0.220328	0.0731312	-0.1204	-0.215317	-0.243766	-0.0431872	-0.129315	-0.23081	0.0729378	-0.154445	-0.117074	-0.0868916	-0.0383408	0.0255584	0.00588138	-0.133027	0.029009	-0.164252	-0.179356	1.46	1.20593	0.0131807	0.882021	0.997432
-0.0594305	-0.033205	0.0886399	0.0823976	-0.0852	-0.0265581	0.200631	-0.0513389	-0.15091	0.37447	-0.0976762	0.151852	-0.068103	-0.108269	0.283871	0.113254	0.1546	0.438472	0.223955	-0.0458665	0.0851091	0.35875	-0.0974013	-0.169528	0.0889226	-0.145367	0.0251733	-0.0429822	0.141901	-0.0402588	0.200544	0.220709	0.0467101	-0.193248	-0.0271782	-0.210546	0.00884576	-0.133761	-0.116625	0.11487	0.0367142	-0.139532	0.257807	-0.301502	-0.0237287	1.32909	1.38249	-0.0127543	1.00012	1.27577
0.288042	0.37008	1.01294	0.587563	0.299896	0.338274	0.570524	0.326868	0.460925	0.580638	0.681598	0.523833	0.0787951	0.71918	1.1687	0.714168	0.516094	0.282716	0.342711	0.492407	0.838952	0.672012	0.187074	0.630314	0.398916	0.447079	0.0842034	0.0890396	0.911156	0.71723	0.453515	0.880102	0.44244	0.369217	0.575458	0.0133174	0.141695	0.0823391	0.495779	0.245533	0.344885	0.151246	0.26768	0.185605	0.526779	1.96087	1.96896	0.69091	1.23025	1.59521
-0.00582465	-0.0367261	0.0770809	0.213585	0.0242996	0.0886675	0.664298	-0.00661966	0.191388	0.0681367	0.181955	0.171042	-0.226537	0.117111	0.517267	-0.0126132	0.00409892	-0.138025	0.000635188	0.0486234	0.0537324	0.534579	-0.000573172	0.06252	0.00739357	0.0108051	0.0637702	0.022728	0.150236	0.175542	0.194613	0.421047	0.10368	0.137799	0.0574344	0.0992428	-0.00120273	0.0338281	0.126799	0.0620622	-0.0176283	-0.0350115	0.00459717	0.0300991	-0.0107706	1.6222	1.46367	0.012728	0.89334	1.2353
-0.0900106	0.400187	0.520408	-0.0694532	-0.0329636	0.0973486	0.710791	-0.227268	0.185205	-0.351226	-0.033238	0.303052	-0.250294	0.533229	0.334801	0.155427	0.0987397	0.0548645	0.00122031	-0.369418	0.104708	0.359822	-0.128924	-0.117305	0.222603	-0.0784628	-0.116127	0.0413094	0.167106	0.145017	0.11547	0.30128	-0.0891908	-0.244162	-0.260925	-0.176244	0.123674	-0.163552	0.0481699	-0.070567	0.121742	9.61289e-05	-0.611237	0.214707	0.0348346	1.55156	1.42239	0.0136769	0.913306	1.34911
0.527221	0.2736	0.577288	-0.205122	-0.0372812	0.272049	0.506346	0.0432267	0.378868	0.629207	0.566241	0.45584	0.34606	0.124386	0.459552	0.125322	0.0122396	0.531427	-0.192205	0.132777	0.228373	0.704202	0.00540562	0.550973	0.127484	0.408069	-0.0595183	0.0260009	0.618527	0.111868	-0.0173964	-0.172245	0.220692	0.583358	0.0283128	0.377642	0.0385964	0.384863	0.140134	0.254989	0.288323	0.360143	0.263943	0.0437843	0.256986	1.83621	1.55713	0.580839	1.00799	1.19998
-0.149746	-0.0326663	0.209413	0.0125514	-0.0838089	0.0331061	0.386476	0.185046	0.135593	0.330659	-0.0621242	0.0351477	-0.288039	-0.0803547	0.398701	-0.222289	-0.233684	0.122363	0.0332537	-0.197468	-0.286429	-0.103516	0.11018	-0.0201485	-0.0477253	0.0314949	0.0184677	-0.0670285	0.24472	-0.0276829	-0.0526327	0.349144	0.165835	-0.135858	-0.128385	0.0638471	-0.249083	-0.0103263	-0.150682	-0.0257566	0.00479757	-0.107354	0.0234241	0.0708979	-0.0387312	1.27288	1.35902	-0.202476	0.775044	0.972035
0.234842	0.361496	0.461133	0.462399	0.352013	0.356752	0.527681	0.615903	0.316774	-0.815579	-0.465905	0.437382	0.307002	0.102067	0.667865	0.364484	0.341983	0.230827	-0.186467	0.366889	0.189763	0.60065	0.368791	0.158091	-0.103757	0.471255	0.151576	0.205176	0.806046	-0.205966	0.128584	0.264228	0.145648	0.400825	0.035205	0.366263	0.340023	0.106562	0.18439	0.470324	0.419123	-0.00115243	0.335495	-0.121769	0.205577	1.5121	1.7363	0.269849	0.950905	1.46336
0.20024	0.291348	0.164053	0.316119	0.196386	0.374371	0.574187	0.369686	0.546947	0.254699	0.147051	0.54058	0.23147	-0.112957	0.701239	0.313797	0.403321	0.145212	0.371946	0.243414	-0.128981	0.949728	0.10862	0.0866341	-0.00119263	0.63103	0.249027	0.277363	0.634085	0.357452	0.317554	0.217061	0.330305	0.231076	0.225716	0.0163607	0.11738	-0.0886757	0.0102822	0.401333	0.270946	0.42462	0.688666	0.0307535	0.40188	1.66976	1.62279	0.528252	1.32287	1.54401
0.218345	0.124077	0.0683825	0.212732	0.3261	0.30968	0.524032	0.201251	0.479484	0.126359	0.137773	0.174798	0.270362	0.221954	0.451289	-0.0500554	-0.0941254	-0.0463409	-0.00307139	0.117531	0.0768739	0.484344	0.133954	0.0711615	0.0901476	0.285937	0.201476	0.080673	0.306634	0.211462	0.176946	0.162834	0.0663417	0.340482	0.232787	0.441528	0.160423	0.197164	0.174901	0.242507	0.324093	0.106838	0.234894	0.336895	0.386163	1.69522	1.60563	-0.242548	0.927398	1.18398
0.296199	0.139304	0.672216	0.356219	0.43636	0.468338	0.95833	0.445974	0.42426	0.408289	0.547422	0.403188	0.573889	0.627974	0.538824	0.413561	0.320739	0.0748845	0.532026	0.250912	0.522981	0.873498	0.217584	0.619395	0.360386	0.526411	0.366341	0.395154	0.437866	0.458894	0.0802855	0.437853	0.584671	0.412762	0.576891	0.466068	0.229058	0.625034	0.389968	0.248574	0.201623	0.328546	0.631087	0.422819	0.483852	1.92663	1.65789	0.514471	1.11785	1.23639
0.239234	0.282369	0.488702	0.54268	-0.0649723	0.445036	0.565499	0.367625	0.306968	-0.0456525	0.0928176	0.294903	0.408689	0.531005	0.476427	0.27744	0.313785	0.0495036	0.492689	0.372834	0.239231	0.801783	0.333765	0.204185	0.0489266	0.252692	0.114823	0.281377	0.569071	0.291025	0.554961	0.696269	0.3973	-0.0743339	0.287736	0.0894237	-0.00568592	0.405507	0.227116	0.319253	0.177467	-0.157485	0.67502	-0.00323544	0.32613	2.07427	1.56096	0.229144	1.15854	1.3495
1.09314	1.08266	1.34529	1.08085	1.12947	0.782988	1.28099	1.08584	1.05232	0.947713	1.19948	0.868811	1.04894	1.48576	1.55833	0.9264	0.701771	0.67985	1.15072	1.01474	1.19808	1.67326	0.958136	0.991267	0.986547	1.06147	0.86638	0.621257	1.03003	0.912131	1.13479	1.31051	1.07516	0.795751	1.18117	0.945519	0.408908	1.33759	1.12946	0.915554	0.967933	0.866496	1.36572	0.975399	1.04348	2.86973	2.18155	0.919443	1.50944	1.37028
0.228034	-0.041531	0.502914	0.398566	0.196411	0.0683193	0.631005	0.527428	0.075275	0.0613027	0.246813	0.262765	0.167513	0.0238502	0.750143	0.156015	-0.122224	-0.0205613	0.0315094	0.0261314	0.355761	0.617624	0.323764	-0.145543	0.159337	0.0581134	-0.0290701	0.0782114	0.31257	0.241062	0.205925	0.214248	0.154317	0.191513	0.215184	0.0307231	0.0100745	0.118356	0.237797	-0.117267	0.22344	0.359294	0.390485	0.353069	0.180326	1.90645	1.57737	0.153178	1.01528	1.14221
-0.143934	0.349193	0.100732	0.473617	0.591444	0.539598	0.504698	-0.0490108	0.387473	0.00138416	-0.0681791	0.208901	0.281177	0.0867522	0.721036	0.132835	0.280029	0.0972383	-0.0875344	0.126475	0.27726	0.956793	0.0838564	0.454179	0.121178	0.298979	0.312611	0.182733	0.189329	0.296663	-0.116429	0.565283	0.448909	0.449428	-0.0713149	-0.0223097	0.223069	0.196238	-0.0516125	-0.0603572	0.256928	-0.082916	0.194885	0.470756	-0.0801175	1.65645	1.72741	0.239081	1.19349	1.27351
0.591039	0.0939742	0.649789	0.573103	0.378944	0.593426	0.372904	0.0736257	0.37307	0.431657	0.311582	0.310577	0.309448	0.492301	0.94489	0.189375	0.356792	0.535179	0.272841	0.223805	0.164526	0.725315	0.220128	0.109018	0.343649	0.290475	0.213014	0.0572325	0.278831	0.174585	0.0870038	0.234003	0.232404	0.386563	0.650826	0.251183	0.146534	0.54562	0.189946	0.262714	0.134097	0.409688	0.469757	0.490185	0.191454	2.12095	1.49165	0.363336	0.942266	1.12371
1.12722	0.988166	1.13244	1.08651	0.832951	0.967459	1.22319	0.801656	0.983145	0.95538	1.22856	0.807834	0.84634	1.15857	1.21098	0.749323	0.597775	0.6766	1.04836	0.93592	0.90012	1.25504	0.860598	0.860861	0.949198	0.865767	0.874079	0.672342	1.06944	0.705752	0.943215	1.09443	0.8735	0.813256	1.05531	0.875057	0.424085	1.16099	0.817586	0.791218	0.810766	0.864408	0.990826	1.00892	0.984591	2.69048	2.17019	0.74766	1.42865	1.37822
-0.220667	0.024226	-0.219486	-0.00432968	-0.354886	-0.171154	0.115597	-0.297824	-0.110127	-0.132819	-0.00976441	0.0149535	-0.242001	0.048955	0.372411	-0.292486	-0.174455	-0.251341	-0.293786	-0.267495	-0.271993	0.309159	-0.295703	-0.321912	-0.422559	-0.367148	-0.24343	-0.290412	-0.0976659	-0.118044	-0.189549	-0.00950767	-0.168058	-0.129381	-0.213264	-0.233831	-0.218248	-0.237953	-0.132868	-0.210203	-0.181106	-0.183195	-0.00501192	-0.283056	-0.206045	1.26516	1.23081	-0.171389	0.73388	0.983505
0.0111683	0.295945	0.164723	-0.00655655	-0.134986	-0.127962	0.471914	0.308096	0.0722649	0.588481	0.0690082	-0.0318165	-0.0108189	-0.0316985	0.646602	-0.0395125	-0.0615545	0.0564021	0.214357	-0.070978	0.0815922	0.268351	0.162791	-0.128906	-0.369458	-0.273483	0.0569002	-0.23983	0.30021	-0.14969	0.0711203	0.174946	0.147272	-0.00612818	-0.177254	0.0194907	-0.0600509	-0.335081	0.0827486	0.176331	0.0205726	1.0561e-05	0.115885	0.283651	0.0628231	1.67888	1.50546	-0.151197	0.846897	1.13972
-0.121139	0.0353642	-0.142997	0.0875809	-0.203031	-0.248987	0.314319	-0.125665	-0.157654	0.0237965	-0.183572	-0.1419	-0.0583352	0.0264359	0.470486	-0.460369	-0.278257	0.0914121	-0.33376	-0.30159	-0.373419	0.399718	-0.253952	-0.200521	-0.282523	-0.401886	-0.0860773	-0.241352	-0.165753	-0.159687	-0.165554	-0.0468432	0.039305	-0.226933	-0.227027	-0.217239	-0.163703	-0.0733051	-0.0590387	-0.310374	-0.117494	-0.215455	-0.294593	-0.274335	-0.106917	1.33927	1.16505	-0.0359602	0.663	1.04398
-0.148326	0.0270187	0.147613	-0.19036	-0.109157	-0.0584163	0.116377	-0.192807	0.0846213	-0.258407	-0.217214	0.133787	-0.0747613	0.0704414	0.237214	-0.02757	-0.225915	-0.25057	-0.571001	-0.0964739	-0.11308	0.0962008	-0.0511922	-0.0716345	-0.220405	-0.110375	-0.17969	-0.0176698	0.00866015	-0.225356	-0.186685	-0.147036	0.0645714	-0.0336785	0.0306349	0.0236877	-0.0234511	-0.359516	0.000369521	-0.208448	-0.0758205	-0.341136	-0.0547965	-0.269725	-0.258774	1.50165	1.22018	-0.0530912	0.620503	1.08212
-0.0170714	-0.0947106	0.0220423	0.21639	-0.140263	0.0450679	0.349623	0.133768	-0.13869	-0.278057	0.036589	-0.0243452	-0.32823	-0.0330886	0.371569	0.0688409	-0.138371	-0.390998	-0.376283	0.00399893	-0.226959	0.378899	-0.332566	-0.274449	-0.00285657	-0.278438	-0.303744	-0.11024	0.0344837	-0.322527	-0.12801	0.290771	0.0516302	0.164941	0.0304003	0.0708604	-0.123824	-0.0950016	0.0792146	-0.115129	-0.0876742	-0.141913	-0.157545	-0.121491	-0.0639776	1.47967	1.32859	-0.108358	0.841544	0.817292
-0.0337694	0.0110457	0.014433	0.0332352	-0.222087	0.0679812	0.402166	0.189301	0.00262784	0.112134	-0.0619483	-0.176745	0.0104724	-0.0307749	0.222599	-0.174486	-0.0217518	-0.444732	0.150054	-0.130164	0.0242069	0.185287	0.0356673	0.0500519	0.0254574	-0.230552	-0.0365603	-0.0942475	0.0369767	-0.270414	-0.140902	-0.219838	0.207938	0.0564497	-0.0113609	-0.184739	-0.171496	-0.287507	0.0101152	-0.0965742	-0.0246372	-0.0181396	-0.21348	-0.199856	-0.168161	1.40958	1.3093	0.0155894	0.751892	1.04629
0.286058	0.465877	0.484039	0.432259	0.0973669	0.504752	0.488578	0.423017	0.369209	0.104456	0.300708	0.372571	0.0702967	0.237196	0.744611	0.200435	0.185616	0.47679	0.0904642	0.259782	0.34339	0.848074	0.31278	0.277249	0.445239	0.268833	0.326073	0.30123	0.51675	0.369554	0.136017	0.141038	0.370779	0.17667	0.130786	0.172621	0.435431	0.533258	0.371845	0.358038	0.208996	0.196995	0.447418	0.28042	0.516537	2.01904	1.82728	0.490177	1.18278	1.46531
0.0862394	0.0466314	0.37163	0.460786	0.0910379	0.192892	0.395653	0.155876	0.222855	0.250255	0.294882	0.337161	0.225219	0.343336	0.579976	0.274281	0.195875	0.373853	0.216332	0.325416	0.374438	0.87589	0.447423	0.246968	0.172377	0.305448	-0.00747018	0.0930919	0.255877	0.0732622	0.326122	0.515614	0.207189	0.161358	0.304282	0.341605	0.0869808	0.395208	0.266553	0.0872077	0.266836	0.121846	0.421453	0.0355607	0.286576	1.88348	1.61525	0.210904	0.997335	1.16243
-0.131595	0.279557	0.0428514	0.479833	0.215207	-0.0834281	0.512159	0.0919412	0.242212	-0.113103	0.351146	0.193822	0.358748	0.593494	0.519102	0.130285	0.201218	0.120765	0.365703	0.194793	0.299881	0.458885	0.218214	0.25737	0.202356	0.363664	0.376909	-0.0644268	-0.223905	0.328455	0.131965	0.28536	0.419184	0.316559	0.349918	0.136253	-0.0235157	0.343544	0.291568	0.307725	0.323198	0.140377	0.603284	0.431236	0.229277	1.69598	1.60897	0.40661	1.00485	1.17127
0.25821	0.214358	0.587792	0.425616	0.231711	0.398877	0.526386	0.270547	0.401845	0.497937	0.479451	0.43767	0.174401	0.667368	0.705898	0.494419	0.264456	0.402554	0.246344	0.434608	0.53761	0.832302	0.577292	0.363089	0.279769	0.327408	0.197238	0.278978	0.290744	0.275386	0.508478	0.65101	0.362172	0.404028	0.413105	0.555379	0.222921	0.398789	0.320392	0.358722	0.338444	0.212519	0.613319	0.116536	0.216649	2.03406	1.69798	0.303972	1.12117	1.25199
0.492735	0.0687376	0.554591	0.549551	0.488766	0.550329	0.904143	0.72397	0.559649	0.358899	0.468629	0.413202	0.725101	0.469616	0.835667	0.407973	0.38378	0.645614	0.438275	0.514599	0.72694	1.04637	0.587993	0.404804	0.384727	0.334678	0.493346	-0.149884	0.443145	0.462775	0.32797	0.633848	0.634262	0.238076	0.472107	0.42182	0.343157	0.560167	0.55451	0.341015	0.405052	0.110637	0.776212	0.453211	0.464673	2.21724	1.71741	0.584793	1.27731	1.35349
-0.176856	-0.0188019	-0.130829	-0.0627207	-0.315584	-0.176098	0.186039	-0.302294	-0.403263	-0.596332	-0.343256	-0.254375	-0.232275	-0.139656	0.148741	-0.18642	-0.370428	0.0972027	-0.469959	-0.259999	-0.281151	0.215053	-0.137275	-0.14809	-0.115328	-0.297093	-0.468826	-0.255435	-0.384793	-0.308376	-0.147901	-0.104804	-0.175814	-0.555052	-0.190668	-0.190386	-0.367933	-0.284846	-0.133237	-0.276548	-0.259879	-0.385323	-0.353617	-0.444092	-0.261863	1.22028	1.12588	-0.330396	0.672486	0.893113
0.508359	0.251483	0.635993	0.574196	0.445983	0.500224	0.86525	0.385961	0.78106	0.581201	0.680104	0.686451	0.554843	0.750247	0.911567	0.600559	0.362257	0.434114	0.471796	0.456792	0.81296	1.02227	0.505216	0.477873	0.648101	0.528306	0.273456	0.388769	0.533705	0.472751	0.527214	0.541934	0.548333	0.360659	0.736952	0.617926	0.234462	0.630596	0.524765	0.394752	0.470972	0.446642	0.914445	0.431023	0.485016	2.14245	1.85305	0.259164	1.17659	1.33283
-6.81896	-8.5081	-5.23399	-6.6913	-6.17089	-5.77161	-6.12628	-6.23674	-6.30374	-5.55241	-6.02602	-6.66446	-6.76372	-5.60751	-5.77536	-6.15592	-6.91362	-5.99823	-6.92377	-7.26933	-9.08673	-5.82513	-6.76075	-7.14773	-6.98082	-6.60355	-7.5794	-9.23214	-6.38581	-6.3786	-6.50396	-7.08344	-7.58423	-6.34463	-5.92381	-6.70787	-6.9228	-5.4494	-6.01817	-5.96068	-6.10857	-7.45074	-6.21586	-6.65209	-6.50736	-4.39519	-5.04239	-6.45219	-5.59135	-5.89068
-3.11526	-3.33074	-3.81508	-3.13981	-3.70138	-3.28711	-3.24156	-3.8464	-2.65107	-3.81799	-3.5598	-3.62348	-3.15278	-2.98001	-3.03054	-3.36689	-3.91291	-3.94647	-3.15961	-3.10817	-3.3145	-3.45766	-3.52215	-3.68657	-3.59879	-3.2837	-3.59123	-3.36101	-3.00833	-4.39252	-3.29149	-3.55933	-3.40678	-3.58896	-3.34268	-3.36789	-3.80724	-3.35194	-3.12665	-3.5706	-3.81846	-4.07577	-2.82708	-3.52356	-3.33335	-1.78527	-2.18313	-4.03624	-2.54932	-3.24509
0.467284	0.0111819	0.700238	0.429242	0.478239	0.56565	0.98027	0.432865	0.626287	0.661626	0.638936	0.499478	0.43748	0.438515	1.0021	0.558208	0.374286	0.383257	0.182957	0.469712	0.106048	0.861353	0.382112	0.571594	0.301735	0.57325	0.414654	0.421397	0.626303	0.483464	0.490493	0.497883	0.597109	0.0917905	0.40681	0.55823	0.276025	0.520222	0.530982	0.423754	0.493637	0.350071	0.755913	0.596016	0.54168	2.14124	1.82479	0.561321	1.17069	1.27025
-0.628003	-0.0558914	-0.271224	0.340897	-0.188446	-0.0875019	0.311484	-0.115935	0.0443921	-0.309905	-0.266186	-0.0578315	-0.0991611	-0.139479	0.500117	-0.323249	-0.212893	-0.0150349	-0.431143	-0.34084	-0.163179	0.598638	-0.0535387	-0.40101	-0.493354	0.129126	-0.413938	-0.19793	-0.0126499	-0.0288224	0.0162855	0.152414	0.122269	-0.0488131	-0.0478508	-0.513196	-0.116983	0.332633	-0.0466426	0.0705483	-0.107765	-0.0455404	-0.183722	-0.335923	-0.291479	1.48762	1.28508	-0.0514447	0.589501	1.09585
0.00714869	0.294494	0.476913	0.210299	0.220267	0.208663	0.642593	0.41307	0.456044	0.381082	0.290183	0.233892	0.0801524	0.298527	0.473216	0.210694	1.08567	0.322495	-0.214701	0.130527	0.416771	0.870508	0.967969	0.217466	0.123137	0.247226	0.190804	0.211062	0.285782	0.144935	0.106847	0.545391	0.278503	0.137813	0.107051	0.136664	0.0971577	0.215961	0.229246	0.0423829	0.0956812	-0.0194718	0.287672	-0.077292	0.260541	1.69546	1.49459	0.112358	1.02292	1.16297
0.966463	0.690405	1.28119	0.968649	1.09896	0.964592	1.22929	0.803403	1.09324	0.823984	0.898887	0.803902	0.670247	1.12323	1.27109	0.784159	0.634326	0.613256	0.732931	0.813364	1.053	1.40371	0.838647	1.00047	0.701391	0.980992	0.729071	0.562267	1.02605	0.879055	1.02172	1.2435	0.954865	0.636307	0.953575	0.876373	0.466501	1.1204	0.901348	0.92356	0.860774	0.570993	1.25345	1.13531	0.827911	0.816436	0.719047	0.803562	1.56499	0.281248
0.992438	0.898863	1.14282	1.08308	0.914235	0.903624	1.25957	0.907409	0.958716	0.867527	1.07806	0.739152	0.64986	1.06962	1.31426	0.876045	0.713022	0.674962	0.71423	0.979154	1.02458	1.51552	0.993093	0.724233	0.838652	0.997435	0.657032	0.398808	0.957505	0.812584	0.939276	1.39887	1.03697	0.965946	0.994365	0.9325	0.45538	1.12989	1.02645	0.940041	0.780859	0.73717	1.05913	0.956966	1.03278	0.519293	0.713637	0.717482	1.49823	0.297173
1.04645	1.03447	1.0519	0.679159	0.957145	0.973211	0.912671	0.805947	0.430336	1.11354	0.979994	0.474759	0.823206	0.700816	0.750506	0.517298	0.753683	0.647339	0.0835266	0.953173	1.00304	1.05707	0.739756	0.586557	0.538024	0.930125	0.603788	0.691804	1.05268	0.87421	0.751812	0.823343	0.884437	-0.033632	0.446914	0.677529	0.394923	1.07625	0.867949	0.601392	0.955204	0.902858	0.821448	0.585663	1.12564	0.990752	0.66921	0.807254	1.62259	-0.0214762
0.44481	0.521468	0.524161	0.466537	0.515101	0.467846	0.957935	0.387254	0.531624	0.704411	0.426645	0.585654	0.284875	0.792447	0.537745	0.568828	0.671756	0.666429	-0.0402015	0.611344	0.640558	1.20318	0.140878	0.14439	0.512928	0.613695	0.594862	0.578595	0.669322	0.117205	-0.065832	0.64557	0.683236	0.73305	0.60549	0.642532	0.415014	0.678324	0.712982	0.0977141	0.439627	0.62566	0.71635	-0.045914	0.690024	0.127724	0.189246	0.628389	1.20176	0.108113
0.414798	0.230325	0.301461	0.305044	0.657295	0.386506	0.674617	0.26145	-0.136496	0.176227	-0.0960393	0.771753	0.320311	0.258638	0.761079	0.418956	0.0919294	-0.234981	-0.330293	0.227937	0.402397	0.856513	0.398786	-0.163079	0.502792	0.574622	0.174141	0.28716	0.605083	0.145391	0.246686	0.915688	0.606518	0.526222	0.434148	0.328105	0.257218	0.450543	0.568905	0.505925	0.431887	0.208388	0.634612	0.589628	0.50987	-0.147679	0.509462	0.254807	1.10315	-0.101312
0.102779	0.38337	0.536253	0.352323	0.434109	0.253895	0.628134	0.146324	0.302421	0.258956	0.206026	0.398199	0.313778	0.444618	0.649853	0.208081	0.394133	-0.0955185	0.091999	-0.0193756	0.150062	0.904601	0.305841	0.408108	0.281402	0.10888	0.0933684	0.102682	0.403995	0.290819	0.337701	0.41188	0.216056	0.400908	0.242149	0.133929	0.203484	0.2297	0.183394	0.298154	0.226801	0.260773	0.500173	0.19247	0.172502	0.232126	0.228225	0.359516	0.926049	-0.00954339
-4.20435	-3.79189	-3.56073	-3.91112	-5.83712	-4.46161	2.26444	-3.98714	-3.93092	-4.49509	-4.49745	-4.03643	-4.31977	-4.23292	-3.28343	-3.8839	-4.09418	-3.6898	-3.56045	-4.0815	-4.45856	-3.23625	-4.49398	-4.63854	-3.84463	-4.54172	-4.84603	-4.06402	-4.70693	-3.65712	-4.09903	-4.33997	-4.11143	-4.26551	-4.18636	-4.46559	-4.19527	-4.09254	-3.9291	-3.70422	-4.1277	-4.34323	-3.84719	-3.73611	-4.24696	-3.81177	-4.08122	-4.2647	-3.41663	-4.5704
0.0568082	0.297322	0.539014	0.152684	0.545746	0.296589	0.703228	0.143811	0.221248	0.00151186	-0.018872	0.387194	-0.0926414	0.304369	0.538202	0.338674	0.105653	0.361965	0.139065	-0.012403	0.480742	0.681965	-0.0360658	-0.290358	0.181049	0.0155243	0.0752244	0.196631	0.271384	0.375757	0.162843	0.00700627	0.0994117	0.0294336	0.297562	0.330956	0.0191211	0.0817817	0.450983	-0.00240447	0.0794188	0.485735	0.200838	-0.143485	0.429325	0.235682	-0.00011459	0.0999197	1.1413	-0.00557627
0.368974	0.216965	0.322204	0.50671	0.149322	0.331641	0.321659	0.582239	0.248003	0.409632	0.778271	0.120688	0.0618499	0.403337	0.611179	0.107943	0.13262	-0.206617	0.317622	0.201044	0.453518	0.860743	0.270515	0.504336	0.336215	0.322254	0.249239	0.386716	0.417648	0.0474418	0.346697	0.510212	0.269065	0.371026	0.0508368	0.424006	0.0933888	0.236962	0.306042	0.0947472	0.510809	-0.181545	0.666814	0.518649	0.318594	-0.0749846	0.16275	0.166938	0.953364	-0.113095
-0.016729	-0.364643	0.0331957	-0.18173	-0.19914	0.0623857	0.491099	-0.162	0.0172164	0.158024	0.0265091	-0.000942828	-0.0808551	0.204217	0.645834	-0.147125	0.0497423	-0.110713	-0.0245395	-0.318985	0.177619	0.41007	0.0600803	-0.193259	-0.263456	0.0540995	-0.336815	-0.291957	-0.0906428	-0.0477859	-0.0168139	0.304726	0.0145742	-0.17172	-0.087059	-0.265217	-0.0762752	0.0876842	0.0724462	-0.16882	-0.145985	-0.173301	0.606672	-0.192476	0.192039	-0.193233	-0.0200611	0.0971485	0.814677	-0.0527897
-0.318447	-0.0418307	-0.355823	-0.54998	-0.278288	-0.428394	-0.0314689	-0.312051	-0.472676	-0.879622	-0.302043	-0.390425	-0.464683	-0.171053	0.359442	-0.581757	-0.621849	-0.0622782	-0.559243	-0.581633	-0.462057	-0.139754	-0.346013	-0.36998	-0.501122	-0.514743	-0.377176	-0.567234	-0.412519	-0.450618	-0.1453	0.00584031	-0.339871	-0.423003	-0.359818	-0.437244	-0.405891	-0.481441	-0.341441	-0.335197	-0.615156	-0.185385	0.200362	-0.532263	-0.350673	-0.684247	-0.297008	-0.18531	0.445519	-0.458094
-0.596731	-0.249005	-0.0462746	-0.182217	-0.545929	-0.268973	-0.0694416	0.0184185	-0.400897	-0.566924	-0.473378	-0.146799	-0.342399	-0.0547629	0.0252446	-0.32686	-0.483166	-0.684751	-0.229858	-0.505409	-0.579326	0.0692771	-0.466814	-0.617722	-0.43757	-0.41953	-0.455234	-0.588237	-0.56772	-0.358787	-0.48175	-0.569218	-0.221997	-0.577651	-0.504657	-0.483543	-0.245969	-0.519194	-0.396107	-0.15679	-0.513977	-0.279939	-0.130561	-0.367383	-0.327053	-0.381072	-0.314382	-0.62973	0.423797	-0.311107
-0.73705	-0.352558	-0.428319	-0.123756	-0.505666	-0.774932	-0.5886	-0.476945	-0.76447	-0.7938	-0.719475	-0.43762	-0.495314	-0.35177	-0.157773	-0.537705	-0.408498	-0.49737	-0.580181	-0.475235	-0.312302	-0.18692	-1.34318	-0.429966	-0.529818	-0.429242	-0.653205	-0.946755	-0.557775	-0.460837	-0.513919	-0.337999	-0.489064	-0.587128	-0.662084	-0.728904	-0.451734	-0.686928	-0.364051	-0.425438	-0.419023	-0.349492	-0.184931	-0.700316	-0.667693	-0.899321	-0.539549	-0.648981	0.446882	-0.414474
-0.545618	-0.246496	-0.268268	-0.163936	-0.449231	-0.357691	-0.019626	-0.106692	-0.253929	-0.465947	-0.440953	-0.371628	-0.529334	-0.314531	0.0733544	-0.550739	-0.258573	-0.331101	-0.286463	-0.37386	-0.148375	-0.066365	-0.266705	-0.367976	-0.356307	-0.256616	-0.407473	-0.424441	-0.201371	-0.36944	-0.648618	-0.153494	-0.22356	-0.328109	-0.347528	-0.439046	-0.333288	-0.530498	-0.301949	-0.411342	-0.365081	-0.39099	-0.462607	-0.514805	-0.32322	-0.49384	-0.268788	-0.355764	0.600682	-0.414375
-0.264626	-0.184021	-0.372858	-0.262275	-0.232111	-0.400988	-0.0271338	-0.320025	-0.394718	-0.411137	-0.620072	-0.679433	-0.84672	-0.0827073	0.210614	-0.479507	-0.284099	-0.461472	-0.649153	-0.584694	-0.102612	0.0300237	-0.596833	-0.744244	-0.6354	-0.528664	-0.569353	-0.566304	-0.571841	-0.795064	-0.434236	-0.267639	-0.386346	-0.39938	-0.703403	-0.5526	-0.35844	-0.702812	-0.408204	-0.383448	-0.477778	-0.220011	-0.27225	-0.435852	-0.400193	-1.02577	-0.873054	-0.259872	0.653908	-0.449698
-0.230271	-0.0788698	-0.220743	0.0937434	-0.392425	0.0567857	-0.172577	-0.650215	0.239412	0.255809	-0.0748026	-0.099047	-0.429739	-0.0287593	0.52183	-0.0684368	-0.0393667	-0.0894532	-1.05263	-0.626456	0.137973	0.777131	0.176564	-0.158011	-0.343189	-0.534753	-0.179162	-0.00500044	0.356665	-0.438499	0.0548492	0.383333	-0.0398955	-0.24108	-0.269573	-0.249231	-0.235315	-0.229979	-0.267926	-0.295825	-0.419997	-0.102032	0.0945504	-0.0903028	-0.0907338	-0.378647	-0.218762	-0.419927	0.884627	0.0562452
0.350363	0.143751	0.185289	0.311201	-0.0739523	0.591864	0.61758	0.115178	0.511217	-0.0176111	0.539239	0.276079	0.594675	0.150907	0.881876	0.145109	0.454257	0.905691	0.731891	0.377839	0.613373	0.795061	0.186412	0.385272	-0.418978	0.0654605	0.335728	-0.0159285	-0.0499366	0.24294	0.163717	0.61471	0.413523	-0.39039	0.101953	0.295171	-0.0388209	0.16113	-0.14264	0.156522	0.170201	0.41526	-0.350277	-0.145463	0.395833	-0.368081	0.424288	0.119292	1.1249	0.0565502
0.370952	0.323882	0.437262	0.557458	0.0858331	0.223458	0.374581	-0.00331748	0.422092	0.128634	-0.0541005	0.211348	0.270524	0.238615	0.742983	0.032811	-0.154908	0.302832	0.312672	-0.0505469	0.483873	0.490722	0.212066	0.00959528	0.211353	0.145006	0.37862	0.342933	0.398569	0.0797016	0.139784	0.644351	0.573559	-0.129237	0.277404	-0.000788765	-0.0442705	0.282851	0.117925	0.148697	0.233691	0.0271446	0.199699	0.262485	0.397307	-0.0999092	0.353124	0.198846	1.15112	0.0563008
0.275372	0.368304	0.302577	0.284261	0.308592	0.368025	0.658677	0.345438	0.500632	0.131923	0.299828	0.394553	0.37812	0.536435	0.728693	0.334714	0.277509	0.493545	0.618216	0.325842	0.462252	0.739887	0.332257	0.0490924	0.324949	0.232434	0.0690047	0.314177	0.49095	0.232979	0.210568	0.633114	0.495972	0.23681	0.011569	0.374437	0.266365	0.429248	0.185564	0.0846402	0.431396	0.191642	0.329161	0.167953	0.367104	-0.111419	0.392128	0.364689	1.08252	0.183623
0.283457	0.0736762	0.525225	0.2129	0.245622	0.37057	0.70911	0.208128	0.261282	0.2544	0.478553	0.289594	0.136604	0.41138	0.582667	0.332744	0.118659	0.0639768	0.287273	0.149385	0.529217	0.921762	0.241628	-0.0137027	0.148082	0.327196	0.116192	0.230952	0.359268	0.205501	0.247223	0.428818	0.336	0.319796	0.323394	0.176289	0.174569	0.382639	0.327494	0.24974	0.300995	0.110157	0.643161	0.182276	0.361765	0.229318	-0.00551079	0.151434	1.00431	0.156305
-0.158969	0.0539144	0.124862	0.135973	-0.0886478	0.0762543	0.106171	0.0928598	-0.242934	0.0582927	-0.11316	-0.13894	-0.314324	0.128488	0.37204	-0.157075	-0.209254	-0.149263	0.0192791	-0.10965	0.000282245	0.370618	-0.0909534	-0.266443	-0.202515	-0.0958402	-0.0145492	-0.0401699	0.0226491	-0.153193	0.00259686	0.0130724	-0.102018	-0.0339801	-0.201054	-0.159055	-0.173916	-0.0136945	-0.152556	-0.0966989	-0.145636	-0.0804095	0.160179	0.0375589	-0.017999	-0.354345	-0.152577	-0.0146651	0.766773	-0.202833
0.084709	0.221978	0.154842	0.308868	0.153428	0.387533	0.591696	0.141713	0.272684	0.144272	0.130559	0.212776	0.221696	0.253395	0.573593	0.0872308	0.13944	0.159521	0.370216	0.194366	0.0785823	0.739139	0.245222	0.134206	-0.012122	-0.0232339	0.125544	-0.00566617	0.294525	0.0699465	-0.026292	0.212336	0.125645	0.40896	0.307107	0.0951927	0.137614	0.112772	-0.0425578	0.143412	0.254691	0.0175751	0.357722	-0.0528233	0.0692103	0.321592	0.185057	0.24433	1.01095	0.0447213
0.885487	0.809733	0.792491	0.748643	0.540224	0.712574	0.95246	0.712658	0.851411	0.895693	0.637953	0.69719	0.643103	0.730803	1.11991	0.678637	0.641486	0.665969	0.337912	0.499268	0.602699	1.46342	0.75552	0.715461	0.690233	0.773363	0.481741	0.471269	0.782531	0.747639	0.675761	0.784734	0.881166	0.691854	0.743769	0.597079	0.410656	0.569	0.803973	0.791719	0.703405	0.789343	0.829429	0.715659	0.687404	0.936845	0.555461	0.598692	1.42509	0.456194
0.194948	-0.0683337	0.32852	0.351292	0.148992	0.297988	0.542947	0.459183	0.14323	0.105837	0.54809	0.253148	0.274524	0.502038	0.746369	0.159624	0.222999	-0.125017	0.284503	0.0749991	0.212556	0.862394	0.146887	0.23727	0.232808	0.100983	0.176682	0.317915	0.207279	0.135841	0.289961	0.502791	0.319296	0.0832107	0.164818	0.485025	0.0184299	0.234179	0.177911	0.216914	0.228112	0.314976	0.568005	0.309614	0.0605161	0.441815	0.159078	0.17704	0.938462	0.0239287
-0.0915784	0.252827	0.16443	0.366836	-0.138033	0.0537918	0.2401	0.293918	0.258635	0.0147017	-0.182457	0.0551837	0.119259	0.0814972	0.149003	0.11802	-0.180346	-0.305933	0.218333	-0.375919	-0.126963	0.228071	-0.257155	-0.351221	-0.234307	-0.0113513	-0.307389	-0.102919	-0.0173942	0.0539155	-0.108522	0.167475	0.222789	-0.268444	0.077965	-0.257064	-0.164345	-0.098217	0.0626997	-0.119306	-0.190909	-0.402374	0.217587	0.234836	-0.0862798	-0.155904	-0.0962773	-0.390113	0.668905	-0.111017
0.0502642	-0.0449576	0.356769	0.477077	-0.010439	-0.371378	0.431498	0.0682092	0.491858	0.642479	0.301855	0.22122	-0.0187392	0.375844	0.382638	0.106054	0.0359927	-0.136781	0.349183	-0.0470167	-0.0012134	0.84571	0.228861	-0.18033	0.182602	0.247995	-0.0529319	-0.112247	-0.0797268	-0.207952	-0.124872	0.0852	0.263482	0.0815424	0.0839283	0.152627	-0.217777	-0.0926492	0.0731542	-0.147055	0.0772875	-0.154753	0.325802	-0.441936	0.213223	-0.729433	-0.112851	-0.00740301	0.940486	-0.151778
3.58648e-05	-0.382572	0.133895	-0.0634532	-0.0827871	0.143699	0.304874	-0.101964	0.160206	0.113097	-0.0828966	0.139541	-0.0765662	0.0196758	0.541925	-0.106266	-0.0914496	-0.471682	0.291043	-0.161028	-0.0549524	0.193837	-0.0571489	-0.218668	-0.128001	0.0351046	-0.212143	-0.180754	-0.00714744	0.0491182	-0.211463	-0.0316104	0.0992998	0.0137193	-0.0913234	-0.0377008	-0.111438	-0.203175	0.11412	0.0267683	0.0217243	-0.211286	-0.0574391	-0.418069	-0.177763	-0.276518	0.0474218	-0.196258	0.826257	-0.123295
-0.0819763	-0.167325	0.164723	0.242317	-0.293647	0.0736384	0.589263	-0.104843	0.0804152	0.00711132	-0.0384129	0.205548	0.0863522	0.0515182	0.566089	0.072387	0.0117713	-0.0570155	0.114263	-0.10993	0.141395	0.255576	-0.0541843	0.274054	0.0656679	0.125372	-0.0398089	-0.0355488	0.176936	-0.0585848	0.116964	0.140584	0.213989	0.021334	0.0487541	-0.0534856	0.146314	0.0600318	-0.0147161	0.108435	0.0794355	-0.040468	0.0181098	-0.189925	-0.00953901	-0.217205	0.0643285	0.0719494	0.870354	0.0356378
0.484604	0.738485	0.604301	0.351217	0.684968	0.405047	0.561084	0.168231	0.577229	0.055122	0.620827	0.496228	0.7519	0.670857	0.921185	0.50971	0.686345	0.340851	0.509818	0.579198	0.446636	0.78319	0.390798	0.402772	0.36755	0.33378	-0.214587	-0.326154	0.432712	0.0982287	0.452196	0.917609	0.620309	0.193569	0.397858	0.309591	0.389258	0.79889	0.0462669	0.508833	0.289102	0.306338	0.530363	0.786077	0.574104	0.560582	0.325171	0.582307	1.14791	0.150297
0.212561	0.282895	0.256942	0.234959	0.420099	0.166668	0.593596	0.415415	0.324405	0.0132658	0.341012	0.221412	0.444102	0.315898	0.768583	0.267102	0.275228	-0.0254066	0.192649	0.47236	0.366209	0.686897	0.182642	-0.0578337	0.164094	0.279147	0.325547	0.223645	0.129097	0.139888	0.324474	0.428169	0.332631	0.413549	0.226739	0.0802052	0.0935493	0.515498	0.328208	0.0393679	0.238987	0.100285	0.650945	0.223722	0.172535	0.142164	0.389962	0.0705666	1.0067	0.0130519
[truncated: 39 more columns]

## Sheet: Fig_3_WT
Time	Y_local	micPixel
1.0625	37.375	98.0226
1.0625	37.375	98.4074
1.0625	37.375	94.2368
1	36.375	97.7561
1	36.375	97.1748
1	36.375	142.978
3.02083	92.375	67.1962
3.5625	117.375	188.777
3.5625	117.375	143.724
3.5625	117.375	178.257
3.625	115.375	118.11
3.625	115.375	143.469
3.625	115.375	168.525
3.5	113.375	143.88
3.5	113.375	167.558
3.5	113.375	180.931
3.375	117.375	206.976
3.375	117.375	228.677
3.375	117.375	229.879
3.8125	137.375	234.419
3.8125	137.375	234.941
3.8125	137.375	247.15
3.5	143.375	186.052
3.5	143.375	184.866
3.5	143.375	186.122
3.6875	142.375	166.445
3.6875	142.375	210.634
3.6875	142.375	185.803
3.35417	144.375	187.955
3.35417	144.375	259.49
3.35417	144.375	219.544
5.375	177.375	188.355
5.375	177.375	279.206
5.375	177.375	263.332
5.45833	177.375	188.826
5.45833	177.375	251.673
5.45833	177.375	231.988
5.08333	177.375	234.487
5.08333	177.375	225.977
5.08333	177.375	277.997
5.27083	178.375	232.902
5.27083	178.375	278.655
5.27083	178.375	278.677
5.77083	200.375	157.744
5.77083	200.375	188.958
5.77083	200.375	189.011
5.77083	199.375	234.434
5.77083	199.375	274.511
5.77083	199.375	234.055
5.72917	201.375	274.084
5.72917	201.375	278.458
5.72917	201.375	256.898
5.625	203.375	272.515
5.625	203.375	278.368
5.625	203.375	278.507
5.52083	219.375	233.277
5.52083	219.375	228.769
5.52083	219.375	279.353
6	219.375	234.325
6	219.375	272.121
6	219.375	305.119
6.22917	222.375	277.387
6.22917	222.375	279.075
6.22917	222.375	279.056
5.91667	222.375	278.132
5.91667	222.375	274.468
5.91667	222.375	275.478
7.41667	258.375	279.386
7.41667	258.375	279.431
7.41667	258.375	279.228
7.91667	260.375	323.931
7.91667	260.375	322.945
7.91667	260.375	323.234
7.77083	259.375	320.309
7.77083	259.375	324.834
7.77083	259.375	324.435
7.91667	259.375	320.239
7.91667	259.375	321.774
7.91667	259.375	304.974
7.85417	279.375	278.882
7.85417	279.375	279.109
7.85417	279.375	279.098
8.04167	278.375	278.491
8.04167	278.375	278.619
8.04167	278.375	305.153
8.1875	281.375	276.23
8.1875	281.375	276.489
8.1875	281.375	276.311
8.41667	281.375	324.733
8.41667	281.375	278.902
8.41667	281.375	278.957
8.77083	306.375	279.096
8.77083	306.375	303.656
8.77083	306.375	235.013
8.6875	305.375	278.562
8.6875	305.375	278.908
8.6875	305.375	321.603
8.625	305.375	277.774
8.625	305.375	276.594
8.625	305.375	278.37
9.10417	304.375	320.514
9.10417	304.375	324.502
9.10417	304.375	324.3
11.7917	340.375	324.564
11.7917	340.375	324.542
11.7917	340.375	324.605
11.4792	339.375	324.195
11.4792	339.375	324.829
11.4792	339.375	324.858
11.3333	341.375	324.872
11.3333	341.375	324.789
11.3333	341.375	323.206
10.9792	340.375	308.882
10.9792	340.375	316.145
10.9792	340.375	346.736
12.7708	362.375	324.694
12.7708	362.375	324.599
12.7708	362.375	324.735
11.75	362.375	321.343
11.75	362.375	322.865
11.75	362.375	349.088
11.4792	361.375	332.553
11.4792	361.375	322.642
11.4792	361.375	323.207
12.1458	362.375	321.136
12.1458	362.375	322.694
12.1458	362.375	322.734
14.1667	386.375	324.879
14.1667	386.375	359.209
14.1667	386.375	359.705
12.9583	386.375	324.378
12.9583	386.375	366.171
12.9583	386.375	368.414
12.7292	387.375	412.922
12.7292	387.375	413.292
12.7292	387.375	412.341
12.9375	386.375	413.998
12.9375	386.375	414.001
12.9375	386.375	370.368
17.9167	420.375	457.022
17.9167	420.375	458.77
18.0625	424.375	411.175
18.0625	424.375	502.195
18.0625	424.375	543.022
17.0833	424.375	504.64
17.0833	424.375	496.656
17.0833	424.375	499.776
16.4583	424.375	464.819
16.4583	424.375	451.753
16.4583	424.375	432.697
19.3542	448.375	549.584
19.3542	448.375	547.986
19.3542	448.375	547.207
19.0833	447.375	453.465
19.0833	447.375	548.381
19.0833	447.375	502.793
18.3125	447.375	548.779
18.3125	447.375	549.883
18.3125	447.375	549.849
17.5833	444.375	505.764
17.5833	444.375	367.722
17.5833	444.375	549.694
21.3542	470.375	391.412
21.3542	470.375	402.049
21.3542	470.375	413.758
20.7083	470.375	505.118
20.7083	470.375	503.514
20.7083	470.375	504.783
20.4375	470.375	505.551
20.4375	470.375	503.283
20.4375	470.375	503.632
19.875	471.375	503.23
19.875	471.375	455.938
19.875	471.375	353.07
21.7083	503.375	502.37
21.7083	503.375	442.478
21.7083	503.375	547.549
21.3333	504.375	527.048
21.3333	504.375	549.02
21.3333	504.375	444.267
21.7083	506.375	589.006
21.7083	506.375	549.774
21.7083	506.375	586.19
20.2292	502.375	548.284
20.2292	502.375	547.137
20.2292	502.375	504.401
22.6042	522.375	592.311
22.6042	522.375	459.295
22.3958	521.375	547.727
22.3958	521.375	503.225
22.6458	524.375	539.221
22.6458	524.375	544.551
22.6458	524.375	524.582
22.3542	523.375	549.267
22.3542	523.375	538.292
22.3542	523.375	548.185
23.5208	555.375	505.465
23.5208	555.375	505.317
23.5208	555.375	505.259
24.8125	552.375	368.74
24.8125	552.375	548.452
24.8125	552.375	546.351
25.8958	555.375	501.839
25.8958	555.375	546.162
25.8958	555.375	458.598
23.9375	551.375	541.94
23.9375	551.375	500.748
28.9167	586.375	500.675
28.9167	586.375	542.211
28.9167	586.375	548.622
28.6667	586.375	499.926
29.375	585.375	499.763
29.9583	607.375	413.85
29.9583	607.375	494.495
29.9583	607.375	489.426
65535	607.375	549.149
65535	607.375	593.477
65535	607.375	593.725
65535	608.375	529.692
65535	608.375	453.37
65535	608.375	497.231
65535	607.375	543.022
65535	607.375	548.424
65535	607.375	543.716
65535	636.375	51.558
65535	636.375	51.8679
65535	636.375	52.5765

## Sheet: Fig_3_ampC
Time	Y_local	micPixel
3.20833	103.375	185.767
3.20833	103.375	124.303
3.25	103.375	91.8326
3.25	103.375	85.9609
3.25	103.375	122.366
3.54167	105.375	169.115
3.54167	105.375	188.607
3.54167	105.375	188.205
3.77083	107.375	259.599
3.77083	107.375	234.549
3.77083	107.375	132.097
3.875	124.375	143.197
3.875	124.375	114.209
3.875	124.375	141.221
4.125	125.375	133.365
4.125	125.375	96.1782
4.125	125.375	116.901
4.125	127.375	142.464
4.125	127.375	185.926
4.125	127.375	213.841
4.10417	128.375	188.286
4.10417	128.375	210.299
4.10417	128.375	204.978
4.33333	149.375	134.937
4.33333	149.375	143.014
4.33333	149.375	169.979
4.35417	148.375	122.888
4.35417	148.375	97.7042
4.35417	148.375	189.078
4.39583	148.375	142.501
4.39583	148.375	155.386
4.39583	148.375	142.913
4.70833	150.375	181.586
4.70833	150.375	187.975
4.70833	150.375	143.356
6.625	187.375	-88.1475
6.625	187.375	8.52913
6.625	187.375	189.467
6.33333	187.375	235.286
6.33333	187.375	189.453
6.33333	187.375	50.4302
6.60417	187.375	248.366
6.60417	187.375	227.297
6.60417	187.375	226.086
6.60417	185.375	141.217
6.60417	185.375	142.282
6.60417	185.375	255.769
6.1875	201.375	144.178
6.1875	201.375	143.962
6.1875	201.375	143.947
6.27083	201.375	213.674
6.27083	201.375	215.071
6.27083	201.375	189.224
7.5625	206.375	233.127
7.5625	206.375	189.163
7.5625	206.375	189.08
6.95833	207.375	134.456
6.95833	207.375	88.5335
6.95833	207.375	47.98
6.97917	227.375	116.596
6.97917	227.375	177.056
6.97917	227.375	185.821
7.77083	226.375	118.367
7.77083	226.375	40.4211
7.77083	226.375	57.9232
7.8125	228.375	162.274
7.8125	228.375	60.4893
7.8125	228.375	32.4467
7.6875	229.375	130.436
7.6875	229.375	188.191
7.6875	229.375	188.079
8.64583	264.375	141.575
8.64583	264.375	140.85
8.64583	264.375	140.345
9.14583	266.375	141.374
9.14583	266.375	188.378
9.14583	266.375	188.36
9.8125	266.375	97.9471
9.8125	266.375	124.221
9.8125	266.375	150.628
10.1667	267.375	325.095
10.1667	267.375	325.099
10.1667	267.375	325.102
9.375	291.375	353.958
9.375	291.375	361.857
9.375	291.375	362.974
10.5	292.375	346.672
10.5	292.375	368.501
10.5	292.375	368.959
12.2292	292.375	324.966
12.2292	292.375	306.928
12.2292	292.375	284.75
13.1458	292.375	348.484
13.1458	292.375	369.365
13.1458	292.375	330.482
11.5208	317.375	255.407
11.5208	317.375	344.037
11.5208	317.375	368.5
13.1875	315.375	369.302
13.1875	315.375	366.378
13.1875	315.375	367.472
13.6042	316.375	319.988
13.6042	316.375	347.603
13.6042	316.375	367.523
14.1875	316.375	367.758
14.1875	316.375	368.058
14.1875	316.375	368.062
16.5625	346.375	349.338
16.5625	346.375	349.599
16.3542	345.375	342.337
16.3542	345.375	365.682
16.3542	345.375	350.188
16.375	348.375	316.096
16.375	348.375	317.895
16.375	348.375	370.113
17.5417	347.375	367.799
17.5417	347.375	367.789
17.5417	347.375	366.672
15.75	370.375	367.252
15.75	370.375	367.337
16.5833	373.375	343.086
16.5833	373.375	347.965
16.5833	373.375	367.634
17.2917	372.375	258.539
17.2917	372.375	349.471
17.2917	372.375	317.226
16.5625	374.375	348.101
16.5625	374.375	370.22
16.5625	374.375	369.998
18.3125	397.375	368.785
18.3125	397.375	414.026
18.3125	397.375	369.827
15.0208	397.375	323.809
15.0208	397.375	357.559
15.0208	397.375	361.699
18.4375	394.375	322.03
18.4375	394.375	354.128
18.4375	394.375	322.964
16.5208	395.375	356.819
16.5208	395.375	342.634
16.5208	395.375	363.076
25.0208	430.375	323.431
25.0208	430.375	322.605
25.0208	430.375	323.7
25.3542	430.375	323.289
25.3542	430.375	323.439
25.3542	430.375	339.191
23.7083	430.375	322.868
23.7083	430.375	414.798
23.7083	430.375	337.29
21	430.375	369.648
21	430.375	369.393
21	430.375	369.462
22.3958	453.375	322.911
22.3958	453.375	322.639
22.3958	453.375	353.213
27.1042	452.375	323.603
27.1042	452.375	322.09
27.1042	452.375	329.182
19	453.375	322.74
19	453.375	359.468
19	453.375	357.768
17.2083	452.375	361.311
17.2083	452.375	358.778
17.2083	452.375	362.181
65535	478.375	330.816
65535	478.375	357.846
65535	478.375	325.546
65535	475.375	342.272
65535	475.375	362.988
65535	475.375	325.85
28.9375	475.375	325.165
28.9375	475.375	354.6
28.9375	475.375	336.253
28.9792	472.375	413.14
28.9792	472.375	449.375
28.9792	472.375	456.589
30.1042	510.375	497.985
30.1042	510.375	460.039
30.1042	510.375	460.626
30.1042	513.375	504.616
30.1042	513.375	504.425
30.1042	513.375	504.727
30.1042	512.375	413.611
30.1042	512.375	452.035
30.1042	512.375	456.028
30.1042	511.375	455.843
30.1042	511.375	454.731
30.1042	511.375	456.404
30.1042	538.375	316.651
30.1042	538.375	455.015
30.1042	538.375	433.201

## Sheet: Fig_4_bar_WT
gene_name	Num_of_SNPs	color_1	color_2	color_3
rpoS	8	0	1	0
ftsI	6	0	1	1
rpoC	5	0	1	0
ompR	4	0	1	1
cpxA	4	0	1	1
adhE	3	0	1	0
marR	3	0	0	1
proQ	3	0	1	0
cheW	3	1	0	1
rpoD	3	0	1	0
frdD	3	0	0.6	0.6
lptD	2	0	1	1
hemB	2	0	1	0
acrB	2	0	0	1
mrdA	2	0	1	1
cydA	2	1	0	1
putP	2	0	1	1
phoQ	2	1	0	1
hemA	2	0	1	0
ydjA	2	1	0	1
uvrY	2	1	0	1
ompC	2	0	1	1
crr	2	0	1	1
rpoA	2	0	1	0
envZ	2	0	1	1
cyaA	2	1	0	0
tsr	2	1	0	1

## Sheet: Fig_4_matrix_WT
FALSE	FALSE	FALSE	FALSE	FALSE	FALSE	FALSE	FALSE	FALSE	FALSE	FALSE	TRUE	FALSE	FALSE	FALSE	FALSE	FALSE	FALSE	FALSE	FALSE	FALSE	FALSE	FALSE	FALSE	FALSE	FALSE	FALSE	FALSE	FALSE	FALSE	FALSE	FALSE	FALSE	FALSE	FALSE	FALSE	FALSE	FALSE	FALSE	FALSE	FALSE	FALSE	FALSE	FALSE	FALSE	FALSE	FALSE	FALSE	FALSE	FALSE
FALSE	FALSE	TRUE	TRUE	FALSE	FALSE	FALSE	FALSE	FALSE	FALSE	FALSE	TRUE	FALSE	TRUE	FALSE	FALSE	FALSE	FALSE	FALSE	FALSE	FALSE	FALSE	FALSE	FALSE	FALSE	FALSE	FALSE	FALSE	FALSE	FALSE	FALSE	FALSE	FALSE	FALSE	FALSE	TRUE	FALSE	FALSE	FALSE	FALSE	FALSE	FALSE	FALSE	FALSE	FALSE	FALSE	FALSE	FALSE	FALSE	FALSE
FALSE	FALSE	FALSE	FALSE	FALSE	FALSE	FALSE	FALSE	FALSE	FALSE	TRUE	TRUE	FALSE	FALSE	FALSE	FALSE	FALSE	FALSE	FALSE	FALSE	FALSE	FALSE	FALSE	FALSE	FALSE	FALSE	FALSE	FALSE	FALSE	FALSE	FALSE	TRUE	FALSE	FALSE	FALSE	TRUE	FALSE	FALSE	FALSE	FALSE	FALSE	FALSE	FALSE	FALSE	FALSE	FALSE	FALSE	FALSE	FALSE	FALSE
FALSE	TRUE	FALSE	FALSE	FALSE	FALSE	FALSE	FALSE	FALSE	FALSE	FALSE	TRUE	FALSE	FALSE	FALSE	FALSE	FALSE	FALSE	FALSE	FALSE	FALSE	FALSE	FALSE	FALSE	FALSE	FALSE	FALSE	FALSE	FALSE	FALSE	FALSE	FALSE	FALSE	FALSE	FALSE	TRUE	FALSE	FALSE	FALSE	FALSE	FALSE	FALSE	FALSE	FALSE	FALSE	FALSE	FALSE	FALSE	FALSE	FALSE
FALSE	FALSE	FALSE	FALSE	FALSE	FALSE	FALSE	FALSE	FALSE	FALSE	FALSE	TRUE	FALSE	FALSE	FALSE	FALSE	FALSE	FALSE	FALSE	FALSE	FALSE	FALSE	FALSE	FALSE	FALSE	FALSE	FALSE	FALSE	FALSE	FALSE	FALSE	FALSE	FALSE	FALSE	FALSE	TRUE	FALSE	FALSE	FALSE	FALSE	FALSE	FALSE	FALSE	FALSE	FALSE	FALSE	FALSE	FALSE	FALSE	FALSE
FALSE	FALSE	FALSE	FALSE	FALSE	FALSE	FALSE	FALSE	FALSE	FALSE	TRUE	TRUE	FALSE	FALSE	FALSE	FALSE	FALSE	FALSE	FALSE	FALSE	FALSE	FALSE	FALSE	FALSE	FALSE	FALSE	FALSE	FALSE	FALSE	FALSE	FALSE	FALSE	FALSE	FALSE	FALSE	TRUE	FALSE	FALSE	FALSE	FALSE	FALSE	FALSE	FALSE	FALSE	FALSE	FALSE	FALSE	FALSE	FALSE	FALSE
FALSE	FALSE	FALSE	FALSE	FALSE	FALSE	FALSE	FALSE	FALSE	FALSE	FALSE	TRUE	FALSE	FALSE	FALSE	FALSE	FALSE	FALSE	FALSE	FALSE	FALSE	FALSE	FALSE	FALSE	FALSE	FALSE	FALSE	FALSE	FALSE	FALSE	FALSE	FALSE	FALSE	FALSE	FALSE	TRUE	FALSE	FALSE	FALSE	FALSE	FALSE	FALSE	FALSE	FALSE	FALSE	FALSE	FALSE	FALSE	FALSE	FALSE
TRUE	FALSE	FALSE	FALSE	FALSE	FALSE	FALSE	FALSE	FALSE	FALSE	TRUE	TRUE	FALSE	FALSE	FALSE	FALSE	FALSE	FALSE	FALSE	FALSE	FALSE	FALSE	FALSE	FALSE	FALSE	FALSE	FALSE	FALSE	FALSE	FALSE	FALSE	FALSE	FALSE	FALSE	FALSE	TRUE	FALSE	FALSE	FALSE	FALSE	FALSE	FALSE	FALSE	FALSE	FALSE	FALSE	FALSE	FALSE	FALSE	FALSE
FALSE	FALSE	FALSE	FALSE	FALSE	FALSE	FALSE	FALSE	FALSE	FALSE	TRUE	FALSE	FALSE	FALSE	FALSE	FALSE	FALSE	FALSE	FALSE	FALSE	FALSE	FALSE	FALSE	FALSE	FALSE	FALSE	FALSE	FALSE	TRUE	FALSE	FALSE	FALSE	FALSE	FALSE	FALSE	FALSE	FALSE	FALSE	FALSE	FALSE	FALSE	FALSE	TRUE	FALSE	FALSE	FALSE	FALSE	FALSE	FALSE	FALSE
FALSE	FALSE	FALSE	FALSE	FALSE	FALSE	FALSE	FALSE	FALSE	FALSE	TRUE	FALSE	FALSE	FALSE	FALSE	FALSE	TRUE	FALSE	FALSE	FALSE	FALSE	FALSE	FALSE	FALSE	FALSE	FALSE	FALSE	FALSE	FALSE	FALSE	FALSE	FALSE	FALSE	FALSE	FALSE	TRUE	FALSE	FALSE	FALSE	FALSE	FALSE	FALSE	FALSE	FALSE	FALSE	FALSE	FALSE	FALSE	FALSE	FALSE
FALSE	FALSE	FALSE	FALSE	FALSE	FALSE	TRUE	FALSE	FALSE	FALSE	TRUE	TRUE	FALSE	FALSE	FALSE	FALSE	FALSE	FALSE	FALSE	FALSE	FALSE	FALSE	FALSE	FALSE	FALSE	FALSE	FALSE	FALSE	FALSE	FALSE	FALSE	FALSE	FALSE	FALSE	FALSE	TRUE	FALSE	FALSE	FALSE	FALSE	FALSE	FALSE	FALSE	FALSE	FALSE	FALSE	FALSE	FALSE	FALSE	FALSE
FALSE	FALSE	FALSE	FALSE	FALSE	FALSE	FALSE	FALSE	FALSE	FALSE	TRUE	FALSE	FALSE	FALSE	FALSE	FALSE	FALSE	FALSE	FALSE	FALSE	FALSE	FALSE	FALSE	FALSE	FALSE	FALSE	FALSE	FALSE	TRUE	FALSE	FALSE	FALSE	FALSE	FALSE	FALSE	FALSE	FALSE	FALSE	FALSE	FALSE	FALSE	FALSE	TRUE	FALSE	FALSE	FALSE	FALSE	FALSE	FALSE	FALSE
FALSE	FALSE	FALSE	FALSE	FALSE	FALSE	FALSE	FALSE	FALSE	FALSE	TRUE	FALSE	FALSE	FALSE	FALSE	FALSE	FALSE	FALSE	FALSE	FALSE	FALSE	FALSE	FALSE	FALSE	FALSE	FALSE	FALSE	FALSE	TRUE	FALSE	FALSE	FALSE	FALSE	FALSE	FALSE	FALSE	FALSE	FALSE	FALSE	FALSE	FALSE	FALSE	TRUE	FALSE	FALSE	FALSE	FALSE	FALSE	FALSE	FALSE
FALSE	FALSE	FALSE	FALSE	FALSE	FALSE	FALSE	FALSE	FALSE	FALSE	TRUE	FALSE	FALSE	FALSE	FALSE	FALSE	TRUE	FALSE	FALSE	FALSE	FALSE	FALSE	FALSE	FALSE	FALSE	FALSE	FALSE	FALSE	FALSE	FALSE	FALSE	FALSE	FALSE	FALSE	FALSE	TRUE	FALSE	TRUE	FALSE	FALSE	FALSE	FALSE	FALSE	FALSE	FALSE	FALSE	FALSE	FALSE	FALSE	FALSE
FALSE	FALSE	FALSE	FALSE	FALSE	FALSE	FALSE	FALSE	FALSE	FALSE	TRUE	FALSE	FALSE	FALSE	FALSE	FALSE	FALSE	FALSE	FALSE	FALSE	FALSE	FALSE	FALSE	FALSE	FALSE	FALSE	FALSE	FALSE	TRUE	FALSE	FALSE	FALSE	FALSE	FALSE	FALSE	FALSE	FALSE	FALSE	FALSE	FALSE	FALSE	FALSE	TRUE	FALSE	FALSE	FALSE	FALSE	FALSE	FALSE	FALSE
FALSE	FALSE	FALSE	FALSE	FALSE	FALSE	TRUE	FALSE	FALSE	FALSE	TRUE	TRUE	FALSE	FALSE	FALSE	FALSE	FALSE	FALSE	FALSE	FALSE	FALSE	FALSE	FALSE	FALSE	FALSE	FALSE	FALSE	FALSE	FALSE	FALSE	FALSE	FALSE	FALSE	FALSE	FALSE	TRUE	FALSE	FALSE	FALSE	FALSE	FALSE	FALSE	FALSE	FALSE	FALSE	FALSE	FALSE	FALSE	FALSE	FALSE
FALSE	FALSE	FALSE	FALSE	FALSE	FALSE	FALSE	FALSE	FALSE	FALSE	TRUE	FALSE	FALSE	FALSE	FALSE	FALSE	FALSE	FALSE	FALSE	FALSE	FALSE	FALSE	FALSE	FALSE	FALSE	FALSE	FALSE	FALSE	FALSE	FALSE	FALSE	FALSE	FALSE	FALSE	FALSE	FALSE	FALSE	FALSE	FALSE	FALSE	FALSE	FALSE	TRUE	FALSE	FALSE	FALSE	FALSE	FALSE	FALSE	FALSE
FALSE	FALSE	FALSE	FALSE	FALSE	FALSE	FALSE	FALSE	FALSE	FALSE	TRUE	FALSE	FALSE	FALSE	FALSE	FALSE	FALSE	FALSE	FALSE	FALSE	FALSE	FALSE	FALSE	FALSE	FALSE	FALSE	FALSE	FALSE	TRUE	FALSE	FALSE	FALSE	FALSE	FALSE	FALSE	FALSE	FALSE	FALSE	FALSE	FALSE	FALSE	FALSE	TRUE	FALSE	FALSE	FALSE	FALSE	FALSE	FALSE	FALSE
FALSE	FALSE	FALSE	FALSE	FALSE	FALSE	FALSE	FALSE	FALSE	FALSE	FALSE	TRUE	FALSE	FALSE	FALSE	FALSE	FALSE	FALSE	FALSE	FALSE	FALSE	FALSE	FALSE	FALSE	FALSE	FALSE	FALSE	FALSE	FALSE	FALSE	FALSE	FALSE	FALSE	FALSE	FALSE	TRUE	FALSE	FALSE	FALSE	FALSE	FALSE	FALSE	FALSE	FALSE	FALSE	FALSE	FALSE	FALSE	FALSE	FALSE
FALSE	FALSE	FALSE	FALSE	FALSE	FALSE	FALSE	FALSE	FALSE	FALSE	TRUE	FALSE	FALSE	FALSE	FALSE	FALSE	FALSE	FALSE	FALSE	FALSE	FALSE	FALSE	FALSE	FALSE	FALSE	FALSE	FALSE	FALSE	TRUE	FALSE	FALSE	FALSE	FALSE	FALSE	FALSE	FALSE	FALSE	FALSE	FALSE	FALSE	FALSE	FALSE	TRUE	FALSE	FALSE	FALSE	FALSE	FALSE	TRUE	FALSE
FALSE	FALSE	FALSE	FALSE	FALSE	FALSE	FALSE	FALSE	FALSE	FALSE	TRUE	FALSE	FALSE	FALSE	FALSE	FALSE	FALSE	FALSE	FALSE	FALSE	FALSE	FALSE	FALSE	FALSE	FALSE	FALSE	FALSE	FALSE	TRUE	FALSE	FALSE	FALSE	FALSE	FALSE	FALSE	FALSE	FALSE	FALSE	FALSE	FALSE	FALSE	FALSE	TRUE	FALSE	FALSE	FALSE	FALSE	FALSE	FALSE	FALSE
FALSE	FALSE	FALSE	FALSE	FALSE	FALSE	FALSE	FALSE	FALSE	FALSE	TRUE	FALSE	FALSE	FALSE	FALSE	FALSE	FALSE	FALSE	FALSE	FALSE	FALSE	FALSE	FALSE	FALSE	FALSE	FALSE	FALSE	FALSE	TRUE	FALSE	FALSE	FALSE	FALSE	FALSE	FALSE	FALSE	FALSE	FALSE	FALSE	FALSE	FALSE	FALSE	TRUE	FALSE	FALSE	FALSE	FALSE	FALSE	TRUE	FALSE
FALSE	FALSE	FALSE	FALSE	FALSE	FALSE	FALSE	FALSE	FALSE	FALSE	TRUE	FALSE	FALSE	FALSE	FALSE	FALSE	FALSE	FALSE	FALSE	FALSE	FALSE	FALSE	FALSE	FALSE	FALSE	FALSE	FALSE	FALSE	TRUE	FALSE	FALSE	FALSE	FALSE	FALSE	FALSE	FALSE	FALSE	FALSE	FALSE	FALSE	FALSE	FALSE	TRUE	FALSE	FALSE	FALSE	FALSE	FALSE	FALSE	FALSE
FALSE	FALSE	FALSE	FALSE	FALSE	FALSE	FALSE	FALSE	FALSE	FALSE	TRUE	FALSE	FALSE	FALSE	FALSE	FALSE	FALSE	FALSE	FALSE	FALSE	FALSE	FALSE	FALSE	FALSE	FALSE	FALSE	FALSE	FALSE	TRUE	FALSE	FALSE	FALSE	FALSE	FALSE	FALSE	FALSE	FALSE	FALSE	FALSE	FALSE	FALSE	FALSE	TRUE	FALSE	FALSE	FALSE	FALSE	FALSE	FALSE	FALSE
FALSE	FALSE	TRUE	TRUE	FALSE	FALSE	FALSE	FALSE	FALSE	FALSE	FALSE	TRUE	FALSE	FALSE	FALSE	FALSE	FALSE	FALSE	FALSE	FALSE	FALSE	FALSE	FALSE	FALSE	FALSE	FALSE	FALSE	FALSE	FALSE	FALSE	FALSE	FALSE	FALSE	FALSE	FALSE	TRUE	FALSE	FALSE	FALSE	FALSE	FALSE	FALSE	FALSE	FALSE	FALSE	FALSE	FALSE	FALSE	FALSE	FALSE
FALSE	FALSE	FALSE	FALSE	FALSE	FALSE	FALSE	FALSE	FALSE	FALSE	TRUE	FALSE	FALSE	FALSE	FALSE	FALSE	FALSE	FALSE	FALSE	FALSE	FALSE	FALSE	FALSE	FALSE	FALSE	FALSE	FALSE	FALSE	TRUE	FALSE	FALSE	FALSE	FALSE	FALSE	FALSE	FALSE	FALSE	FALSE	FALSE	FALSE	FALSE	FALSE	TRUE	FALSE	FALSE	FALSE	FALSE	FALSE	FALSE	FALSE
FALSE	FALSE	FALSE	FALSE	FALSE	FALSE	FALSE	FALSE	FALSE	FALSE	FALSE	FALSE	FALSE	FALSE	FALSE	FALSE	FALSE	FALSE	FALSE	FALSE	FALSE	FALSE	FALSE	FALSE	FALSE	FALSE	FALSE	FALSE	FALSE	FALSE	FALSE	FALSE	FALSE	FALSE	FALSE	FALSE	FALSE	FALSE	FALSE	FALSE	FALSE	FALSE	FALSE	FALSE	FALSE	FALSE	FALSE	FALSE	FALSE	FALSE
FALSE	FALSE	FALSE	FALSE	FALSE	FALSE	FALSE	FALSE	FALSE	FALSE	TRUE	FALSE	FALSE	FALSE	FALSE	FALSE	FALSE	FALSE	FALSE	FALSE	FALSE	FALSE	FALSE	FALSE	FALSE	FALSE	FALSE	FALSE	TRUE	FALSE	FALSE	FALSE	FALSE	FALSE	FALSE	FALSE	FALSE	FALSE	FALSE	FALSE	FALSE	FALSE	TRUE	FALSE	FALSE	FALSE	FALSE	FALSE	FALSE	FALSE
FALSE	FALSE	FALSE	FALSE	FALSE	FALSE	FALSE	FALSE	FALSE	FALSE	TRUE	TRUE	FALSE	FALSE	FALSE	FALSE	FALSE	FALSE	FALSE	FALSE	FALSE	FALSE	FALSE	FALSE	FALSE	FALSE	FALSE	FALSE	FALSE	FALSE	FALSE	FALSE	FALSE	FALSE	FALSE	TRUE	FALSE	FALSE	FALSE	FALSE	FALSE	FALSE	FALSE	FALSE	FALSE	FALSE	FALSE	FALSE	FALSE	FALSE
FALSE	FALSE	FALSE	FALSE	FALSE	FALSE	FALSE	FALSE	FALSE	FALSE	FALSE	FALSE	FALSE	FALSE	FALSE	FALSE	FALSE	FALSE	FALSE	FALSE	FALSE	FALSE	FALSE	FALSE	FALSE	FALSE	FALSE	FALSE	FALSE	FALSE	FALSE	FALSE	FALSE	FALSE	FALSE	FALSE	FALSE	FALSE	FALSE	FALSE	FALSE	FALSE	FALSE	FALSE	FALSE	FALSE	FALSE	FALSE	FALSE	FALSE
FALSE	FALSE	FALSE	FALSE	FALSE	FALSE	FALSE	FALSE	FALSE	FALSE	TRUE	TRUE	FALSE	FALSE	FALSE	FALSE	FALSE	FALSE	FALSE	FALSE	FALSE	FALSE	FALSE	FALSE	FALSE	FALSE	FALSE	FALSE	FALSE	FALSE	FALSE	FALSE	FALSE	FALSE	FALSE	TRUE	FALSE	FALSE	FALSE	FALSE	FALSE	FALSE	FALSE	FALSE	FALSE	FALSE	FALSE	FALSE	FALSE	FALSE
FALSE	FALSE	FALSE	FALSE	FALSE	FALSE	FALSE	FALSE	TRUE	FALSE	FALSE	FALSE	FALSE	FALSE	FALSE	FALSE	FALSE	FALSE	TRUE	FALSE	FALSE	FALSE	FALSE	FALSE	FALSE	FALSE	FALSE	FALSE	FALSE	FALSE	FALSE	FALSE	FALSE	FALSE	FALSE	TRUE	FALSE	FALSE	FALSE	FALSE	FALSE	FALSE	FALSE	FALSE	FALSE	FALSE	FALSE	FALSE	FALSE	FALSE
FALSE	FALSE	FALSE	FALSE	FALSE	TRUE	FALSE	FALSE	FALSE	FALSE	FALSE	TRUE	FALSE	FALSE	FALSE	FALSE	FALSE	FALSE	FALSE	FALSE	FALSE	FALSE	FALSE	FALSE	FALSE	FALSE	FALSE	FALSE	FALSE	FALSE	FALSE	FALSE	FALSE	FALSE	FALSE	TRUE	FALSE	FALSE	FALSE	FALSE	FALSE	FALSE	FALSE	FALSE	FALSE	FALSE	FALSE	FALSE	FALSE	FALSE
FALSE	FALSE	FALSE	FALSE	FALSE	FALSE	FALSE	FALSE	FALSE	FALSE	TRUE	FALSE	FALSE	FALSE	FALSE	FALSE	FALSE	FALSE	FALSE	FALSE	FALSE	FALSE	FALSE	FALSE	FALSE	FALSE	FALSE	FALSE	TRUE	FALSE	FALSE	FALSE	FALSE	FALSE	FALSE	FALSE	FALSE	FALSE	FALSE	FALSE	FALSE	FALSE	TRUE	FALSE	TRUE	FALSE	FALSE	FALSE	FALSE	FALSE
FALSE	FALSE	FALSE	FALSE	FALSE	FALSE	FALSE	FALSE	TRUE	FALSE	FALSE	FALSE	FALSE	FALSE	FALSE	FALSE	FALSE	FALSE	TRUE	FALSE	FALSE	FALSE	FALSE	FALSE	FALSE	FALSE	FALSE	FALSE	FALSE	FALSE	FALSE	FALSE	FALSE	FALSE	FALSE	TRUE	FALSE	FALSE	FALSE	FALSE	FALSE	FALSE	FALSE	FALSE	FALSE	FALSE	FALSE	FALSE	FALSE	FALSE
FALSE	FALSE	FALSE	FALSE	FALSE	FALSE	FALSE	FALSE	FALSE	FALSE	FALSE	TRUE	FALSE	FALSE	FALSE	FALSE	FALSE	FALSE	FALSE	FALSE	FALSE	FALSE	FALSE	FALSE	FALSE	FALSE	FALSE	FALSE	FALSE	FALSE	FALSE	FALSE	FALSE	FALSE	FALSE	TRUE	FALSE	FALSE	FALSE	FALSE	FALSE	FALSE	FALSE	FALSE	FALSE	FALSE	FALSE	FALSE	FALSE	FALSE
FALSE	FALSE	FALSE	FALSE	FALSE	FALSE	FALSE	FALSE	FALSE	FALSE	TRUE	FALSE	FALSE	FALSE	FALSE	FALSE	FALSE	FALSE	FALSE	FALSE	FALSE	FALSE	FALSE	FALSE	FALSE	FALSE	FALSE	FALSE	TRUE	FALSE	FALSE	FALSE	FALSE	FALSE	FALSE	FALSE	FALSE	FALSE	FALSE	FALSE	FALSE	FALSE	TRUE	FALSE	FALSE	FALSE	FALSE	FALSE	FALSE	FALSE
FALSE	FALSE	FALSE	FALSE	FALSE	FALSE	FALSE	FALSE	FALSE	FALSE	TRUE	FALSE	FALSE	FALSE	FALSE	FALSE	FALSE	FALSE	FALSE	FALSE	FALSE	FALSE	FALSE	FALSE	FALSE	FALSE	FALSE	FALSE	TRUE	FALSE	FALSE	FALSE	FALSE	FALSE	FALSE	FALSE	FALSE	FALSE	FALSE	FALSE	FALSE	FALSE	TRUE	FALSE	FALSE	FALSE	FALSE	FALSE	FALSE	FALSE
[truncated: 266 more rows]
[truncated: 20 more columns]

## Sheet: Fig_4_bar_ampC
gene_name	Num_of_SNPs	color_1	color_2	color_3
acrB	12	0	0	1
ftsI	11	0	1	1
marR	10	0	0	1
envZ	7	0	1	1
[truncated: 10 more rows]

[truncated: 15 more sheets: Fig_4_matrix_ampC, Sup_fig_1_ExA, Sup_fig_1_ExB, Sup_fig_1_ExC, Sup_fig_1_ExD, Sup_fig_1_ExE, Sup_fig_2a, Sup_fig_3a, Sup_fig_4_WT, Sup_fig_4_ampC, Sup_fig_6a, Sup_fig_6b, Sup_fig_6c, Sup_fig_7a, Sup_fig_7b]
